# Supplementary material for: Paralogous Radiations of PIN Proteins with Multiple Origins of Noncanonical PIN Structure
Source: Mol Biol Evol. 2014 Apr 23;31(8):2042–60. doi: 10.1093/molbev/msu147 (PMC4104312; doi:10.1093/molbev/msu147)
Supplement: Supplementary Data [file supp_msu147_Supplementary_data_5a.nex]

#NEXUS
begin taxa;
	dimensions ntax=473;
	taxlabels
	PIN1_Arabidopsis_thaliana
	PIN1_Arabidopsis_lyrata
	PIN1alp_Populus_trichocarpa
	PIN1bet_Populus_trichocarpa
	PIN1_Vitis_vinifera
	PIN1_Solanum_lycopersicon
	PIN1alp_Mimulus_guttatus
	PIN1bet_Mimulus_guttatus
	PIN1_Aextoxicon_punctatum
	PIN1_Gunnera_manicata
	PIN1alp_Trochodendron_aralioides
	PIN1bet_Trochodendron_aralioides
	PIN1_Aquilegia_caerulea
	PIN1_Papaver_rhoeas
	PIN1_Papaver_somniferum
	PIN1_Euptelea_pleiospermum
	PIN1_Sanguinaria_canadensis
	PIN1alp_Podophyllum_peltatum
	PIN1bet_Podophyllum_peltatum
	PIN1_Cocculus_laurifolius
	PIN1_Platanus_occidentalis
	PIN1alp_Hakea_drupaceae
	PIN1bet_Hakea_drupaceae
	PIN1a_Oryza_sativa
	PIN1a_Brachypodium_distachyon
	PIN1a_Sorghum_bicolor
	PIN1a_alp_Zea_mays
	PIN1a_bet_Zea_mays
	PIN1b_Oryza_sativa
	PIN1b_Brachypodium_distachyon
	PIN1b_Sorghum_bicolor
	PIN1b_Zea_mays
	PIN1_Joinvillea_ascendens
	PIN1alp_Chondropetalum_tectorum
	PIN1_Cyperus_papyrus
	PIN1_Juncus_inflexus
	PIN1_Lepidosperma_gibsonii
	PIN1_Mapania_palustris
	PIN1_Brocchinia_reducta
	PIN1_Typha_angustifolia
	PIN1alp_Typha_latifolia
	PIN1bet_Typha_latifolia
	PIN1e_alp_Curcuma_olena
	PIN1e_bet_Curcuma_olena
	PIN1gam_Curcuma_olena
	PIN1e_Canna_sp
	PIN1f_Canna_sp
	PIN1e_Orchidantha_maxillaroides
	PIN1e_Strelitzia_reginae
	PIN1f_alp_Strelitzia_reginae
	PIN1f_bet_Strelitzia_reginae
	PIN1e_Heliconia_sp
	PIN1f_alp_Heliconia_sp
	PIN1f_bet_Heliconia_sp
	PIN1alp_Sabal_bermudana
	PIN1bet_Sabal_bermudana
	PIN1_Serenoa_repens
	PIN1alp_Freycinetia_multiflora
	PIN1bet_Freycinetia_multiflora
	PIN1_Ludovia_sp
	PIN1alp_Xerophyta_villosa
	PIN1bet_Xerophyta_villosa
	PIN1_Talbotia_elegans
	PIN1_Dioscorea_villosa
	PIN1_Triglochin_maritimum
	PIN1_Posidonia_australis
	PIN1_Pistia_stratiotes
	PIN1_Aristolochia_elegans
	PIN1alp_Liriodendron_tulipifera
	PIN1bet_Liriodendron_tulipifera
	PIN1alp_Persea_borbonia
	PIN1bet_Persea_borbonia
	PIN1alp_Nuphar_advena
	PIN1bet_Nuphar_advena
	PIN1_Amborella_trichopoda
	PIN11alp_Populus_trichocarpa
	PIN11bet_Populus_trichocarpa
	PIN11alp_Vitis_vinifera
	PIN11bet_Vitis_vinifera
	PIN11alp_Solanum_lycopersicon
	PIN11bet_Solanum_lycopersicon
	PIN11_Mimulus_guttatus
	PIN11_Aextoxicon_punctatum
	PIN11_Trochodendron_aralioides
	PIN11_Aquilegia_caerulea
	PIN11_Papaver_somniferum
	PIN11_Euptelea_pleiospermum
	PIN11_Sanguinaria
	PIN11_Podophyllum_peltatum
	PIN11_Cocculus_laurifolius
	PIN11alp_Platanus_occidentalis
	PIN11bet_Platanus_occidentalis
	PIN11alp_Oryza_sativa
	PIN11bet_Oryza_sativa
	PIN11_Brachypodium_distachyon
	PIN11_Sorghum_bicolor
	PIN11_Zea_mays
	PIN11_Chondropetalum_tectorum
	PIN11_Lepidosperma_gibsonii
	PIN11_Brocchinia_reducta
	PIN11_Typha_latifolia
	PIN11_Typha_angustifolia
	PIN11_Maranta_leuconeura
	PIN11_Orchidantha_maxillaroides
	PIN11_Freycinetia_multiflora
	PIN11_Talbotia_elegans
	PIN11_Triglochin_maritimum
	PIN11_Posidonia_australis
	PIN11_Pistia_stratiotes
	PIN11_Aristolochia_elegans
	PIN11_Liriodendron_tulipifera
	PIN11alp_Persea_borbonia
	PIN11bet_Persea_borbonia
	PIN11alp_Nuphar_advena
	PIN11bet_Nuphar_advena
	PIN11gam_Nuphar_advena
	PIN11del_Nuphar_advena
	PIN11_Amborella_trichopoda
	PIN2_Arabidopsis_thaliana
	PIN2_Arabidopsis_lyrata
	PIN2alp_Populus_trichocarpa
	PIN2bet_Populus_trichocarpa
	PIN2_Vitis_vinifera
	PIN2_Solanum_lycopersicon
	PIN2_Mimulus_guttatus
	PIN2_Aquilegia_caerulea
	PIN2_Oryza_sativa
	PIN2_Brachypodium_distachyon
	PIN2_Sorghum_bicolor
	PIN2_Lepidosperma_gibsonii
	PIN2_Xerophyta_villosa
	PIN2_Posidonia_australis
	PIN2_Aristolochia_elegans
	PIN2_Liriodendron_tulipifera
	PIN2bet_Persea_borbonia
	PIN2alp_Nuphar_advena
	PIN2bet_Nuphar_advena
	PIN3_Arabidopsis_thaliana
	PIN3_Arabidopsis_lyrata
	PIN4_Arabidopsis_thaliana
	PIN4_Arabidopsis_lyrata
	PIN7_Arabidopsis_thaliana
	PIN7_Arabidopsis_lyrata
	PIN3alp_Populus_trichocarpa
	PIN3bet_Populus_trichocarpa
	PIN3_Vitis_vinifera
	PIN3alp_Solanum_lycopersicon
	PIN3bet_Solanum_lycopersicon
	PIN3alp_Mimulus_guttatus
	PIN3bet_Mimulus_guttatus
	PIN3_Aextoxicon_punctatum
	PIN3_Gunnera_manicata
	PIN3alp_Trochodendron_aralioides
	PIN3bet_Trochodendron_aralioides
	PIN3gam_Trochodendron_aralioides
	PIN3_Aquilegia_caerulea
	PIN3_Papaver_rhoeas
	PIN3_Papaver_somniferum
	PIN3alp_Euptelea_pleiospermum
	PIN3bet_Euptelea_pleiospermum
	PIN3_Podophyllum_peltatum
	PIN3_Cocculus_laurifolius
	PIN3alp_Platanus_occidentalis
	PIN3bet_Platanus_occidentalis
	PIN3_Hakea_drupaceae
	PIN10a_Oryza_sativa
	PIN10a_Brachypodium_distachyon
	PIN10a_Sorghum_bicolor
	PIN10a_Zea_mays
	PIN10b_Oryza_sativa
	PIN10b_Brachypodium_distachyon
	PIN10b_Sorghum_bicolor
	PIN10b_Zea_mays
	PIN3_Joinvillea_ascendens
	PIN3_Cyperus_papyrus
	PIN3_Mapania_palustris
	PIN3_Lepidosperma_gibsonii
	PIN3alp_Brocchinia_reducta
	PIN3bet_Brocchinia_reducta
	PIN3_Curcuma_olena
	PIN3_Canna_sp
	PIN3_Strelitzia_reginae
	PIN3alp_Sabal_bermudana
	PIN3alp_Freycinetia_multiflora
	PIN3bet_Freycinetia_multiflora
	PIN3_Ludovia_sp
	PIN3_Xerophyta_villosa
	PIN3alp_Talbotia_elegans
	PIN3bet_Talbotia_elegans
	PIN3_Posidonia_australis
	PIN3_Pistia_stratiotes
	PIN3_Aristolochia_elegans
	PIN3_Liriodendron_tulipifera
	PIN3_Persea_borbonia
	PIN3alp_Nuphar_advena
	PIN3gam_Nuphar_advena
	PIN3_Amborella_trichopoda
	PIN9_Oryza_sativa
	PIN9_Brachypodium_distachyon
	PIN9_Sorghum_bicolor
	PIN9_Zea_mays
	PIN8_Arabidopsis_thaliana
	PIN8_Arabidopsis_lyrata
	PIN8alp_Populus_trichocarpa
	PIN8bet_Populus_trichocarpa
	PIN8_Vitis_vinifera
	PIN8_Solanum_lycopersicon
	PIN8_Mimulus_guttatus
	PIN8_Aquilegia_caerulea
	PIN8_Cocculus_laurifolius
	PIN8_Oryza_sativa
	PIN8_Brachypodium_distachyon
	PIN8_Sorghum_bicolor
	PIN8_Zea_mays
	PIN8_Xerophyta_villosa
	PIN8_Aristolochia_elegans
	PINE_Pinus_taeda
	PINE_Picea_glauca
	PINE_Picea_abies
	PINE_Pseudotsuga_menziesii
	PINE_Cedrus_libani
	PINE_Keteleeria_evelyniana
	PINE_Podocarpus_coriaceus
	PINE_Prumnopitys_andina
	PINE_Sundacarpus_amarus
	PINE_Nageia_nagi
	PINE_Manoao_colensoi
	PINE_Sciadopitys_verticillata
	PINE_Chamaecyparis_lawsoniana
	PINE_Cryptomeria_japonica
	PINE_Papuacedrus_papuana
	PINE_Glyptostrobus_pensilis
	PINE_Cunninghamia_lanceolata
	PINE_Fokienia_hodginsii
	PINE_Thuja_plicata
	PINE_Amentotaxus_argotaenia
	PINE_Taxus_baccata
	PINF_Podocarpus_coriaceus
	PINF_Podocarpus_rubens
	PINF_Prumnopitys_andina
	PINF_Dacrycarpus_compactus
	PINF_Manoao_colensoi
	PINF_Nageia_nagi
	PINF_Sciadopitys_verticillata
	PINF_Chamaecyparis_lawsoniana
	PINF_Glyptostrobus_pensilis
	PINF_Fokienia_hodginsii
	PINF_Papuacedrus_papuana
	PINF_Thuja_plicata
	PINF_Thujopsis_dolabrata
	PINF_Torreya_nucifera
	PINF_Torreya_taxifolia
	PINF_Amentotaxus_argotaenia
	PINF_Taxus_baccata
	PING_Welwitschia_mirablis
	PING_Pinus_taeda
	PING_Picea_glauca
	PING_Tsuga_heterophylla
	PING_Keteleeria_evelyniana
	PING_Podocarpus_coriaceus
	PING_Podocarpus_rubens
	PING_Prumnopitys_andina
	PING_Dacrycarpus_compactus
	PING_Sundacarpus_amarus
	PINGa_Sciadopitys_verticillata
	PINGa_Chamaecyparis_lawsoniana
	PINGa_Juniperus_scopulorum
	PINGa_Glyptostrobus_pensilis
	PINGa_Papuacedrus_papuana
	PINGa_Fokienia_hodginsii
	PINGa_Cunninghamia_lanceolata
	PINGa_Thuja_plicata
	PINGa_Thujopsis_dolabrata
	PINGa_Torreya_taxifolia
	PINGa_Amentotaxus_argotaenia
	PINGa_Taxus_baccata
	PINGb_Chamaecyparis_lawsoniana
	PINGb_Juniperus_scopulorum
	PINGb_Glyptostrobus_pensilis
	PINGb_Torreya_taxifolia
	PINGb_Amentotaxus_argotaenia
	PINH_Zamia_fischeri
	PINH_Picea_glauca
	PINH_Tsuga_heterophylla
	PINH_Pseudotsuga_menziesii
	PINH_Cedrus_libani
	PINH_Keteleeria_evelyniana
	PINH_Podocarpus_rubens
	PINH_Prumnopitys_andina
	PINH_Dacrycarpus_compactus
	PINH_Manoao_colensoi
	PINH_Chamaecyparis_lawsoniana
	PINH_Papuacedrus_papuana
	PINH_Thuja_plicata
	PINH_Thujopsis_dolabrata
	PINH_Amentotaxus_argotaenia
	PINJ_Equisetum_diffusum
	PINJ_Azolla_caroliniana
	PINJ_Vittaria_lineata
	PINJ_Adiantum_aleuticum
	PINJ_Polypodium_hesperium
	PINJ_Polypodium_amorphum
	PIN12_Populus_trichocarpa
	PIN12alp_Vitis_vinifera
	PIN12bet_Vitis_vinifera
	PIN12_Carica_papaya
	PIN12_Trochodendron_aralioides
	PIN12_Euptelea_pleiospermum
	PIN12_Platanus_occidentalis
	PIN12_Hakea_drupaceae
	PIN12alp_Freycinetia_multiflora
	PIN12bet_Freycinetia_multiflora
	PIN12gam_Freycinetia_multiflora
	PIN12alp_Ludovia_sp
	PIN12bet_Ludovia_sp
	PIN12_Liriodendron_tulipifera
	PIN12_Persea_borbonia
	PIN12_Nuphar_advena
	PIN12_Amborella_trichopoda
	PIN5_Arabidopsis_thaliana
	PIN5_Arabidopsis_lyrata
	PIN5alp_Populus_trichocarpa
	PIN5bet_Populus_trichocarpa
	PIN5_Vitis_vinifera
	PIN5alp_Solanum_lycopersicon
	PIN5bet_Solanum_lycopersicon
	PIN5alp_Mimulus_guttatus
	PIN5bet_Mimulus_guttatus
	PIN5_Aextoxicon_punctatum
	PIN5_Aquilegia_caerulea
	PIN5_Euptelea_pleiospermum
	PIN5_Papaver_rhoeas
	PIN5_Papaver_somniferum
	PIN5_Sanguinaria_canadensis
	PIN5_Podophyllum_peltatum
	PIN5_Cocculus_laurifolius
	PIN5_Hakea_drupaceae
	PIN5a_Oryza_sativa
	PIN5a_Brachypodium_distachyon
	PIN5a_Sorghum_bicolor
	PIN5a_alp_Zea_mays
	PIN5a_bet_Zea_mays
	PIN5b_Oryza_sativa
	PIN5b_Brachypodium_distachyon
	PIN5b_Sorghum_bicolor
	PIN5b_Zea_mays
	PIN5c_Oryza_sativa
	PIN5c_Brachypodium_distachyon
	PIN5c_Sorghum_bicolor
	PIN5c_Zea_mays
	PIN5alp_Lepidosperma_gibsonii
	PIN5bet_Lepidosperma_gibsonii
	PIN5_Brocchinia_reducta
	PIN5_Typha_angustifolia
	PIN5_Heliconia_sp
	PIN5_Xerophyta_villosa
	PIN5_Ludovia_sp
	PIN5_Dioscorea_villosa
	PIN5_Pistia_stratiotes
	PIN5_Persea_borbonia
	PIN5_Nuphar_advena
	PINI_Zamia_fischeri
	PINI_Cycas_rumphii
	PINI_Tsuga_heterophylla
	PINI_Cedrus_libani
	PINI_Podocarpus_rubens
	PINI_Prumnopitys_andina
	PINI_Sundacarpus_amarus
	PINI_Manoao_colensoi
	PINI_Nageia_nagi
	PINI_Chamaecyparis_lawsoniana
	PINI_Papuacedrus_papuana
	PINI_Glyptostrobus_pensilis
	PINI_Thujopsis_dolabrata
	PINI_Torreya_taxifolia
	PINI_Taxus_baccata
	PIN6_Arabidopsis_thaliana
	PIN6_Arabidopsis_lyrata
	PIN6_Populus_trichocarpa
	PIN6_Vitis_vinifera
	PIN6_Solanum_lycopersicon
	PIN6_Mimulus_guttatus
	PIN6_Aextoxicon_punctatum
	PIN6_Euptelea_pleiospermum
	PIN6_Platanus_occidentalis
	PIN6_Hakea_drupaceae
	PIN6_Typha_latifolia
	PIN6_Maranta_leuconeura
	PIN6_Orchidantha_maxillaroides
	PIN6_Posidonia_australis
	PIN6_Dioscorea_villosa
	PIN6_Liriodendron_tulipifera
	PIN6alp_Persea_borbonia
	PIN6bet_Persea_borbonia
	PIN6K_Zamia_fischerii
	PINK_Equisetum_diffusum
	PINK_Angiopteris_evecta
	PINKalp_Anemia_tomentosa
	PINKbet_Anemia_tomentosa
	PINK_Pityrogramma_trifoliata
	PINK_Notholaena_montieliae
	PINK_Argyrochosma_nivea
	PINK_Adiantum_aleuticum
	PINK_Vittaria_lineata
	PINK_Gymnocarpum_dryopteris
	PINK_Cystopteris_fragilis
	PINK_Asplenium_platyneuron
	PINK_Woodsia_scopulina
	PINK_Athyrium_filix
	PINK_Polypodium_amorphum
	PINK_Polypodium_hesperium
	PINLbet_Pityrogramma_trifoliata
	PINLalp_Pityrogramma_trifoliata
	PINL_Myriopteris_eatonii
	PINL_Argyrochosma_nivea
	PINL_Notholaena_montieliae
	PINL_Gymnocarpum_dryopteris
	PINL_Cystopteris_fragilis
	PINL_Woodsia_scopulina
	PINL_Vittaria_lineata
	PINL_Asplenium_platyneuron
	PINL_Athyrium_filix
	PINL_Polypodium_hesperium
	PINL_Polypodium_amorphum
	PINM_Angiopteris_evecta
	PINM_Azolla_caroliniana
	PINM_Myriopteris_eatonii
	PINM_Argyrochosma_nivea
	PINM_Pityrogramma_trifoliata
	PINM_Adiantum_aleuticum
	PINM_Gymnocarpum_dryopteris
	PINM_Cystopteris_fragilis
	PINM_Notholaena_montieliae
	PINM_Woodsia_scopulina
	PINM_Polypodium_amorphum
	PINNalp_Psilotum_nudum
	PINNbet_Psilotum_nudum
	PINN_Myriopteris_eatonii
	PINN_Pityrogramma_trifoliata
	PINN_Argyrochosma_nivea
	PINN_Vittaria_lineata
	PINN_Gymnocarpum_dryopteris
	PINN_Cystopteris_fragilis
	PINN_Woodsia_scopulina
	PINN_Athyrium_filix
	PINOalp_Huperzia_squarrosa
	PINObet_Huperzia_squarrosa
	PINPalp_Huperzia_squarrosa
	PINPbet_Huperzia_squarrosa
	PINPgam_Huperzia_squarrosa
	PINQalp_Huperzia_squarrosa
	PINQbet_Huperzia_squarrosa
	PINR_Selaginella_moellendorffii
	PINR_Selaginella_apoda
	PINS_Selaginella_moellendorffii
	PINS_Selaginella_apoda
	PINT_Selaginella_moellendorffii
	PINT_Selaginella_apoda
	PINUalp_Selaginella_moellendorffii
	PINUbet_Selaginella_moellendorffii
	PINV_Selaginella_moellendorffii
	PINV_Selaginella_apoda
	PINAalp_Sphagnum_lescurii
	PINAbet_Sphagnum_lescurii
	PINA_Polytrichum_commune
	PINA_Physcomitrella_patens
	PINB_Physcomitrella_patens
	PINC_Physcomitrella_patens
	PIND_Physcomitrella_patens
	PINZ_Marchantia_polymorpha
	PINX_Marchantia_polymorpha
	PINY_Marchantia_polymorpha
	PINW_Marchantia_polymorpha
;
end;
begin characters;
	dimensions nchar=3828;
	format datatype=dna missing=? gap=-;
	matrix
	PIN1_Arabidopsis_thaliana	ATG---ATTACGGCGGCGGACTTCTACCACGTTATGACGGCTATGGTTCCGTTATACGTAGCTATGATCCTCGCTTACGGCTCTGTCAAATGGTGGAAA---ATCTTCACACCAGACCAATGCTCCGGCATAAACCGTTTCGTCGCTCTCTTCGCCGTTCCTCTCCTCTCTTTCCACTTCATCGCCGCTAACAACCCTTACGCCATGAACCTCCGTTTCCTCGCCGCAGATTCTCTCCAGAAAGTCATTGTCCTCTCTCTCCTCTTCCTCTGGTGCAAACTCAGCCGCAACGGTTCT------------------------------------------------------TTAGATTGGACCATAACTCTCTTCTCTCTCTCGACACTCCCCAACACT…
	PIN1_Arabidopsis_lyrata	ATG---ATAACGGCGGCGGATTTCTACCACGTCATGACGGCGATGGTTCCGTTATACGTAGCCATGATCCTCGCTTACGGCTCCGTCAAATGGTGGAAA---ATCTTCACACCAGACCAATGCTCCGGCATAAACCGTTTCGTCGCTCTCTTCGCCGTTCCTCTCCTCTCTTTCCACTTCATCGCCGCTAACAACCCTTACGCCATGAACCTCCGTTTCCTCGCCGCAGATTCTATCCAGAAAATCATTGTCCTCTCTCTACTCTTCCTCTGGTGCAAACTCAGCCGCAATGGCTCG------------------------------------------------------TTAGATTGGACCATAACTCTCTTCTCTCTATCGACTCTACCCAACACT…
	PIN1alp_Populus_trichocarpa	ATG---ATTAGTTTACTAGATTTCTACCATGTGATGACTGCAATGGTGCCACTTTACGTGGCCATGATTTTGGCCTATGGCTCGGTGAAATGGTGGAAG---ATTTTCACTCCTGATCAGTGCTCGGGCATCAACCGTTTTGTGGCGCTTTTTGCTGTCCCTCTCCTCTCTTTCCACTTCATATCTACTAATGATCCTTACAAAATGAACTTTCGCTTCATAGCTGCTGATACTCTACAAAAGATCATAGTTTTAGTAGTATTAGCATTTTGGACTATGTTTAGTAAAAGGGGTTGC------------------------------------------------------TTGGAATGGACCATTACATTGTTTTCACTTTCAACACTGCCCAACACT…
	PIN1bet_Populus_trichocarpa	ATG---ATTTCTTTACTAGATTTCTACCATGTAATGACTGCAATGGTGCCACTTTACGTGGCCATGATCTTAGCCTACGGCTCGGTGAAATGGTGGAAG---ATCTTCACTCCTGATCAGTGCTCAGGCATAAACCGTTTTGTGGCTCTTTTTGCAGTCCCTCTCCTCTCTTTCCACTTCATATCTACCAATGATCCTTATAATATGAACCTTCGTTTCATAACTGCTGATTCTCTACAAAAGATCATAGTTTTGGTAGTATTAGCACTTTGGACTAAGTTGAGTAAAAGGGGTTGC------------------------------------------------------TTGGAATGGACCATTACATTGTTCTCGCTTTCAACCCTGCCGAACACT…
	PIN1_Vitis_vinifera	ATG---ATTAGTTTATTAGACTTCTACCATGTCATGACTGCAGTGGTTCCACTCTACGTGGCCATGATCTTAGCTTATGGGTCGGTGAAATGGTGGAAG---ATCTTCACTCCAGACCAGTGCTCCGGTATAAACCGATTTGTTGCTCTCTTTGCTGTTCCTCTTCTCTCCTTCCACTTCATCTCCACCAACGATCCTTATGCCATGAACTTCAGATTCATAGCTGCAGATACCCTTCAGAAGATTATAGTCTTGGCAGTGTTAGCTGTGTGGAGTAATGTGAGCAAAAGGGGTTGC------------------------------------------------------CTAGAATGGACTATAACACTCTTCTCTCTTTCCACGCTTCCAAACACT…
	PIN1_Solanum_lycopersicon	ATG---ATAACTTTATCTGATTTCTACCATGTTATGACTGCTGTTGTGCCACTTTATGTAGCTATGATACTAGCTTATGGCTCTGTTAAGTGGTGGAAG---ATTTTCTCACCAGATCAGTGTTCTGGGATCAACAGATTTGTTGCACTTTTTGCAGTTCCACTTCTATCTTTCCACTTTATAGCTGCTAATAATCCTTACGCTATGAACTTGAGATTCATTGCTGCAGATACTCTGCAGAAACTTATTGTTCTTGGGGTTCTTGCTGTTTGGGCTAATGTAAGCAAAAGGGGTAGT------------------------------------------------------TTGGAATGGAGTATAACTCTGTTTTCACTATCAACTCTTCCAAATACT…
	PIN1alp_Mimulus_guttatus	ATG---ATAAGCCTAGGTGATTTTTACCACGTTATGACGGCGGTGGTGCCGCTCTACGTGGCGATGATACTAGCTTACGGCTCCGTTAAGTGGTGGAAG---ATCTTCACGCCCGACCAGTGCTCCGGCATCAACCGCTTCGTCGCCTTATTCGCCGTCCCTCTCCTCTCCTTCCACTTCATCGCCAGCAATAACCCCTATGCTATGAACCTGAGGTTCATCGCAGCGGATACACTACAAAAACTCATCGTACTCGCGGTTCTCGCCGTGTGGGCTAATTTCAGCAAAAGGGGCTGC------------------------------------------------------CTCGAGTGGACAATTACCCTTTTCTCCCTGTCGACCCTGCCCAACACA…
	PIN1bet_Mimulus_guttatus	ATG---ATAACCTCAACCGATTTCTACCACGTGATGACCGCGGTGGTGCCGCTCTACGTGGCGATGATCCTCGCCTACGGCTCCGTAAAATGGTGGAAG---ATCTTCACGCCGACGCAATGCTCCGGCATCAACCGGTTTGTGGCAATGTTCGCGGTGCCGCTCCTCTCGTTCCACTTCATAGCCGGCAACAACCCGTACACAATGAACGTACGCTTCATCGCGGCCGACACCCTCCAGAAGCTCATAGTCCTCGCGGCACTCGCCGTGTGGGCCAACTTCACCAAGAGGGGCTGT------------------------------------------------------TTGGAATGGACGATAACCTTCTTCTCGCTATCCACGCTCCCAAACACC…
	PIN1_Aextoxicon_punctatum	---------------------------------------------------------------------------------------------------------------------------------------------------------------------------------------------------------------------------------------------------------------------------------------------------------------------------------------------------------------------------------------------------------------…
	PIN1_Gunnera_manicata	------------------------------------------------------------------------------------------------------------------------------------------------------------------------------------------------------------------------------------------CTCCAAAAACTGGTGGTTCTCGGCGTTTTAGGCATATGGGCTAACTTCTCCAAAAGGGGTTGT------------------------------------------------------CTTGAATGGACCATCACTCTTTTCTCAGTCTCAACTCTACCCAACACT…
	PIN1alp_Trochodendron_aralioides	ATG---ATTTCGCTATTGGATTTCTACCATGTCATGACTGCTGTTGTTCCCCTCTACGTCGCTATGATCTTAGCTTATGGCTCAGTAAAATGGTGGAAG---ATCTTTACTCCTGATCAGTGCTCCGGAATCAATCGATTCGTTGCTCTTTTCGCAGTTCCTCTTCTCTCATTCCACTTCATCGCTTCAAACGATCCTTACACTATGAACTTGCGCTTCATCGCAGCTGATACCCNNNNNNNAATAATCGTTTTAGTTGTGTTAGCTGTTTGGAGTAAAGTCAGCAAAAGGGGTTGT------------------------------------------------------TTGGAGTGGACTATTACTCTCTTCTCTCTATCCACTCTCCCTAATACT…
	PIN1bet_Trochodendron_aralioides	ATG---ATTACATTATCTGATTTCTACCATGTAATGACTGCTGTTGTTCCGCTCTACGTCGCTATGTTCTTAGCTTACGGCTCTGTAAAATGGTGGAAG---ATCTTCACCCCAGACCAGTGCTCTGGCATCAATCGATTCGTCGCTCTCTTTGCAGTTCCTCTTCTATCCTTCCACTTTATTGCTTCCAACGATCCTTACACCATGAACTTACGCTTCATCGCCGCTGATACCCTCCAAAAGATTATCATTCTTGCTGTATTAGCTGTTTGGACTAAAGTCAGCAAAAGGGGTTGC------------------------------------------------------TTGGAATGGACTATTACTCTCTTCTCTCTGTCTAGTCTTCCCAATACT…
	PIN1_Aquilegia_caerulea	ATG---ATCAAACTATCAGATTTCTATCATGTTATGACTGCAGTTGTTCCTTTATATGTTGCTATGATATTAGCATATGGGTCTGTAAAATGGTGGAAG---ATCTTTACACCTGATCAATGTTCTGGTATTAATCGATTTGTTGCACTTTTCGCAGTCCCACTTCTTTCTTTCCATTTCATTGCTAGTAATAATCCTTACAAAATGAATTTTCGGTTTATTGCTGCTGATACTCTTCAAAAAATTATAATGTTAGTAGTATTGGGAATTTGGAGTAGAGTAAGTAAAAGGGGTTGC------------------------------------------------------TTAGAATGGACTATTACATTGTTTTCATTATCTACACTTCCAAATACT…
	PIN1_Papaver_rhoeas	------------------------------------------------------------------------------------------------------------------------------------------------------------GTACCACTTCTATCCTTCCATTTCATCTCTACAAACAATCCATACACCATGAACGTACGTTTCATTGCAGCTGATACACTTCAAAAACTCATGGTTTTATCAGTATTATTCGTTTGGTGTAAGCTAAGTAAAAGAGGTTGT------------------------------------------------------TTAGAATGGACGATAACATTATTCTCTGTTTCAACACTTCCTAATACT…
	PIN1_Papaver_somniferum	------------------------------------------------------------------------------------------------------------------------------------------------------------------------------------------------------------------------------------------------------------------------------TGGTGTAAGCTAAGTAAAAGAGGTTGT------------------------------------------------------TTAGAATGGACGATAACATTATTCTCTGTTTCAACACTTCCAAATACT…
	PIN1_Euptelea_pleiospermum	---------------------------------------------------------------------------------------------------------------------------------------------------CTCTTTGCAGTCCCTCTTCTTTCCTTCCATTTTATCTCCACCAACGATCCTTACACGATGAACTTCAGGTTCATTGCAGCCGACACGCTACAAAAGATTGTAATGTTAGCTGTGTTGGGCGTGTGGTCTAACGTGAGCAAGAGAGGCTGC------------------------------------------------------TTGGAATGGACTATTACACTGTTTTCTCTATCCACGCTTCCAAACACC…
	PIN1_Sanguinaria_canadensis	ATG---ATCAAGTTAATAGATTTCTACCATGTTATGACAGCAGTGGTTCCTCTTTATGTAGCTATGATTTTAGCTTATGGGTCTGTAAAATGGTGGAAA---ATATTTTCACCTGATCAATGTTCTGGTATCAACAGATTTGTTGCTCTCTTTGCTGTTCCTCTACTTTCCTTTCATTTTATCTCTACAAACAATCCTTACACCATGAACATGCGTTTCATTGCAGCTGATACCCTTCAAAAACTTATAGTTTTAGCCGTCTTAGGTGTTTGGTGTAAGGTCAGTAAGAGAGGGTGT------------------------------------------------------TTAGAATGGACTATAACCCTATTTTCTCTCTCTACACTTCCAAACACT…
	PIN1alp_Podophyllum_peltatum	ATG---ATCAAGTTATCAGATTTCTACCATGTCATGACTGCAGTGGTACCACTGTATGTTGCTATGATTCTAGCTTATGGTTCTGTGAAATGGTGGAAA---ATATTTTCACCTGACCAATGTTCTGGTATCAACAGATTTGTAGCACTCTTTGCTGTTCCACTTCTTTCCTTCCATTTCATCTCAACAAACAACCCATATGCAATGAACATGCGTTTTATTGCAGCTGACACCCTTCAGAAGATAATAGTCTTAGCTGTTTTAGGTGTCTGGAGTAAAGTAAGCAAAAGGGGTTGC------------------------------------------------------TTGGAATGGACCATAACACTCTTCTCACTTTCCACTCTTCCAAACACT…
	PIN1bet_Podophyllum_peltatum	------------------------TACCATGTCCTAACAGCAGTGGTTCCACTCTATGTAGCAATGATTCTAGCTTATGGTTCAGTAAAATGGTGGAAA---ATCTTCAACCCAGATCAGTGTTCTGGTATCAACCGTTTTGTAGCTCTCTTTGCAGTTCCTTTGCTTTCTTTCCATTTCATTTCAAGTAACAACCCATATGCTATGAACTTTCGGTTCATAGCAGCCGACACTCTTCAGAAGATTATAGTACTAGTACTCCTAACCATCTGGTCTAGGACTAGTTCAAGGGGTTGT------------------------------------------------------TTAGAATGGTCCATAACACTCTTCTCCCTCTCCACTCTCCCAAACACA…
	PIN1_Cocculus_laurifolius	---------------------------------------------------------------------------------------------------------------------------------------------------------------------------------------------------------------------------------------------------------------------------------------------------------------------------------------------------------------------TGGACCATCACTCTATTTTCACTCTCTACACTTCCAAATACA…
	PIN1_Platanus_occidentalis	ATG---ATTAAATTATCAGATTTCTACCATGTCATGACCGCAGTGGTCCCCCTCTACGTCGCCATGATCTTAGCTTACGGCTCAGTAAAATGGTGGAAG---ATCTTCTCTCCTGATCAGTGCTCCGGCATCAATCGCTTCGTCGCGCTCTTCGCCGTCCCCTTGCTCTCCTTCCACTTCATCTCTACCAACGACCCATACACCATGAACCTCCGCTTCATCGCAGCTGATACCCTGCAAAAGCTTATCGTCTTAGGCGTCCTCGCCGTCTGGACCTTTGTCAGCAAGCGAGGCTGC------------------------------------------------------TTGGAATGGACCATCACCCTCTTCTCTCTCTCCACCCTCCCCAACACG…
	PIN1alp_Hakea_drupaceae	ATG---ATTACGTTGTTGGATTTCTACCATGTTATGACAGCAGTGGTTCCTCTCTACGTAGCTATGATCTTAGCTTATGGTTCTGTAAAATGGTGGAAA---ATCTTTACACCTGATCAGTGTTCCGGTATCAATCGTTTTGTGGCTCTCTTTGCAGTCCCACTTCTCTCCTTTCATTTCATCTCCACCAACAATCCTTACACAATGAACCTACGCTTCATCGCTGCAGATACACTTCAGAAGCTCATTATGTTGGCTGTCCTCTTTGTGTGGACTAATATAAGCAAGAGAGGTTGT------------------------------------------------------CTTGAATGGACAATCACGCTCTTCTCTCTTTCAACCCTTCCCAACACT…
	PIN1bet_Hakea_drupaceae	ATG---ATTACTTTGTTAGATTTCTACCATGTAATGACAGCAGTGGTTCCTCTCTATGTAGCCATGATCTTAGCTTACGGCTCTGTGAAATGGTGGAAG---ATCTTCACACCTGATCAGTGTTCCGGCATCAACCGCTTTGTTGCCCTCTTCGCAGTTCCACTTCTTTCATTCCATTTCATCTCTACAAATGATCCTTACACCATGAACCTACGCTTCATTGCTGCAGATACTCTCCAGAAGCTTATAGTCTTAGCAGTTCTCTTCGTTTGGTCTAATGTCAGCAAAAGAGGCTGT------------------------------------------------------CTTGAATGGACAATCACACTCTTTTCTCTTTCAACTCTTCCCAATACA…
	PIN1a_Oryza_sativa	ATG---ATTACGGCGGCGGACTTCTACCACGTGATGACGGCGATGGTGCCGTTGTACGTGGCGATGATACTGGCGTACGGGTCGGTGAAGTGGTGGCGC---ATCTTCACGCCGGACCAGTGCTCCGGGATCAACCGCTTCGTGGCGCTCTTCGCCGTGCCGCTGCTGTCGTTCCACTTCATCTCCACCAACAACCCGTACACGATGAACCTCCGGTTCATCGCCGCCGACACGCTGCAGAAGCTGATGGTGCTGGCCATGCTCACGGCGTGGAGCCACCTCAGCCGCCGGGGGAGC------------------------------------------------------CTCGAGTGGACCATCACGCTCTTCTCCCTCTCCACGCTGCCCAACACG…
	PIN1a_Brachypodium_distachyon	ATG---ATTACGGCGGCGGACTTCTACCACGTGATGACGGCGGTGGTGCCGCTGTACGTGGCCATGATCCTGGCCTACGGGTCCGTCAAGTGGTGGCGC---ATCTTCACGCCCGACCAGTGCTCCGGGATCAACCGCTTCGTGGCGCTCTTCGCCGTGCCGCTCCTCTCCTTCCACTTCATCTCCAGCAACAACCCGTACACCATGAACCTCCGCTTCATCGCCGCCGACACGCTGCAGAAGCTCATGGTGCTCGCCATGCTCACGGCCTGGAGCCACCTCTCCCGCAGCGGCTCC------------------------------------------------------CTCGAGTGGACCATCACGCTCTTCTCCCTCTCCACGCTCCCCAACACG…
	PIN1a_Sorghum_bicolor	ATG---ATTACCGCGACGGACTTCTACCACGTCATGACGGCCGTGGTGCCGCTGTACGTGGCGATGATCCTGGCCTACGGGTCGGTGCGGTGGTGGCGC---ATCTTCTCGCCGGACCAGTGCTCCGGGATCAACCGCTTCGTCGCGCTCTTCGCCGTGCCGCTGCTGTCCTTCCACTTCATCTCCACCAACAACCCCTACACTATGAACCTGCGCTTCATCGCCGCCGACACGCTGCAGAAGCTCATGGTGCTGGCCATGCTCACCGCGTGGAGCCACCTCAGCCGCCGGGGCAGC------------------------------------------------------CTGGAGTGGACCATCACGCTCTTCTCCCTCTCCACGCTGCCCAACACA…
	PIN1a_alp_Zea_mays	ATG---ATTACGGGGACGGACTTCTACCACGTCATGACGGCCGTGGTGCCGCTGTACGTGGCGATGATCCTGGCCTACGGGTCGGTGCGGTGGTGGCGC---ATCTTCTCGCCGGACCAGTGCTCCGGGATCAACCGCTTCGTGGCGCTCTTCGCGGTGCCGCTGCTGTCCTTCCACTTCATCTCCACCAACAACCCCTACACCATGAACCTGCGCTTCATCGCCGCCGACACGCTGCAGAAGCTCATGGTGCTGGCCATGCTCACCGCGTGGAGCCACCTCAGCCGCCGGGGCAGC------------------------------------------------------CTGGAGTGGACCATCACGCTCTTCTCCCTCTCCACGCTGCCCAACACG…
	PIN1a_bet_Zea_mays	ATG---ATTTCGGCGGCGGACTTGTACCACGTGATGACGGCCGTGGTGCCGTTGTACGTGGCGATGATCCTGGCGTACGGGTCGGTGCGGTGGTGGCGC---ATCTTCTCGCCGGACCAGTGCTCCGGGATCAACCGCTTCGTGGCGCTCTTCGCGGTGCCGCTGCTGTCCTTCCACTTCATCTCCACCAACAACCCCTACACCATGAACCTGCGCTTCATCGCCGCCGACACGCTGCAGAAGCTCATGGTGCTGGCCATGCTCACCGCGTGGGGCCACCTCAGCCGCCGGGGCAGC------------------------------------------GGCAGCCTCGACCTCGACTGGACCATCACGCTCTTCTCCCTCTCCACGCTGCCCAACACG…
	PIN1b_Oryza_sativa	ATG---ATAACGGGGGCGGACTTCTACCACGTGATGACGGCGATGGTGCCGCTGTACGTGGCGATGATCCTGGCGTACGGGTCGGTGAAGTGGTGGCGC---ATCTTCACGCCCGACCAGTGCTCCGGGATCAACCGCTTCGTGGCGCTCTTCGCCGTCCCGCTCCTCTCCTTCCACTTCATCTCCACCAACAACCCCTACACCATGAACCTCCGCTTCATCGCCGCCGACACCCTGCAGAAGCTCATCGTCCTCGCGCTCCTCACCCTGTGGAGCCACCTCTCCCGCCGCGGCTCC------------------------------------------------------CTCGAGTGGACCATCACCCTCTTCTCCCTCTCCACGCTGCCCAACACG…
	PIN1b_Brachypodium_distachyon	ATG---ATCACGGGGACGGACTTCTACCACGTGATGACGGCGATGGTGCCTCTGTACGTGGCCATGATGCTGGCCTACGGGTCCGTCAAGTGGTGGCGC---ATCTTCACCCCGGACCAGTGCTCCGGGATCAACCGCTTCGTGGCGCTCTTCGCCGTCCCGCTGCTCTCCTTCCACTTCATCTCCACCAACAACCCTTACGCCATGAACCTCCGCTTCATCGCCGCCGACACGCTCCAGAAGCTCATCGTCCTCGCCCTCCTCACCCTCTGGAGCCACCTCTCCCGCAACGGCTCC------------------------------------------------------CTCGAGTGGACCATCACGCTCTTCTCCCTCTCCACGCTCCCCAACACG…
	PIN1b_Sorghum_bicolor	ATG---ATCACGGGCACGGACTTCTACCACGTGATGACGGCCATGGTGCCGCTGTACGTCGCCATGATCCTGGCGTACGGCTCCGTCCGGTGGTGGCGC---ATCTTCACGCCGGATCAGTGCTCCGGGATCAACCGCTTCGTGGCGCTCTTCGCCGTGCCGCTGCTCTCCTTCCACTTCATCTCCACCAACAACCCCTACACCATGAACCTCCGGTTCATCGCCGCCGACACGCTGCAGAAGCTCATCGTCCTGGCGCTGCTCACCGCCTGGAGCTACCTCTCCCGGCGGGGCTGC------------------------------------------------------CTGGAGTGGACCATCACGCTCTTCTCCCTGTCCACGCTGCCCAACACG…
	PIN1b_Zea_mays	ATG---ATCACCGGCACGGACTTCTACCACGTCATGACGGCCATGGTGCCGTTGTACGTTGCCATGATCCTGGCGTACGGATCCGTCAGGTGGTGGCGC---ATCTTCACGCCGGACCAGTGCTCGGGGATCAACCGCTTCGTGGCGCTCTTCGCCGTGCCGCTGCTGTCCTTCCACTTCATCTCCACCAACAACCCCTACACCATGAACATCCGGTTCATCGCCGCCGACACGCTGCAGAAGCTGATCGTCCTGGCGCTGCTCACTGCATGGAGCTACCTCTCCCGCCGGGGCTGC------------------------------------------------------CTCGAGTGGACCATCACGCTCTTCTCCCTGTCGACGCTGCCCAACACG…
	PIN1_Joinvillea_ascendens	ATG---ATTACGGGGGCGGACTTCTACCATGTGATGACGGCGATGGTGCCGCTGTACGTGGCGATGATACTGGCGTACGGGTCGGTGAAGTGGTGGCAC---ATATTCTCGCCGGACCAGTGCTCGGGGATCAACCGGTTCGTGGCGCTGTTCGCCGTGCCGCTGCTGTCGTTCCACTTCATCTCCACCAACGACCCCTACAGCATGAACCTCCGGTTCATCGCCGCCGACACGCTGCAGAAGCTGATGGTGCTGGCGCTGCTCACGGCGTGGAGCCACCTCAGCCGCCGCGGCAGC------------------------------------------------------CTCGAGTGGACGATCACGCTCTTCTCGCTGTCGACGCTGCCGAACACG…
	PIN1alp_Chondropetalum_tectorum	ATG---ATTACCGCCGCCGATTTCTACCATGTCATGACGGCGGTGGTGCCGCTGTACGTGGCAATGATTCTGGCCTACGGGTCGGTGAAATGGTGGCGC---ATATTTTCCCCGGACCAGTGCTCGGGAATCAACCGTTTCGTGGCTCTCTTCGCCGTACCTCTTCTTTCTTTCCATTTCATCTCCACCAACAACCCCTACACCATGAACCTCCGCTTCATCGCCGCCGACACACTGCAGAAGCTCATGGTGCTCGCAATTCTTACAGCCTGGAGTCATCTCAGCAAGCGAGGCAGC------------------------------------------------------CTCGAGTGGACCATCACTCTGTTCTCTCTGGGCACTCTGCCCAACACT…
	PIN1_Cyperus_papyrus	ATG---ATCACCGCGCTCGACTTCTACCACGTCATGACGGCCATGGTGCCCTTGTACGTTGCCATGATCCTCGCTTATGGCTCCGTCAAGTGGTGGAAG---ATCTTCTCCCCCGACCAGTGCTCCGGCATCAACCGCTTTGTTGCCCTGTTTGCCGTCCCCTTGCTCTCCTTCCATTTCATCTCCACCAACAATCCCTACACCATGAACCTCAAGTTCATCGCCGCCGACACCCTCCAGAAGCTCATGGTCCTCGCCATTCTCACCGCCTGGAGCAACCTCAGCCGCCGCGGCTCC------------------------------------------------------CTCGAGTGGACCATCACTCTCTTCTCTGTATCGACCCTGCCCAACACT…
	PIN1_Juncus_inflexus	ATG---ATTACGGGCTCAGATTTCTACCACGTCATGACGGCGATGGTACCGCTATACGTGGCCATGATTCTCGCATATGGCTCTGTAAAATGGTGGAAA---ATCTTCTCCCCCGACCAATGCTCTGGCATTAACCGTTTTGTAGCCCTCTTCGCCGTCCCTCTTCTCTCCTTCCATTTCATCTCCTCCAACAACCCTTACACAATGAACCTCAAATTCATCGCAGCTGATACTCTTCAAAAACTAATGGTGCTCGCCATGCTCACAGCCTGGAGCCAGCTCAGTCGCCATGGTTCT------------------------------------------------------TTAGAATGGACCATCACTCTTTTCTCTGTCTCGACTTTACCCAACACA…
	PIN1_Lepidosperma_gibsonii	ATG---ATCACTGGTCAAGATTTCTACCATGTCATGACGGCCATGGTGCCGCTCTATGTCGCCATGATTCTAGCTTACGGCTCGGTCAAATGGTGGAAG---ATCTTCTCCCCCGACCAGTGTTCCGGCATCAACCGTTTCGTCGCGCTATTCGCCGTTCCGCTCCTCTCGTTCCACTTCATCTCCAGCAACAATCCTTACAAGATGAACCTCAAGTTCATCGCGGCCGATACGCTCCAAAAACTCATGGTGCTCGCCATCCTGACAGCCTGGAGCAATCTCAGCCGTCGAGGGTCC------------------------------------------------------CTCGAATGGACCATCACTCTCTTCTCCGTCTCGACTCTACCAAACACT…
	PIN1_Mapania_palustris	---------------------------------------------------------------------------------------------------------------------------------------------------------------------------------------------------------------------------------------------------------------------------------------------------------------------------------------------------------------------------------------------------------------…
	PIN1_Brocchinia_reducta	-------------------------------------------------------------------------------------------------------------------------------------------------------------------------------------------------------------------------------------------------------------------------------------------------------------------------------------------------------------------------------------------------CCCTCCCCAACACC…
	PIN1_Typha_angustifolia	ATG---ATTACGGTGTTGGATTTCTACCACGTGATGACGGCGGTGGTGCCGTTGTACGTGGCGATGATTCTGGCGTACGGGTCGGTGAAGTGGTGGAAG---ATCTTCTCCCCCGACCAGTGCTCCGGCATCAACCGCTTCGTGGCGCTGTTCGCGGTGCCGCTGCTGTCGTTCCATTTTATCTCGACGAACAATCCGTACACGATGAACATCAAATTCATCGCCN-G---------------------GTGCTGGCGATGCTGACGGCGTGGAGCCAACTCAGCCGGCGGGGGAAC------------------------------------------------------CTCGAGTGGACCATCACCCTCTTCTCGCTTTCCACGCTCCCCAACACG…
	PIN1alp_Typha_latifolia	---------------------------------------------------------------------------------------------------------------------------------------------------------------------------------------------------------------------------------------------------------------------------------------------------------------------------------------------------------------------------------------------------------------…
	PIN1bet_Typha_latifolia	------------------------------------------------------------------------------------------------------------------------------------------------------------------------------------------------------------------------------------------------------------------ATGCTGGCGCTGTGGGCTCATCTCAGCCGCCGTGGCTGC------------------------------------------------------CTCGAGTGGGCCATTACGCTCTTCTCCCTCTCCACCCTCCCCAACACC…
	PIN1e_alp_Curcuma_olena	ATG---ATAGCGCTTTCGGACTTCTACCACGTGATGACGGCGGTGGTGCCGCTGTACGTGGCGATGATCTTAGCCTACGGATCGGTGAAGTGGTGGAAG---ATCTTCACGCCGGACCAGTGCTCGGGGATAAACCGCTTCGTGGCGCTCTTTGCCGTGCCGCTCCTCTCCTTCCACTTCATCTCCACCAACAATCCCTACGAGATGAACCTACATTTCATCGCCGCCGACACGTTGCAGAAGCTGATGGTACTGGCCGTGCTCGCTGCCTGGAGTCGTCTCAGCCGCCGCGGCTCC------------------------------------------------------CTCGAGTGGACCATCACCATTTTCTCCCTCTCC---------------…
	PIN1e_bet_Curcuma_olena	ATG---ATAACTTCGACGGATTTCTACAACGTGATGACGGCGGTGGTTCCGCTTTACGTGGCCATGATCCTGGCGTACGGATCGGTGAAGTGGTGGGGC---ATCTTCACGCCGGTGCAGTGCTCCGGCATCAACCGCTTCGTGGCGCTGTTCGCGGTGCCGCTCCTCTCCTTCCACTTCATCTCCTCCAACAACATCTACAAGATGAACCTCCGCTTCATCGCCGCAGATACGCTCCAGAAGTTTCTGGTCCTGGCGGCGCTGGCCGTCTGGGGCCGCCTCAGCAGCCGCGGCCGC------------------------------------------------------CTTGACTGGACCATCACCATTTTCTCCGTCTCTACCCTCCCCAACACC…
	PIN1gam_Curcuma_olena	---------------------------------------------------------------------------------------------------------------------------------------------------------------------------------------------------------ATGAACCTCCGGTTCCTGGCAGCCGACACGCTGCAGAAGGTGGCGGTGCTGGCGGGGCTGGCGGCGTGGGGGAGCCTCAGCCGCCGCAGCCGACGG------------------------------------------------------CTCGACTGGACCATCACCACCTTCTCCCTCTCCACGCTGCCCAACACG…
	PIN1e_Canna_sp	ATG---ATTACGTTGGGAGACTTCTACAATGTGATGACGGCAGTGGTGCCGCTGTACGTGGCGATGATACTGGCTTACGGATCGGTGAAGTGGTGGAAA---ATCTTTACGCCGATGCAGTGCTCAGGCATCAACCGCTTCGTGGCGCTCTTTGCGGTGCCGCTGCTGTCTTTTCACTTCATCTCCGGTAACAACCCCTACACGATGAACCTTCGCTTCATCGCCGCCGACACGCTGCAGAAGCTGATGGTGCTGGCCGTGCTCACCGCGTGGGGCTTTCTGAGCCGCCGTGGCCGC------------------------------------------------------CTCGACTGGACCATCACCACCTTCTCCCTCTCCACGCTTCCCAACACT…
	PIN1f_Canna_sp	---------------------------------------------------------------------------------------------------------------------------------------------------------------------------------------------------------------------------------------------------------------------------------------------------------------------------------------------------------------------------------------------------------------…
	PIN1e_Orchidantha_maxillaroides	ATG---ATCACCGCGGGGGACTTCTATAATGTGATGACAGCGGTGGTGCCGCTGTACGTGGCCATGATCCTGGCCTACGGCTCGGTGAAGTGGTGGAAG---ATCTTTACGCCGCTGCAGTGCTCCGGTATCAACCGCTTCGTGGCGCTCTTCGCCGTGCCGTTGCTCTCCTTCCACTTCATCTCCGGCAACAACCTCTACAAGATGAACCTGCGCTTCATCGCCGCCGACACCCTGCAGAAGCTCATGGTGTTCGCCCTCCTCGCTGCCTGGTGCCGCCTCAGCCCCCGCGGCTCC------------------------------------------------------CTTGAGTGGACCATCACCATCTTCTCCCTCTCCACTCTCCCC------…
	PIN1e_Strelitzia_reginae	------------------------------------------------------------------------------------------------------------------------------------------------------------------------------------------------------------ATGAACATGCGGTTCATCGCCGCGGACACGCTTCAGAAGCTGATGGCGCTCGCCATCCTCGCCGCCTGGAGCAGGCTCAGCGCCCGTGGCTCC------------------------------------------------------CTCGAGTGGACCATCACCATCTTCTCCCTGTCGACGCTGCCCAACACG…
	PIN1f_alp_Strelitzia_reginae	------------------------------------------------------------------------------------------------------------------------------------------------------------------------------------------------------------ATGAACATGCGGTTCATCGCCGCGGACACGCTTCAGAAGCTGATGGCGCTCGCCATCCTCGCCGCCTGGAGCAGGCTCAGCGCCCGTGGCTCC------------------------------------------------------CTCGAGTGGACCATCACCATCTTCTCCCTGTCGACGCTGCCCAACACG…
	PIN1f_bet_Strelitzia_reginae	------------------------------------------------------------------------------------------------------------------------------------------------------------------------------------------------------------ATGAACATGCGGTTCATCGCCGCGGACACGCTTCAGAAGCTGATGGCGCTCGCCATCCTCGCCGCCTGGAGCAGGCTCAGCGCCCGTGGCTCC------------------------------------------------------CTCGAGTGGACCATCACCATCTTCTCCCTGTCGACGCTGCCCAACACG…
	PIN1e_Heliconia_sp	ATG---ATAACGTCGGGAGACTTCTACAATGTGATGACGGCGGTAGTGCCGCTGTACGTGGCGATGATACTGGCTTACGGGTCGGTGAAGTGGTGGAAG---ATCTTCACGCCTATGCAGTGCTCCGGCATCAACCGATTCGTGGCGCTGTTTGCGGTGCCGCTGCTGTCCTTCCACTTCATCTCCGGCAACAACCCCTACACCATGAATCTCCGCTTCATTGCCGCCGACACGCTCCAGAAGCTGATGGTGCTGGCTGCGCTCGCCGCCTGGGGCTGCCTCAGCCGCCGCGGCCGC------------------------------------------------------CTCGACTGGACCATCACCACCTTCTCCCTCTCCACCCTCCCCAACACC…
	PIN1f_alp_Heliconia_sp	ATG---ATTACGGCATCAGACTTCTACCATGTGATGACAGCGGTGGTGCCTCTGTACGTGGCGATGATACTGGCGTATGGTTCGGTGAAGTGGTGGAAG---ATCTTCACGCCGGAGCAGTGCTCCGGGATCAACCGCTTCGTGGCGCTCTTCGCGGTGCCCCTCCTCTCCTTCCACTTCATCTCCACCAACAACCCCTACCAGATGAACATGCGGTTCATCGCCGCGGACACGCTCCAGAAGCTGATGGTGCTCGCCGTCCTCGCCGCCTGGAGCAGGCTCAGCGCCCGCGGCTCC------------------------------------------------------CTCGAGTGGACCATCACCATCTTCTCCCTGTCCACGCTGCCCAACACC…
	PIN1f_bet_Heliconia_sp	---------------------------------------------------------------------------------------------------------------------------------------------------------------------------------------------------------------------------------------------------------------------------------------------------------------------------------------------------------------------------------------------------------------…
	PIN1alp_Sabal_bermudana	ATG---ATAACCCCGTCGGATTTCTACAACGTCATGACGGCTGTCGTGCCGCTCTACGTGGCCATGATCCTGGCTTATGGCTCGGTGAAGTGGTGGAAA---ATTTTCTCTCCGGACCAGTGCTCGGGCATCAACCGCTTCGTCGCGCTGTTCGCGGTGCCGCTGCTCTCCTTCCACTTCATCTCCACCAACGACCCTTACAGGATGAACCTGCGATTCATCGCCGCCGACACGCTGCAGAAGCTGATGATGCTGGCGATCCTGACGGTGTGGAGCAATGTCAGCCGCCGCGGCTGC------------------------------------------------------CTCGAGTGGACTATAACTCTCTTCTCCCTCTCCACCCTCCCCAACACT…
	PIN1bet_Sabal_bermudana	---------------------------------------------------------------------------------------------------------------------------------------------------------------------------------------------------------------------------------------------------------------------------------------------------------------------------------------------------------------------------------------------------------------…
	PIN1_Serenoa_repens	ATG---ATAACCCTGTCGGATTTCTACAACGTCATGACGGCTGTCGTGCCGCTCTACGTGGCCATGATCCTGGCCTATGGCTCGGTGAAGTGGTGGAAA---ATTTTCTCTCCGGACCAGTGCTCGGGCATCAACCGCTTCGTCGCGTTGTTCGCGGTGCCGCTGCTCTCCTTCCACTTCATCTCCACCAACGACCCTTACAAGATGAACCTGCGGTTCATCGCCGCCGACACGCTCCAGAAGCTGATGATGCTGGCGATCCTGACGGTGTGGACCAATGTCAGCCGCCGCGGCTGC------------------------------------------------------CTCGAGTGGACTATAACTCTCTTCTCCCTCTCCACCCTCCCCAACACT…
	PIN1alp_Freycinetia_multiflora	ATG---ATAACCGCAGCGGACTTCTACCATGTTATGACGGCGGTGGTGCCGCTGTACGTGGCGATGATCCTTGCCTACGGCTCAGTCAAGTGGTGGAAG---ATCTTCTCTCCGGACCAGTGCTCCGGGATCAACCGCTTCGTGGCGCTGTTCGCGGTGCCGCTGCTGTCCTTCCACTTCATCTCGACCAACAACCCCTACACCATGAACCTGCGGTTCATCGCGGCGGACACCCTTCAGAAGCTGATAGTACTGGCAGCGCTAATGGTGTGGACGCGGCTGAGCAGCAGTGGCTGC------------------------------------------------------CTCGAGTGGATCATCACCCTCTTCTCCCTCTCCACCCTCCCCAACACA…
	PIN1bet_Freycinetia_multiflora	---------------------------------------------------------------------------------------------------------------------------------------------------------------------------------------------------------------------------------------------------------------------------------------------------------------------------------------------------------------------------------------------------------------…
	PIN1_Ludovia_sp	ATG---ATAAACGGGGCGGACTTCTACCACGTTATGACGGCGGTGGTGCCGCTGTACGTGGCGATGATCCTGGCGTACGGCTCCGTCAAGTGGTGGAAG---ATCTTCTCGCCGGACCAGTGCTCCGGGATCAACCGCTTCGTGGCGCTGTTCGCGGTGCCGCTGCTGTCATTCCACTTCATCTCTAGCAATGACCCCTACACCATGAACATAAAGTTCATTGCCGCCGACACCCTCCAGAAGCTGATGGTGCTGGCGGCGCTGACGGTCTGGACCAGACTGAGCAGCCGCGGCTGC------------------------------------------------------CTCGAGTGGACCATCACCCTCTTCTCCCTCGCCACCCTCCCCAACACT…
	PIN1alp_Xerophyta_villosa	------------------------------------------------------------------------------------------------------------------------------------------------------------------------------------------------------------------------------------------------------ATGGTGCTCGCCGGGCTGACGTTGTGGTCGCAGCTCAGCCGCCGCGGCAGC------------------------------------------------------CTCGAGTGGACGATCACTCTCTTCTCTCTGTCCACTCTGCCGAACACG…
	PIN1bet_Xerophyta_villosa	---------------------------------------------------------------------------------------------------------------------------------------------------------------------------------------------------------------------------------------------------------------------------------------------------------------------------------------------------------------------------------------------------------------…
	PIN1_Talbotia_elegans	ATG---ATAACGGGGAATGATTTCTACAACGTGATGACGGCGGTGGTGCCGCTGTACGTGGCGATGATACTGGCCTACGGGTCAGTTAAGTGGTGGAAG---ATCTTCACCCCGGACCAGTGCTCCGGTATCAACCGCTTCGTCGCACTGTTCGCGGTGCCGCTGCTTTCTTTCCACTTCATCTCCACCAACGATCCCTACACGATGAACCTCCGCTTCATCGCCGCCGACACGCTGCAGAAGCTGATTGTGCTCGCTGGGCTAACGTTGTGGTCGCAGCTCAGCCGCCGCGGCAGC------------------------------------------------------CTCGAGTGGACGATCACTCTCTTCTCTTTGTCCACTCTCCCCAACACG…
	PIN1_Dioscorea_villosa	ATG---ATAACATTGATAGATTTCTACCACGTTATGACGGCCATGGTGCCGTTATACGTGGCGATGATCCTCGCCTACGGCTCCGTCAAATGGTGGAAG---ATCTTCTCGCCGGACCAGTGCTCCGGCATAAACCGTTTCGTCGCACTCTTCGCCGTTCCACTGCTGTCTTTCCACTTCATCTCCACCAACAATCCATACACAATGAATCTCAAGTTCATCCTCGCTGATACTCTGCAGAAACTCATCGTTCTCGCCATGTTAACCGTTTGGGCGAGGTTGAGCCGGAGAGGGAGT------------------------------------------------------TTAGAATGGACTATAACTCTCTTCTCTCTTTCCACTCTCCCTAACACT…
	PIN1_Triglochin_maritimum	------ATCACCTTGGTCGACTTCTACCACGTCATGACGGCCATGGTGCCGCTCTACGTGGCGATGATGCTCGCTTACGGGTCGGTTAAGTGGTGGAAG---ATTTTCACTCCCGACCAGTGCTCAGGCATCAACCGCTTCGTCGCTCTCTTCGCTGTGCCACTCCTCTCCTTCCACTTCATCGCCCAAAATAACCCTTACACCATGAGCTTCCGCTTCATAGCCGCCGATACGCTCCAGAAGCTGATCGTTCTGGCAATACTCACCGTCTGGACGAAGCTGAGCAGCAGGGGGAGT------------------------------------------------------TTGGACTGGACTATAACTCTCTTCTCTCTCTCCACCCTCCCCAACACT…
	PIN1_Posidonia_australis	ATG---ATCACTTTGTTGGACTTCTACCATGTGATGACGGCGATGGTGCCGCTGTACGTCGCCATGATCTTGGCCTATGGCTCCGTCAAGTGGTGGAAG---ATCTTCTCCCCCGACCAGTGCTCCGGGATCAACAGGTTCGTGGCTCTCTTCGCCGTCCCGCTCCTCTCCTTCCATTTCATCTCCACCAACAACCCCTATGCCATGAGCATGCGTTTCATCGCCGCCGACACCCTCCAGAAGCTGATGGTGCTGGCCCTGCTGGTCGTTTGGTCTCGCCTGAGCAGCAAGGGCAGC------------------------------------------------------ATCGAATGGACCATCACTCTCTTCTCCCTCTCCACCCTCCCCAACACC…
	PIN1_Pistia_stratiotes	ATG---ATTACGGGGGCGGATTTCTACCATGTGATGACGGCCATGGTGCCGCTCTACGTGGCGATGATCCTTGCCTACGGCAGCGTACGGTGGTGGAAG---ATCTTTACGCCAGACCAGTGCTCCGGCATCAACCGGTTTGTGGCGCTGTTTGCAGTGCCGCTGCTCTCCTTTCACTTCATATCCACCAACGATCCCTACACCATGAACTTCCGCTTCATCGCCGCCGACACGCTGCAGAAGCTGATCGTGCTGGGGGTGCTGGCGGTCTGGTCCCGGGTCAGTCGCCGGGGGTGC------------------------------------------------------CTCGAGTGGACCATCACTCTCTTCTCCCTGTCCACGCTGCCCAACACC…
	PIN1_Aristolochia_elegans	---------------------------------------------------------------------------------------------------------------------------TCCGGCATCAACCGCTTCGTCGCCCTCTTCGCCGTCCCGCTCCTCTCCTTCCACTTCATCGCCAACAACAACCCTTACGCGATGAACCTCCGGTTCATCGCCGCGGACACGCTTCAGAAGCTCATCGCCCTCGCCATTCTCGCCGTCTGGTCCAAGGTCAGCAAGAAGGGCTGC------------------------------------------------------CTGGAATGGACCATCACCCTCTTTTCCCTCTCCACCCTCCCCAACACC…
	PIN1alp_Liriodendron_tulipifera	ATG---ATCAGTCTATCGGACTTCTACCATGTCATGACTGCCGTCGTTCCACTCTATGTGGCCATGATCCTCGCCTACGGCTCCGTCAAATGGTGGAAG---ATCTTCTCCCCCGATCAATGTTCCGGCATAAACCGCTTCGTTGCCCTCTTCGCCGTTCCACTCCTCTCGTTCCACTTCATCTCTATGAACGATCCTTACACCATGAACATGCGTTTCATCGCCGCCGACACTCTCCAGAAGCTGATCGTCCTCGCCATCTTGGCTGTCTGGAGTAAAATAAGCAAGAAGGGCTGC------------------------------------------------------TTGGAGTGGACCATCACACTCTTCTCACTCTCGACTCTTCCGAACACT…
	PIN1bet_Liriodendron_tulipifera	ATG---ATCACTCTCTCCGACTTCTACCACGTCATGACTGCCGTGGTCCCTCTCTACGTCGCCATGATCTTAGCCTACGGTTCCGTCAGATGGTGGAAA---ATCTTCTCCCCAGACCAATGCTCTGGCATCAACCGCTTTGTCGCCCTCTTCGCAGTCCCCCTCCTCTCCTTCCACTTCATCTCCACCAACGATCCTTACTCCATGAACCTCCGTTTCATCGCCGCCGACACCCTCCAGAAGATCATTGTCCTCGTGATTCTAGCCATCTGGGCCAGTGTCAGCAAGAACGGTTCC------------------------------------------------------TTGGAGTGGACCATCACCATCTTCTCCCTGTCCACTCTTCCCAACACT…
	PIN1alp_Persea_borbonia	---------------------------------------------------------------------------------------------------------------------------------------------------------------------------------------------------------------------------------------------------------------------------------------------------------------------------------------------------------------------------------------------------------------…
	PIN1bet_Persea_borbonia	---------------------------------------------------------------------------------------------------------------------------------------------------------------------------------------------------------------------------------------------------------------------------------------------------------------------------------------------------------------------------------------------------------------…
	PIN1alp_Nuphar_advena	ATG---ATCACCGTATCAGACTTCTACCACGTCATGACCGCGGTGGTGCCGCTCTACGTCGCCATGATCCTCGCCTACGGCTCCGTCAAGTGGTGGAAG---ATCTTCACGCCCGACCAGTGCTCGGGGATCAACCGCTTCGTAGCCCTCTTCGCCGTCCCGCTGCTCTCCTTCCACTTCATCTCCACCAACAACCCCTACGCCATGAACTACCGCTTCATCGCGGCGGACACGCTGCAGAAGCTCATCGTCCTCGGGGTGCTGGGCGTCTGGGCCAACGTTAGTCGGAGGGGCTGC------------------------------------------------------CTCGAGTGGACCATCACCCTCTTCTCCCTCTCTACGCTCCCCAACACG…
	PIN1bet_Nuphar_advena	---------------------------------------------------------------------------------------------------------------------------------------------------------------------------------------------------------------------------------------------------------------------------------------------------------------------------------------------------------------------------------------------------------------…
	PIN1_Amborella_trichopoda	---------------------------------------------------------------------------------------------------------------------------------------------------------------------------------------------------------------------------------------------------------------------------------------------------------------------------------------------------------------------------------------------------------------…
	PIN11alp_Populus_trichocarpa	ATG---ATCAGTCTCACAGACCTTTACCATGTTCTCACAGCTGTGGTACCACTTTATGTGGCCATGATTTTGGCTTATGGTTCAGTCAAATGGTGGAAA---ATATTTAGCCCTGACCAATGTTCAGGGATCAACAGATTTGTGGCTCTATTCGCTGTACCTTTGCTTTCTTTTCACTTCATTTCCACCAACAACCCCTATGCTATGAACTACAGGTTCATTGCAGCAGATACTCTTCAAAAAATCATAGTCTTGGTGGTTTTAGCTATTTGGACCAGAGTTATCTCTAGAGGCTCC------------------------------------------------------CTTGAATGGTCCATTACTTTGTTTTCACTCTCTACTCTCCCAAACACT…
	PIN11bet_Populus_trichocarpa	ATG---ATCAGTATAGGAGACCTCTACCATGTCCTTACAGCTGTGGTACCCCTCTATGTGGCCATGATTTTGGCTTATGGTTCTGTCAAATGGTGGAAA---ATCTTTAGCCCTGATCAATGTTCAGGGATCAACAGATTTGTTGCTCTGTTTGCAGTGCCCTTGCTTTCTTTTCACTTCATTTCCACCAACAACCCCTATGCTATGAACTTAAGGTTCATTGCTGCAGATACTCTTCAAAAAATTATTGTCTTGGTGGTTTTAGCTATTTGGTCCAGAGCTAGCTCCAGAGGCTCC------------------------------------------------------CTTGAATGGTCCATTACTTTGTTTTCACTCTCTAGTCTCCCAAACACT…
	PIN11alp_Vitis_vinifera	ATG---ATTAGTATTACGGACCTCTACCACGTCCTCACGGCTGTCGTTCCTCTCTATGTAGCCATGATATTGGCGTATGGGTCTGTTAAATGGTGGAAG---ATCTTCAGCCCTGATCAATGTTCCGGTATCAACCGGTTCGTGGCACTGTTTGCTGTCCCTCTGCTTTCGTTTCACTTCATCTCCACCAACAACCCATATGCCATGAACTATAGATTCATAGCTGCAGACACTCTTCAGAAAATCATAGTGTTGGTGGTTCTAGCTATCTGGTCCAGAACCAGCTCAAGAGGGTGT------------------------------------------------------CTTGAATGGTCCATCACTCTGTTTTCGCTCTCAACTCTGCCCAACACT…
	PIN11bet_Vitis_vinifera	ATG---ATTGCTATTACAGACCTCTACCACGTCCTCACATCCGTTGTTCCTCTCTATGTGGCCATGATATTGGCTTATGGGTCTGTAAAATGGTGGAAG---ATCTTCAGCCCTGATCAATGCTCCGGTATCAACAGATTCGTAGCACTGTTTGCTGTCCCCCTGCTTTCGTTTCACTTCATCTCCACCAACGACCCATATGCCATGAACTACAGATTCATAGCTGCAGACACTCTTCAGAAAATCATAGTGTTGGTGGTTTTAGCTATTTGGTCCAGAGTCAGCTCAAGAGGGTGT------------------------------------------------------CTTGAATGGTCCATCACTCTGTTCTCGCTCTCAACTCTGCCCAACACT…
	PIN11alp_Solanum_lycopersicon	ATG---ATATCACTTTCAGACCTTTACCATGTTCTTACTGCTGTAGTTCCACTATATGTAGCAATGATCTTAGCTTATGGTTCTGTAAAATGGTGGAAA---ATTTTCAGCCCTGACCAATGTTCTGGAATCAATAGATTTGTAGCTCTTTTTGCTGTTCCATTGCTATCTTTTCATTTCATTGCTTCCAACAATCCATATGCAATGAACTACAGGTTCATAGCTGCTGACACCCTTCAGAAAATCATAGTTCTTTTTGTTCTAGCTATTTGGTCAAGAGTTAGCTCAAGGGGATCC------------------------------------------------------CTTGAATGGTCCATTACTTTGTTTTCACTATCCACTTTACCAAACACT…
	PIN11bet_Solanum_lycopersicon	ATG---ATAACAGTTTCAGACCTTTATCATGTTCTAACTGCTGTAGTTCCACTTTATGTAGCTATGATATTGGCATATGGCTCAGTAAAATGGTGGAAG---ATATTTAGTCCAGATCAATGTTCAGGAATCAATAGATTTGTGGCTCTTTTTGCAGTTCCATTGTTATCTTTTCACTTCATTGCTTCAAACAATCCTTATGCCATGAACTACAGGTTCATAGCAGCTGACACATTACAAAAAGTTATTGTTCTGGTTGTTTTAGCTATTTGGTCAAGAATTAGCTCAAGGGGGTCT------------------------------------------------------CTTGAATGGTCCATTACTTTGTTTTCCCTTTCAACTTTGCCTAATACT…
	PIN11_Mimulus_guttatus	ATG---ATCTCGTTAACAGACCTGTACCACGTGCTCACCGCCGTGGTCCCACTCTACGTTGCCATGATACTCGCGTACGGCTCCGTCAAGTGGTGGAAG---ATCTTCACCCCCGACCAGTGCTCCGGCATCAACAGATTCGTCGCGTTGTTCGCCGTCCCGCTCCTCTCGTTCCACTTCATCTCCTCCAACAACCCCTACGCCATGAACTACCGCTTCATCGCCGCCGACACGCTCCAGAAACTCATCGTCCTCGCCGTGCTCGCCGTCTGGTCGAGAACCAGCGCCAGGGGCTCC------------------------------------------------------CTCGAGTGGTCGATCACCCTCTTCTCTCTCTCCACGCTCCCCAACACA…
	PIN11_Aextoxicon_punctatum	------------------------------------------------------------------------------------------------------------------------------------------------------------------------------------------------------------------------------------------------------ATTGTCTTGGCGGTTCTTGCCATCTGGTCAAGAACCAGCTCAAGAGGCTCT------------------------------------------------------CTTGAATGGTCCATTACTCTCTTCTCTCTCTCTAGTCTCCCCAACACT…
	PIN11_Trochodendron_aralioides	ATG---ATATCCGTAACAGACATGTATCATGTTCTCTCGGCCGTTGTTCCTCTCTATGTTGCCATGATACTAGCATACGGTTCAGTGAAATGGTGGAAG---ATCTTCAGCCCCGATCAATGTTCTGGTATCAATCGCTTTGTCGCTCTCTTCGCTGTTCCCCTGCTTTCATTTCACTTCATCTCCACCAACGACCCGTATACCATGAACTTCCGATTTATCGCTGCCGATACTCTTCNNNNNNNNNNNNNNNNNNNNNNNNNNNNNNNNNNNNNNNNA-CCAGCTCAAGAGGCTCC------------------------------------------------------CTAGAATGGTCGATTACACTCTTCTCACTCTCCTCTCTCCCCAACACT…
	PIN11_Aquilegia_caerulea	ATG---ATTACTGGAACTGACCTATACCATGTTTTTACAGCAGTTGTTCCTCTCTATGTTGCTATGATCTTAGCTTATGGGTCTGTGAAATGGTGGAAA---ATCTTTAGTCCTGATCAATGTTCTGGTATCAATCGTTTTGTTGCTCTTTTTGCTGTTCCTTTGCTTTCTTTCCATTTCATCTCTAGTAATGATCCATATCACATGAACTTCAGATTCATTGCAGCTGATACTCTTCAGAAGATAATAGTTTTAGTTGTTCTTGCTATTTGGTCTAGATTTAGTGCTAGAGGATCT------------------------------------------------------CTTGAGTGGTCTATTACACTCTTTTCACTCTCTACACTTCCAAACACT…
	PIN11_Papaver_somniferum	ATG---ATTACAGGAACTGATCTCTACCATGTTTTCACTGCTGTGGTTCCTCTTTATGTTGCTATGGTTCTAGCTTATGGTTCAGTGAAATGGTGGAAA---ATCTTTACTCCTGATCAATGTTCTGGTATCAATAGATTTGTTGCACTCTTTGCTGTTCCTTTACTTTCATTTCACTTCATATCAAGTAACAATCCTTACACAATGAACTTGAGATTCATAGCTGCTGATTCTCTTCAAAAGATTATAGTCTTGGTTGTTCTAGCCTTTTGGTCTAGATTCAGTGCAAATGGTTCT------------------------------------------------------CTTGAATGGTCTATTACGTTATTTTCACTCTCTACACTTCCTAATACA…
	PIN11_Euptelea_pleiospermum	---------------------------------------------------------------------------------------------------------------------------------------------------------------------------------------------------------------------------------------------------------------------------------------------------------------------------------------------------------------------------------------------------------------…
	PIN11_Sanguinaria	------------------------------------------------------------------------------------------------------------------------------------------------------------------------------------------------------------------------------------------------------------TTAGTAGTTCTAGCTATTTGGTCTAGAATCAGTGCAAGAGGTTCT------------------------------------------------------CTTGAATGGTCTATAACACTATTTTCTCTCTCTACACTTCCCAACACA…
	PIN11_Podophyllum_peltatum	---------------------------------------------------------------------------------------------------------------------------------------------------------------------------------------------------------------------------------------------------------------------------------------------------------------------------------------------------------------------------------------------------------------…
	PIN11_Cocculus_laurifolius	---------------------------------------------------------------------------------------------------------------------------------------------------------------------------------------------------------------------------------------------------------------------------------------------------------------------------------------------------------------------------------------------------------------…
	PIN11alp_Platanus_occidentalis	ATG---ATCACCGGAGCCGACTTGTATCACGTTCTCACGGCCGTTGTCCCTCTCTATGTTGCTATGATACTCGCCTATGGTTCAGTGAAATGGTGGAAA---ATCTTCAGCCCAGATCAGTGTTCTGGTATCAATCGCTTCGTTGCCCTGTTCGCTGTACCCTTGCTTTCTTTTCACTTCATCTCCACCAACAACCCATACACCATGAACTTACGCTTCATTGCTGCCGATACACTACAGAAAATCATGGTCCTAGTAGTCCTCGCCATCTGGTCCAGAATCAGCTCCAGAGGTTCT------------------------------------------------------CTCGAATGGTCAATAACTCTCTTCTCCCTCTCCACTCTCCCCAACACT…
	PIN11bet_Platanus_occidentalis	ATG---ATCAGCGGAACCGACCTGTATCACGTTCTCACGGCAGTTGTCCCCCTCTATGTCGCTATGATCCTGGCCTATGGTTCAGTGAAATGGTGGAAG---ATCTTTAGCCCAGATCAATGTTCTGGTATCAATCGTTTTGTTGCTCTGTTCGCAGTTCCCCTGCTTTCCTTTCACTTCATCTCCACCAACAACCCATATGCTATGAACTTAAGGTTCATAGCTGCAGATACGCTTCAGAAAATCATTGTCTTAGTTGTTCTCGCCATCTGGTCTAGAACCAGCTCCAGAGGTTCT------------------------------------------------------CTCGAATGGTCGATTACCCTCTTCTCCCTCTCGACTCTCCCCAACACT…
	PIN11alp_Oryza_sativa	ATG---ATCACGGTGGTGGACCTGTACCACGTCCTGACGGCGGTGGTGCCGCTGTACGTGGCGATGACGCTGGCGTACGCCTCCGTCCGGTGGTGGCGC---ATCTTCTCCCCGGACCAGTGCTCCGGCATCAACCGCTTCGTCGCGCTCTTCGCCGTCCCGCTCCTCTCCTTCCACTTCATCTCCACCAACAACCCCTTCGCCATGAACCTCCGCTTCCTCGCCGCCGACACGCTCCAGAAGCTCATCGTCCTCGCCCTCCTCGCCCTCTGGTGCCGCCTCTCCGCGCGCGGGTCA------------------------------------------------------CTCGACTGGCTCATCACCCTCTTCTCCCTCTCCACCCTCCCCAACACC…
	PIN11bet_Oryza_sativa	ATG---ATCACGGTGGTGGACCTGTACCACGTCCTGACGGCGGTGGTGCCGTTGTACGTGGCGATGACGCTGGCGTACGCCTCCGTCCGGTGGTGGCGC---ATCTTCTCCCCGGACCAGTGCTCCGGCATCAACCGCTTCGTCGCGCTCTTCGCCGTCCCGCTCCTCTCCTTCCACTTCATCTCCACCAACAACCCCTTCGCCATGAACCTCCGCTTCCTCGCCGCCGACACGCTCCAGAAGCTCATCGTCCTCGCCCTCCTCGCGCTCTGGTGCCGCCTCTCCGCGCGCGGGTCC------------------------------------------------------CTCGACTGGCTCATCACCCTCTTCTCCCTCTCCACCCTCCCCAACACC…
	PIN11_Brachypodium_distachyon	ATG---ATCACGGCGGCGGACCTGTACCACGTGCTGACGGCGGTGGTGCCGCTCTACGTGGCCATGACGCTCGCCTACGGCTCCGTCCGGTGGTGGCGC---ATCTTCACGCCCGACCAGTGCTCCGGCATCAACCGCTTCGTGGCGCTCTTCGCCGTCCCGCTGCTCTCCTTCCACTTCATCTCCTCCAACGACCCTTATGCCATGGACCTCCGCTTCCTCGCCGCCGACACGCTCCAGAAGCTCGCCGTCCTCGCCCTCCTCTTCCTCGCCTCCCACATCCGCCTCCGCATCTCC---------------------TTCTTCCCCGGCTCCGGCGGCGGGGGAGTGTCCCTCGACTGGGCCATCACGCTCTTCTCGCTCTCCACGCTCCCCAACACG…
	PIN11_Sorghum_bicolor	ATG---ATCACGGCGCTGGACCTGTACCACGTGCTGACGGCGGTGGTGCCGCTGTACGTAGCCATGACGCTCGCCTACGGCTCCGTCCGCTGGTGGCGG---ATCTTCACCCCGGACCAGTGCTCAGGGATCAACCGCTTCGTCGCGCTCTTCGCCGTCCCGCTCCTCTCCTTCCACTTCATCTCCACCAACAACCCTTTCGCCATGAACCTGCGCTTCCTCGCCGCCGACACGCTGCAGAAGGTCGCCGTCCTCGCGCTCCTCTTCCTCGCCTCCCGCCTCTTCCGCTTCCTCGGC---------------------------------------TCGCGCTTCCTCGGCCTCGACTGGAGCATCACGCTCTTCTCCCTCTCCACGCTCCCCAACACG…
	PIN11_Zea_mays	ATG---ATCACCGCGCTGGACCTCTACCACGTGCTGACGGCGGTGGTGCCGCTGTACGTGGCCATGACGCTGGCGTACGGCTCCGTCCGCTGGTGGCGC---ATCTTCACGCCGGACCAGTGCTCCGGGATCAACCGCTTCGTGGCGCTCTTCGCCGTGCCGCTCCTCTCCTTCCACTTCATCTCCACCAACGACCCCTTCGCCATGAACCTGCGCTTCCTGGCCGCCGACACGCTGCAGAAGGTGGCCGTCCTCGCGCTGCTGGCGCTGGCCTCCCGCGGCCTCCGCGCGCTCGGG---------------------------------------------GCGCTCGGGCTCGACTGGAGCATCACGCTCTTCTCCCTCTCCACGCTCCCCAACACG…
	PIN11_Chondropetalum_tectorum	ATG---ATCAGTGTTGCTGATCTCTACCACGTCCTCTCGGCAGTGGTACCGCTCTACGTGGCGATGCTCCTAGCCTACGCGAGCGTCAAGTACTGGCGC---ATCTTCTCGCCGGACCAATGCGCCGGCATCAACCGCTTTGTTGCCTTATTCGCCGTCCCCCTCCTCTCATTCCACTTCATCTCCACCAACAACCCCTACGCCATGAACCTCCGCTTCATAGCCGCCGACACACTGCAGAAAATCATCGTCTTAGCCCTCCTCTCCATCTGGGCCAAGCTCAGCTCTCGTGGTTCA------------------------------------------------------CTCGAATGGCTCATCACGCTCTTCTCTTTATCCACATTACCCAACACT…
	PIN11_Lepidosperma_gibsonii	ATG---ATCACAGCTCTAGACTTGTACCATGTTCTCTCAGCGGTGGTACCGCTCTACGTGGCGATGATCCTCGCGTACGGATCGGTGAAATGGTGGCGC---ATCTTCTCACCGGATCAATGCTCCGGGATAAACCGTTTCGTCGCACTTTTCGCCGTGCCGCTCCTCTCGTTCCACTTC---------------------------------------------------------------------------------------------------------------------------------------------------------------------------------------------------------------------------…
	PIN11_Brocchinia_reducta	ATG---ATATCGGCGTTGGACTTGTACCACGTGTTGTCGGCGGTGGTGCCGCTGTACGTGGCGATGATCCTGGCGTACGGGTCGGTGAAGTGGTGGCGC---ATATTCTCGCCGGAGCAGTGCTCGGGGATCAACCGCTTCGTGGCGCTCTTCGCCGTCCCGCTCCTCTCCTTCCACTTCATCTCCACCAACAACCCATACGCCATGAACTACCGCTTCATCGCCGCCGACACCCTGCAGAAGCTGGCCGTGCTGGCCGCGCTCCTGCTCTGGTCCAAGGCCTCCGCCCGGGGCTGC---------------------------------------------------GGCCTCGAGTGGGCCATCACCCTCTTCTCCCTCGCCACCCTCCCCAACACC…
	PIN11_Typha_latifolia	---------------------------------------------------------------------------------------------------------------------------------------------------------------------------------------------------------------------------------------------------------------------------------------------------------------------------------------------------------------------------------------------------------------…
	PIN11_Typha_angustifolia	ATG---ATCACCGCGGCCGATCTTTACCATGTGCTCTCTGCTGTGGTTCCTCTTTACGTCGCCATGATCTTGGCCTACGGCTCGGTGAAGTGGTGGAGG---ATCTTTACGCCCGACCAGTGCTCCGGCATCAATCGTTTTGTCGCGCTCTTCGCCGTCCCGCTCCTCTCCTTCCACTTCATCTCCACCAACAACCCCTACGAC---------------------------------------------------------------------------------------------------------------------------------------------------------------------------------------------------…
	PIN11_Maranta_leuconeura	ATG---ATCAGCGCCGGCGACCTCTACCACGTGCTGACGGCGGTGGTGCCGCTCTACGTGGCGATGATCCTGGCGTACGGGTCGGTGAAGTGGTGGCGG---ATCTTTAGCCCCGACCAGTGCTCGGGGATCAACCGGTTCGTGGCGCTGTTCGCGGTGCCGCTGCTGTCGTTCCACTTCATCTCGACGAACAACCCCTACGCCATGAACTACCGCTTCATCGCCGCCGACTCCCTGCAGAAGGTGATCGCGCTGGCGGTGCTGGCGGCGTGGGCGAAGCTGAGCGTCCGCGGCTGC------------------------------------------------------CTCGAGTGGGCGATCACGCTCTTCTCCCTCTCCACGCTGCCCAACACG…
	PIN11_Orchidantha_maxillaroides	---------------------------------------------------------------------------------------------------------------------------------------------------------------------------------------------------------------------------------------------------------------------------------------------------------------------------------------------------------------------------------------------------------------…
	PIN11_Freycinetia_multiflora	ATG---ATAACCGCAGCGGACTTCTACCATGTTATGACGGCGGTGGTGCCGCTGTACGTGGCGATGATCCTTGCCTACGGCTCAGTCAAGTGGTGGAAG---ATCTTCTCTCCGGACCAGTGCTCCGGGATCAACCGCTTCGTGGCGCTGTTCGCGGTGCCGCTGCTGTCCTTCCACTTCATCTCGACCAACAACCCCTACACCATGAACCTGCGGTTCATCGCGGCGGACACCCTTCAGAAGCTGATAGTACTGGCAGCGCTAATGGTGTGGACGCGGCTGAGCAGCAGTGGCTGC------------------------------------------------------CTCGAGTGGATCATCACCCTCTTCTCCCTCTCCACCCTCCCCAACACC…
	PIN11_Talbotia_elegans	ATG---ATAAGTTTGTCGGATCTGTACCACGTTCTGACGGCGGTGGTGCCGCTGTACGTGGCGATGATCTTGGCCTACGGCTCGGTGAAATGGTGGAAA---ATCTTCACCCCGGACCAATGCTCCGGCATCAACCGCTTCGTCGCTCTCTTCGCTGTCCCCTTGCTCTCCTTCCACTTCATCTCTACCAACGATCCCTACTCCATGAATCTCCGCTTCATCCTTGCTGACACTCTCCAGAAACTCGTTGTCCTCTTCGCCCTCCTCCTCTGGTCTCACCTAAGTCGCCGCGGCTCT------------------------------------------------------CTCGAATGGTCAATCACGCTCTTCTCATTGTCTACTCTCCCCAACACG…
	PIN11_Triglochin_maritimum	---------------------------------------------------------------------------------------------------------------------------------------------------------------------------------------------------------------------------------------------------------------------------------------------------------------------------------------------------------------------------------------------------------------…
	PIN11_Posidonia_australis	---------------------------------------------------------------------------------------------------------------------------------------------------------------------------------------------------------------------------------------------------------------------------------------------------------------------------------------------------------------------------------------------------------------…
	PIN11_Pistia_stratiotes	---------------------------------------------------------------------------------------------------------------------------------------------------------------------------------------------------------------------------------------------------------------------------------------------------------------------------------------------------------------------------------------------------------------…
	PIN11_Aristolochia_elegans	ATG---ATCTCGGGCACTGATCTTTACCACGTACTCTCCGCCGTAGTCCCTCTCTATGTCGCCATGATCCTCGCTTACGGCTCCGTAAAATGGTGGAAG---ATATTCAGTCCCGACCAGTGCTCCGGCATCAACCGCTTCGTTGCTCTGTTCGCCGTCCCTCTCCTATCGTTCCACTTCATCTCCACCAACGATCCCTACTCCATGAACTTGAGATTCATTGCCGCAGATACCCTTCAAAAGATCATGGTTTTAGTTGTTCTGGGAATCTGGACCATGACCAGCTCGAGAGGCTCC------------------------------------------------------CTCGAATGGTCCATCACTCTCTTCTCTCTCTCCACTCTGCCCAACACC…
	PIN11_Liriodendron_tulipifera	ATG---ATATCCGGCACCGACCTCTACCATGTTCTCACCGCCGTTGTCCCACTCTACGTGGCGATGATCCTTGCCTATGGCTCTGTGAAATGGTGGAAG---ATCTTCACACCCGATCAATGCTCTGGCATCAACCGATTCGTGGCCCTCTTTGCAGTTCCGCTCCTCTCCTTCCACTTCATCTCCTCCAACAACCCGTACGCCATGAACTTCCGATTCATCGCGGCGGACACTCTTCAGAAGATCATGGTCTTGGTAGTACTAGCAATCTGGACTAAGACCAGCTCCAGAGGTTGC------------------------------------------------------CTGGAATGGACAATTACGCTCTTTTCTCTGTCGACGCTCCCGAACACT…
	PIN11alp_Persea_borbonia	---------------------------------------------------------------------------------------------------------------------------------------------------------------------------------------------------------------------------------------------------------------------------------------------------------------------------------------------------------------------------------------------------------------…
	PIN11bet_Persea_borbonia	---------------------------------------------------------------------------------------------------------------------------------------------------------------------------------------------------------------------------------------------------------------------------------------------------------------------------------------------------------------------------------------------------------------…
	PIN11alp_Nuphar_advena	ATG---ATCACAGCAGCAGACTTCTACCATGTGATGACCGCCATGGTCCCGCTCTACGTCGCCATGATCCTCGCGTATGGCTCGGTTAAGTGGTGGAAG---ATCTTCACGCCGGACCAGTGCTCGGGGATCAACCGCTTCGTCGCCCTCTTCGCCGTCCCGCTCCTCTCCTTCCACTTCATCTCCACCAACAACCCCTACGCCATGAACCTCCGCTTCATCGCGGCGGATACTCTGCAGAAGCTCATCGTGCTCGCGTTGCTCACCGTCTGGACCAACGTGAGCAAGAGGGGTTGC------------------------------------------------------CTCGAGTGGACCATCACCCTCTTCTCCCTCTCCACCCTCCCCAACACG…
	PIN11bet_Nuphar_advena	---------------------------------------------------------------------------------------------------------------------------------------------------------------------------------------------------------------------------------------------------------------------------------------------------------------------------------------------------------------------------------------------------------------…
	PIN11gam_Nuphar_advena	------------------------------------------------------------------------------------------------------------------------------------------------------------------------------------------------------------------------------------------------------------------------------------------------------------------------------------------------------------------------------------------CTCTCCACCCTCCCCAACACG…
	PIN11del_Nuphar_advena	---------------------------------------------------------------------------------------------------------------------------------------------------------------------------------------------------------------------------------------------------------------------------------------------------------------------------------------------------------------------------------------------------------------…
	PIN11_Amborella_trichopoda	---------------------------------------------------------------------------------------------------------------------------------------------------------------------------------------------------------------------------------------------------------------------------------------------------------------------------------------------------------------------------------------------------------------…
	PIN2_Arabidopsis_thaliana	ATG---ATCACCGGCAAAGACATGTACGATGTTTTAGCGGCTATGGTGCCGCTATACGTTGCTATGATATTAGCCTATGGTTCGGTACGGTGGTGGGGG---ATATTCACACCGGACCAATGTTCCGGTATAAACCGGTTCGTTGCGGTTTTCGCGGTTCCTCTTCTCTCTTTCCATTTCATCTCCTCCAATGATCCTTATGCAATGAATTACCACTTCCTCGCTGCTGATTCTCTTCAGAAAGTCGTTATCCTCGCCGCACTCTTTCTTTGGCAGGCGTTTAGCCGCAGAGGAAGC------------------------------------------------------CTAGAATGGATGATAACGCTCTTTTCACTATCAACACTGCCTAACACG…
	PIN2_Arabidopsis_lyrata	ATG---ATCACCGGCAAAGACATGTACGACGTTTTAGCGGCTATGGTGCCGCTATACGTTGCTATGATATTAGCCTACGGTTCGGTACGATGGTGGGGA---ATATTTACACCGGACCAATGTTCCGGTATAAACCGGTTTGTTGCGGTTTTCGCAGTTCCTCTTCTTTCTTTCCATTTCATCTCCTCCAATGATCCTTATGCCATGAATTACCACTTCCTCGCCGCTGATTCTCTTCAGAAAGTCGTTATCCTCGCCGCACTCTTTCTTTGGCAGGCGTTTAGCCGCAGAGGAAGC------------------------------------------------------CTAGAATGGATGATAACGCTCTTCTCGCTCTCAACACTACCAAACACG…
	PIN2alp_Populus_trichocarpa	ATG---ATCACTGGCAAGGACATTTATGATGTTCTAGCAGCAATTGTGCCTCTTTATGTTGCTATGATTTTAGCCTATGGCTCAGTCCGATGGTGGAAA---ATCTTTACACCTGATCAATGCTCAGGCATTAACCGTTTTGTAGCAGTCTTTGCAGTTCCTTTATTGTCTTTCCATTTCATATCATCCAATGATCCTTATGCTATGAACTTTAGGTTCATTGCTGCTGATACTCTTCAAAAAGTTGTTATTCTTGGGGCTCTTTTTATTTGGCAAGCCTTTAGCAAACGTGGGAAT------------------------------------------------------CTTGAATGGATGATCACTCTCTTCTCTCTTTCTACTCTCCCAAATACT…
	PIN2bet_Populus_trichocarpa	ATG---ATTTCCGGTAAGGACATTTACCAGGTTGTTTCGGCGTTGGTTCCTCTCTATGCTGCAATGATATTAGCCTATGGTTCAGTGAGATGGTGGAAA---GTTTTTACACCAGATCAGTGCGCAGGCATCAATCGTTTTGTTGCAGTTTTTGCAACTCCTTTTCTCGTTTTTGATTTTATATGTTCTAACAACCCTTATAAAATGAACTTACGCTTCATCGCTGCTGATTCTCTCCAAAAAGTGGTGGTTCTGGTGGTTCTCTTCATTTGGAAAGCCACCGCCAGACGTGGTGAC------------------------------------------------------CTTGACTGGACAATCACTCTTTTTTCTCTATCTACTCTTCCCAACACT…
	PIN2_Vitis_vinifera	ATG---ATTAGAGGGAAGGATATTTACGATGTTCTTGCGGCCATTGTGCCACTCTACGTTGCCATGATTCTGGCCTACGGCTCAGTCCGGTGGTGGAAG---ATCTTCACCCCAGAGCAGTGCGCCGGAATCAATCGATTTGTGGCGGTTTTCGCCGTTCCGTTGCTGTCTTTCCATTTCATATCATTGAATGACATATACAACATGAATTACAAGTTTATAGCAGCAGACTCCCTTCAAAAGATAGTGATCCTATCTGCGCTGTTTCTGTGGCAAGCCTTTGCAAAAAATGGCAGC------------------------------------------------------CTGGAGTGGATGATCACTCTCTTCTCACTCTCCACTCTCCCCAATACT…
	PIN2_Solanum_lycopersicon	ATG---ATTAATGGCAAAGACATATATGATGTTCTTGCTGCAATTATACCATTATATGTTGCGATGATATTAGCTTATGGTTCTGTTCGATGGTGGAAG---ATCTTCACCCCCGATCAATGTTCTGGAATCAATCGATTCGTGGCAGTTTTCGCTGTTCCTCTGCTCGGTTTCCATTTCATATCCACGAACGATCCTTACGCGATGAATTACCATTTCATCGCTGCTGATTCCCTTCAAAAAGTTGTTATACTTTTCGCGCTTTTCATCTGGCATCTTTTCAGCAAAAGAGGAAAT------------------------------------------------------TTAGAATGGGTGATTACTCTGTTTTCTCTTTCGACTTTGCCCAACACT…
	PIN2_Mimulus_guttatus	ATG---ATTACAGGTAAAGATATATACGATGTACTAGCAGCAATAGTCCCGCTGTACGTGGCGATGATCCTCGCGTACGGCTCGGTCCGGTGGTGGAAG---ATCTTCACACCGGACCAATGCTCCGGCATCAACCGCTTCGTGGCGGTGTTCGCCGTCCCACTCCTAGGGTTCCACTTCATCTCCTCCAACAACATCTACGCCATGAACTACCACTTCATCGCCGCCGACTCCCTCCAGAAGGTCGTCATCCTCGCCGCCCTCTTCCTCTGGCAGGCCTTCTCCACCCGGGTCTCC---------------------------------------GCCGCCGCCGTCTCCTCCGACTGGATGATCACCCTCTTCTCGTTATCCACCCTCCCCAACACC…
	PIN2_Aquilegia_caerulea	ATG---ATCTCAGGCAAGGACATTTACGATGTGTTAGCGGCTATTGTACCACTATATGTTGCAATGATCTTAGCTTATGGATCAGTTAGATGGTGGAAG---ATTTTCACACCTGATCAGTGCTCCGGCATCAATCGTTTTGTTGCTGTATTTGCTGTTCCTCTCCTTTCCTTCCATTTTATCTCTAACAATGATCCTTATGCCATGGATTATCGTTTTATTGCTGCAGATTCCCTTCAAAAGGTAGTCATTCTTTTCGCACTTTTTATCTGGCAGATTTTTTGTAAGAATGGTAGT------------------------------------------------------TTAGAATGGATGATAACACTCTTTTCACTTTCAACTCTTCCAAACACT…
	PIN2_Oryza_sativa	ATG---ATCACCGGACGCGACATCTACGACGTGCTGGCGGCGATCGTGCCGCTGTACGTGGCGATGTTCCTGGCGTACGGGTCGGTGCGGTGGTGGGGG---ATATTCACGCCGGACCAGTGCTCCGGCATCAACCGCTTCGTCGCCGTCTTCGCCGTGCCGCTCCTCTCCTTCCACTTCATCTCCACCAACGACCCCTACTCCATGAACTACCGCTTCCTCGCCGCCGACTCGCTCCAGAAGCTCGTCATCCTCGCCGCGCTCGCCGTCTGGCACAACCTGCTCTCCCGCTACTCG------------------------------CGCAATGGCGGCGCCGCCGCGTCGCTCGACTGGACCATCACCCTCTTCTCGCTGTCCACGCTGCCCAACACG…
	PIN2_Brachypodium_distachyon	ATG---ATCACGGGGCGGGACATCTACGACGTGCTGGCGGCGGTGGTGCCGCTGTACGTGGCCATGTTCATGGCGTACGGCAGCGTCCGTTGGTGGGGC---ATCTTCACGCCGGACCAGTGCTCCGGCATCAACCGCTTCGTGGCCGTCTTCGCGGTGCCGCTCCTCTCCTTCCACTTCATCTCCACCAACGACCCTTACGCCATGGACTACCGCTTCCTGGCCGCCGACTCGCTCCAGAAGCTCGTCATCCTCGCGGCGCTCGCACTCTGGCACAACCTCCTCTCCCGCTTCCAG------------------------------CCCAACAACGGCGGCCCGGCCCAGTTAGACTGGACCATCACCCTCTTCTCCCTCGCCACGCTGCCCAACACC…
	PIN2_Sorghum_bicolor	ATG---ATCACCGGGCGGGACATCTACGACGTCCTGGCGGCGATCGTGCCGCTGTACGTGGCCATGTTCCTGGCGTACGGGTCGGTGCGGTGGTGGGGC---ATCTTCACCCCGGACCAGTGCTCGGGCATCAACCGCTTCGTGGCCGTCTTCGCCGTGCCGCTGCTCTCCTTCCACTTCATCTCCAGCTGCGACCCCTACGCGATGCAGTACCGGTTCCTGGCCGCCGACTCGCTCCAGAAGCTCGTCATCCTGGCGGCGCTGGCGGTGTGGCACAACGTGCTCTCCCGCTACTCG---------------------------------CGTGGCGCGGCGGCGTCGTCGCTGGACTGGACCATCACGCTCTTCTCGCTGTCCACGCTGCCCAACACG…
	PIN2_Lepidosperma_gibsonii	ATG---ATCACAGGAAAAGATATATATGATGTATTGGCAGCCATGGTGCCTCTTTACGTGGCGATGTTTCTTGCGTTTGGTTCAGTGAGATGGTGGGGA---ATTTTCACACCTCAGCAATGCGCAGGAATAAACCGGTTCGTTGCGGTATTTGCTGTACCGCTTTTATCCTTCCATTTTATTTCAACAAATAACCCTTATACCATGAGTTACCGGTTTCTCGCGGCCGATTCGCTTCAGAAGATCATCATACTAACAGCACTCTTTCTCTGGCATAACCTCTCGCCTCGCAAAGGA------------------------------------------------AGCAGTTTGGACTGGGTTATCACTTTGTTTTCACTATCAACACTACCGAACACG…
	PIN2_Xerophyta_villosa	------------------------------------------------------------------------------------------------------------------------------------------------------------------------------------------------------------ATGAACTACCGCTTCATCGCCGCCGACTCCCTCCAGAAGCTTGTCATCCTCGTCGCCCTCCTCGTGTGGCACAACCTTGGCCGCCGGCACGCC------------------------------------TCCAATCACACTTCCAGTCTCGACTGGACCATCACTCTCTTCTCCCTCGCTACCCTCCCGAACACC…
	PIN2_Posidonia_australis	ATG---ATCACCGGAAAGGACATCTACGACGTGCTAGCGGCCATCGTGCCGCTCTACGTTGCGATGATCCTCGCCTACGGGTCGGTCCGTTGGTGGAAG---ATCTTCACCCCCGATCAGTGCTCCGGCATCAACCGCTTCGTGGCGATCTTTGCCGTCCCGCTCCTGTCGTTCCACTTCATCTCCAGCAACGACCCTTACGCGATGAACTATCAATTCATCGCGGCCGACTCGTTGCAGAAGCTCGTCATCCTCTTCGCCCTCTTCCTATGGCACAACGTCACCAAGAGGAGTAGT------------------------------------------------------CTGGACTGGACCATCACGCTCTTCTCCCTCTCGACTCTCCCCAACACA…
	PIN2_Aristolochia_elegans	---------------------------------------------------------------------------------------------------------------------------------------------------------------------------------------------------------------------------------------------------------------------------------------------------------------------------------------------------------------------------------------------------------------…
	PIN2_Liriodendron_tulipifera	---------------------------------------------------------------------------------------------------------------------------------------------------------------------------------------------------------------------------------------------------------------------------------------------------------------------------------------------------------------------------------------------------------------…
	PIN2bet_Persea_borbonia	---------------------------------------------------------------------------------------------------------------------------------------------------------------------------------------------------------------------------------------------------------------------------------------------------------------------------------------------------------------------------------------------------------------…
	PIN2alp_Nuphar_advena	------------------------------------------------------------------------------------------------------------------------------------------------------------------------------------------------------------------------------------------------AAAGTGATCATCTTGGTGGTCTTGAGCCTGTGGGGTATGGTTTGGCAGAATGGCAGC---------------------------------------------CTTGAGTGGATGTATTCTTACCTTATTTACTTCTCTCTTTCCACTTTGCCCAACACC…
	PIN2bet_Nuphar_advena	ATG---ATTACTGGGGGAGACATCTACAATGTCTTTGCTGCAGTGGTGCCTCTCTATGTAGCCATGTTCTTGGCTTATGGTTCTGTAAAATGGTGGAAG---ATCTTTACCCCTGATCAATGCTCAGGCATAAACAGGTTTGTCGCCGTCTTCGCCGTACCCCTCCTCTCCTTCCACTTCATCTCTTCCAACAATCCGTACGCCATGGACTTCAAATTCATTGCTGCTGACTCCCTTCAGAAAGTGATCATCTTGGTGGCCTTGAGCCTGTGGGTATGGTTTGGCAAGAATGGCAGC------------------------------------------------------CTTGAGTGGATGATCACYATCTTCTCTCTTTCCACTTTGCCCAACACC…
	PIN3_Arabidopsis_thaliana	ATG---ATCTCATGGCACGACCTCTACACGGTCCTCACCGCCGTGATTCCTCTCTACGTGGCCATGATCCTCGCTTACGGCTCTGTCCGGTGGTGGAAA---ATCTTCTCACCCGACCAATGCTCCGGAATCAACCGTTTTGTCGCCATCTTCGCCGTCCCTCTCCTCTCTTTTCACTTCATCTCCACCAACAATCCTTACGCAATGAATCTCCGGTTCATCGCCGCCGACACTCTCCAAAAAATCATCATGTTGTCACTTTTAGTCCTATGGGCTAATTTCACTCGCTCCGGTAGC------------------------------------------------------CTCGAGTGGAGCATCACAATCTTTTCCCTCTCCACACTTCCCAACACT…
	PIN3_Arabidopsis_lyrata	ATG---ATCTCATGGCACGACCTCTATACGGTCCTCACCGCCGTGATTCCTCTCTACGTCGCGATGATCCTCGCCTACGGCTCTGTCCGGTGGTGGAAG---ATCTTCTCACCCGACCAATGCTCCGGAATCAACCGCTTCGTCGCCATCTTCGCCGTCCCTCTCCTTTCTTTTCACTTCATCTCCACAAACAATCCTTACGCCATGAATCTCCGGTTCATCGCCGCCGACACTCTCCAAAAAATCATCATGTTGTCCCTTTTAGTCCTCTGGGCTAATCTCACCCGTTCCGGTAGC------------------------------------------------------CTTGAGTGGAGCATCACAATCTTTTCCCTCTCCACACTTCCCAACACT…
	PIN4_Arabidopsis_thaliana	ATG---ATTACGTGGCACGACTTGTACACCGTCCTCACCGCCGTGGTACCACTTTACGTAGCTATGATTCTCGCCTACGGATCCGTACAGTGGTGGAAG---ATATTCTCACCAGACCAGTGCTCCGGCATCAACCGCTTCGTCGCTATCTTCGCCGTCCCTCTCCTCTCCTTCCACTTCATCTCCACCAACGATCCTTACGCCATGAATTTCCGCTTCGTCGCCGCCGACACGCTTCAAAAAATCATCATGCTCGTCTTACTTGCTCTATGGGCTAACCTAACCAAGAACGGTAGC------------------------------------------------------TTGGAGTGGATGATCACAATCTTCTCTCTCAGCACTCTCCCAAACACT…
	PIN4_Arabidopsis_lyrata	ATG---ATTACGTGGCACGACTTGTACACCGTCCTCACCGCCGTGGTGCCACTGTACGTGGCCATGATTCTTGCCTACGGATCCGTGCAGTGGTGGAAG---ATATTCTCCCCTGACCAGTGCTCCGGCATCAATCGCTTCGTCGCCATTTTCGCCGTCCCTCTCCTCTCCTTCCACTTCATCTCCACCAACGATCCTTACGCCATGAACTTCCGCTTCGTCGCCGCCGACACGCTTCAAAAGATCATCATGCTCGTCTTGCTTGGTTTATGGGCTAATCTAACCAAGAACGGTAGC------------------------------------------------------TTGGAATGGATGATCACCATCTTCTCTCTCAGCACTCTCCCAAACACT…
	PIN7_Arabidopsis_thaliana	ATG---ATCACATGGCACGACCTCTACACCGTCCTCACGGCGGTGATACCACTCTACGTAGCCATGATCCTCGCTTACGGCTCAGTCCGGTGGTGGAAA---ATCTTCTCACCAGACCAATGTTCCGGCATAAACCGCTTCGTCGCTATTTTCGCCGTCCCTCTTCTCTCTTTCCACTTCATCTCCTCAAACAATCCTTACGCAATGAATCTCCGATTCATCGCAGCCGATACACTCCAAAAACTAATCATGCTCACTCTCCTAATCATCTGGGCTAACTTCACTCGCTCCGGTAGT------------------------------------------------------CTTGAATGGAGCATCACAATCTTCTCTCTTTCAACACTTCCCAACACT…
	PIN7_Arabidopsis_lyrata	ATG---ATCACATGGCACGACCTCTACACCGTCCTCACGGCGGTGATACCACTCTACGTAGCTATGATCCTCGCTTACGGCTCCGTCCGGTGGTGGAAA---ATCTTCTCACCAGACCAATGCTCCGGCATAAACCGCTTCGTCGCTATCTTCGCCGTCCCTCTTCTCTCTTTCCACTTCATCTCCTCCAACAATCCTTACGCAATGAATCTCCGATTCATCGCCGCCGATACACTCCAAAAACTAATCATGCTCACTCTCCTAATCATCTGGGCTAACTTCACTCGCTCCGGTAGT------------------------------------------------------CTCGAATGGAGCATCACAATCTTCTCTCTTTCAACACTTCCCAACACT…
	PIN3alp_Populus_trichocarpa	ATG---ATTAGCTGGAATGATCTCTACAACGTTTTGTCCGCTGTGATTCCTCTATATGTTGCCATGATCTTGGCTTATGGGTCTGTTCGGTGGTGGAAA---ATTTTCAGCCCGGACCAGTGTTCCGGTATCAACCGTTTCGTGGCGATATTCGCAGTGCCACTACTGTCATTCCATTTTATCTCCACCAATGATCCCTATGCTATGAACTTCAGGTTCATTGCGGCCGACACGCTTCAAAAAATAATAATGCTGATCGCTCTGGGAATTTGGACTAATTTCACAAAAAATGGAAGC------------------------------------------------------TTGGAATGGATGATTACCATCTTTTCTGTCTCGACTCTTCCGAACACT…
	PIN3bet_Populus_trichocarpa	ATG---ATTAGTTGGAATGATCTCTACAACGTTTTGTCCGCTGTTATTCCTCTTTATGTTGCTATGATCTTGGCTTATGGGTCTGTTCGATGGTGGAAA---ATCTTCAGCCCGGACCAGTGTTCCGGTATCAACCGTTTCGTGGCGATTTTCGCAGTGCCACTGTTGTCATTTCATTTTATCTCCACCAATGATCCTTATTCTATGAACTTCAGGTTCATTGCGGCCGACACGCTTCAAAAAATAATAATGCTGTTTGCTCTGGGAATTTGGACTAATTTCACCAAAAATGGAAGC------------------------------------------------------CTGGAATGGATGATTACCATCTTTTCTTTGTCGACTCTTCCGAATACT…
	PIN3_Vitis_vinifera	ATG---ATTTCGTGGAACGATCTTTACGTCGTTTTGACGGCGGTGATTCCTCTCTACGTCGCTATGATTTTAGCTTATGGCTCCGTTCGCTGGTGGAAA---ATCTTCTCGCCCGACCAATGTTCCGGCATCAACCGCTTCGTGGCCATTTTTGCTGTTCCGCTGCTCTCTTTCCATTTCATCTCTCAAAACAATCCCTACGCAATGAACTTCCGGTTTATCGCTGCCGACACGCTTCAGAAGATCATCATGCTCGTCGTGCTTGGCATATGGACTAACTTCACCAAGAATGGAAGC------------------------------------------------------CTGGAGTGGATGATTACCATATTCTCACTTTCTACGCTTCCAAACACA…
	PIN3alp_Solanum_lycopersicon	ATG---ATCACTTGGCACGATCTGTATGTTGTGTTAACGGCAGTTGTTCCTCTGTATGTTGCTATGATATTAGCTTATGGTTCTGTTCGTTGGTGGAAG---ATCTTTTCTCCCGATCAATGTTCAGGGATCAACAGATTCGTAGCTATTTTTGCAGTTCCTTTGTTGTCTTTCCATTTCATAGCTATGAACAATCCATATGAGATGAATTTCCGTTTCATTGCGGCGGATTCGCTGCAGAAAGTGATTATGCTTGTTGTACTTTCATTATGGGCTAATTTAACTAAAAATGGTAGC------------------------------------------------------CTTGAATGGAGTATTACCATTTTTTCACTTTCAACACTACCAAATACA…
	PIN3bet_Solanum_lycopersicon	ATG---ATAAGTTGGCATGATCTTTACGTCGTCTTGACGGCCGTTGTTCCACTTTATGTCGCCATGATCTTAGCCTATGGCTCGGTCCGGTGGTGGAAA---ATCTTCTCACCGGATCAATGTTCAGGAATCAATAGATTTGTAGCTATTTTCGCGGTCCCATTGTTGTCATTTCACTTCATTTCTATGAATAACCCTTACGAAATGAATTTTCGATTCATCGCAGCTGACACGTTGCAAAAAGTGATCATGTTGATAGTGTTATGCATTTGGTCTAACGTGACCAAAAATGGAAGT------------------------------------------------------CTTGAATGGAGTATAACGATTTTTTCGCTTTCAACACTTCCAAATACA…
	PIN3alp_Mimulus_guttatus	ATG---ATAAGCTGGCACGATCTGTACGTTGTGCTAACTGCGGTGGTCCCACTCTACGTGGCGATGTTTCTGGCGTACGGCTCCGTCCGGTGGTGGAAG---ATATTCACCCCCGATCAGTGCTCCGGCATCAATCGATTCGTCGCCATTTTCGCCGTTCCCCTTCTCTCTTTCCACTTCATCTCCAAAAACGACATCTACGCTATGAACTTCCGATTCATCGCCGCCGACACCTTGCAGAAGATCATCATGCTCGTGGTGCTTGGATTCTGGGCCAATTTCACCAAAAACGGCAGC------------------------------------------------------CTCGAGTGGTCGATTACCATTTTCTCCCTCTCGACTCTGCCGAACACG…
	PIN3bet_Mimulus_guttatus	ATG---ATTAGCTGGAACGATCTGTACGTAGTGCTGACGGCAGTAATCCCTCTGTACGTGGCCATGATCCTTGCCTACGGCTCGGTCCGGTGGTGGAAG---ATATTCACCCCGGACCAGTGCTCCGGCATCAACCGCTTCGTGGCGGTGTTCGCCGTGCCCCTACTGTCGTTCCACTTCATCTCCAAGAACGACATCTACGCCATGAACTTCCGCTTCGTCGCCGCCGACACGTTGCAGAAGATAATCATGCTGGCGGTGTTGGCGATGTGGGCCAACATCAGCAAGAACGGCAGC------------------------------------------------------CTCGAGTGGTCGATCACCATTTTTTCTCTTTCCACACTCCCCAACACG…
	PIN3_Aextoxicon_punctatum	ATG---ATTTCTTGGAATGACCTTTACACGGTGTTAACGGCCATGATACCTCTGTACGTGGCCATGATCTTAGCTTATGGCTCCGTTCGGTGGTGGAAG---ATTTTCTCGCCCGACCAGTGTTCCGGCATCAACCGGTTCGTGGCGATCTTCGCCGTCCCACTACTATCTTTCCACTTCATCTCCATCAATGATCCTTACAAGATGAACTTCAGGTTCATCGCGGCCGATACACTTCAGAAGATAATCATGTTGGTCGTCCTCATCATCTGGACTAATTTCACAAAAAATGGAAGC------------------------------------------------------TTAGAATGGATGATTACAATCTTTTCTCTCTCTACACTACCCAACACA…
	PIN3_Gunnera_manicata	---------------------------------------------------------------------------------------------------------------------------------------------------------------------------------------------------------------------------------------------------------------------------------------------------------------------------------------------------------------------------------------------------------------…
	PIN3alp_Trochodendron_aralioides	ATG---ATTTCATGGAAGGATTTCTACACCGTTTTAACGGCAGTAGTTCCACTTTACGTCGCCATGATCTTAGCTTATGGCTCCGTCCGATGGTGGAAG---ATTTTCTCGCCGGATCAATGCTCCGGCATCAATCGCTTCGTCGCCATATTCGCCGTTCCTCTCCTCTCTTTCCATTTCATCTCCATGAACGATCCTTACTCGATGAACTTTCGATTCATAGCCGCCGACACGCTACAGAAGATCATCATGCTCGTAGTTCTCTTCATCTGGACTAACTTCACCAAGAATGGAAGC------------------------------------------------------CTTGATTGGGTGATTACAATCTTCTCCCTCTCTACATTACCCAACACC…
	PIN3bet_Trochodendron_aralioides	ATG---ATTTCATGGCAAGATCTCTACAAGGTGTTAACCGCCGTGGTTCCGCTCTACGTCGCCATGATCTTAGCGTACGGCTCTGTCCGGTGGTGGAAG---ATTTTCTCGCCGGATCAGTGCTCCGGTATCAATCGCTTCGTCGCTATATTCGCCGTTCCTCTCCTCTCTTTCCACTTCATCTCCACCAACGATCCTTACACTATGAACTTCCGATTCATCGCCGCCGACACCTTACAGAAGATCATCATGCTTGTAGTTCTCGGAATCTGGACTAATTTCACCAAGAACGGGAGC------------------------------------------------------CTTGAATGGATGATCACCATATTCTCTCTCTCTACACTTCCCAATACC…
	PIN3gam_Trochodendron_aralioides	---------------------------------------------------------------------------------------------------------------------------------------------------------------------------------------------------------------------------------------------------------------------------------------------------------------------------------------------------------------------------------------------------------------…
	PIN3_Aquilegia_caerulea	ATG---ATCTCATGGAAAGATCTTTATACTGTGTTAACTGCGGTTGTTCCGCTTTATGTTGCAATGATTTTAGCTTATGGTTCAGTTCGTTGGTGGAAG---ATTTTTACTCCAGATCAATGTTCTGGCATCAATCGTTTTGTAGCAGTGTTTGCAGTTCCACTACTTTCATTCCATTTTATTTCTACTAATGATCCTTATGCTATGAACTTCAGGTTTATCGCAGCTGATACGTTACAAAAAATCATTATGCTTGTTGTTCTAGGCATCTGGACTAAGTTCTCTGAGCATGGAAAT------------------------------------------------------CTTGAATGGATGATTACTATATTTTCTTTAAGTACACTACCTAATACT…
	PIN3_Papaver_rhoeas	---------------------------------------------------------------------------------------------------------------------------------------------------------------------------------------------------------------------------------------------------------------------------------------------------------------------------------------------------------------------------------------------------------------…
	PIN3_Papaver_somniferum	ATG---ATTTCATGGAAAGATCTGTACACGGTTTTAACAGCCGTGGTTCCACTATACGTAGCTATGATATTAGCTTATGGTTCAGTACGGTGGTGGAAG---ATTTTTACACCAGATCAATGTTCAGGGATAAACCGTTTCGTAGCAGTATTTGCAGTTCCTCTTCTTTCATTCCACTTCATTTCGTCAAACAATCCTTACGAAATGAACTTCCGATTTGTTGCTGCTGATACGTTACAGAAGATTATTATGCTTGTGGTTCTTGGAATTTGGACTAAATTCACAAAGAATGGTAGT------------------------------------------------------CTTGAATGGATGATTACAATATTTTCATTGAGTACACTGCCGAATACT…
	PIN3alp_Euptelea_pleiospermum	------------------------------------------------------TACGTTGCGATGATCTTAGCCTACGGTTCGGTCCGATGGTGGAAG---ATTTTCTCTCCTGATCAGTGCTCCGGCATCAACCGCTTCGTTGCGATCTTCGCTGTTCCTTTGCTTTCCTTCCATTTCATCTCCAGCAATGATCCTTATGCGATGAACTTCCGGTTCATCGCTGCTGATACGCTTCAGAAGATCATTATGCTTGTAGTTCTCGGCATCTGGACTAACTTCACTAAGAACGGAAGT------------------------------------------------------CTCGAATGGATGATCACGATCTTTTCTCTTAGTACACTTCCTAACACT…
	PIN3bet_Euptelea_pleiospermum	ATG---ATTTCATGGAAAGATCTGTACACCGTGTTAACCGCCGTGGTTCCGCTCTACGTTGCGATGATCTTAGCCTACTGTTCAGTCAGATGGTGGAAG---ATTTTCTCGCCCGATCAGTGCTCTGGCATCAACCGTTTCGTCGCAATCTTCGCTGTACCTCTGCTTTCCTTCCACTTCATCTCCACCAACGACCCTTACGCAATGAACTTCCGGTTCATCGCGGCCGACACGTTACAGAAGATAATCATGCTCGGTATCCTCGGCATCTGGACTAACTTCACCAGGAACGGAAAC------------------------------------------------------CTTGAATGGATGATCACGATCTTCTCTCTCAGTACACTACCAAACACC…
	PIN3_Podophyllum_peltatum	------------------------------------------------------------------------------------------------------------------------------------------------------------------------------------------------------------------------------------------------------------------------------TGGACTAACTTCACTAAAAATGGGAGT------------------------------------------------------CTTGAATGGATGATTACCATTTTTTCTTTGAGTACTCTCCCTAACACT…
	PIN3_Cocculus_laurifolius	---------------------------------------------------------------------------------------------------------------------------------------------------------------------------------------------------------------------------------------------------------------------------------------------------------------------------------------------------------------------------------------------------------------…
	PIN3alp_Platanus_occidentalis	---------------------------------------------------------------------------------------------------------------------------------ATCAATCGCTTCGTCGCCATCTTCGCCGTCCCTCTCTTGTCTTTCCATTTCATCTCCACCAACAACCCTTACGCCATGAACTTCCGGTTCATCGCCGCCGATACGCTTCAGAAGATCATCATGCTCGTGGTTCTCGGCGTCTGGACTAATTTCACCAAGAATGGTAGT------------------------------------------------------CTGGAATGGATGATCACCATTTTCTCTCTCTCAACCCTGCCAAACACT…
	PIN3bet_Platanus_occidentalis	---------------------------------------------------------------------------------------------------------------------------------ATCAATCGCTTCGTCGCCATCTTCGCCGTTCCTCTCCTTTCTTTCCACTTCATTTCCACCAACAATCCTTATGCCATGAACTTGCGGTTCATCACAGCCGACACTCTTCAGAAGATAATCATGCTCGTGGTTCTCGGCATCTGGACTAAATTCACCAGGAACGGGAGC------------------------------------------------------TTAGAATGGATGATCACCATCTTCTCTCTTTCTACACTGCCGAATACC…
	PIN3_Hakea_drupaceae	ATG---ATTACCTGGAAGGATCTCTACACTGTCTTGACGGCCGTGGTTCCCCTGTACGTGGCTATGATCTTAGCTTATGGTTCAGTTCGGTGGTGGAAG---ATCTTCACGCCGGACCAGTGCTCCGGCATAAACCGTTTTGTAGCCATATTTGCAGTTCCTTTGCTTTCTTTCCACTTCATCTCCACTAACAATCCTTACGCCATGAATTTCCGCTTCATCGCCGCCGATACTCTGCAAAAGATAATTTTGCTGGTGGTGTTAGGGATCTGGACCAACTTCACCAGAACAGGTAGC------------------------------------------------------CTCGAGTGGATGATTACAATCTTCTCACTCTCGACCCTCCCAAACACT…
	PIN10a_Oryza_sativa	ATG---ATATCCGGGCACGACTTCTACACGGTGATGGCGGCGGTGGTGCCGCTGTACGTGGCGATGTTCCTGGCGTACGGGTCGGTGCGGTGGTGGGGC---ATCTTCACGCCGGACCAGTGCTCCGGCATCAACCGCTTCGTCGCCATCTTCGCCGTGCCGCTCCTGTCCTTCCACTTCATCTCCACCAACGACCCGTACGCCATGAACCTCCGCTTCCTGGCGGCGGACACGCTGCAGAAGCTGCTCGTCCTGGCGGGGCTCGCCGCGTGGTCGCGCCTCCCCTCGCGGACCGGC---------------------------------------------GCGCCGCGGCTGGACTGGTCCATCACGCTCTTCTCCCTCTCCACGCTGCCCAACACG…
	PIN10a_Brachypodium_distachyon	ATG---ATTTCGTCGCACGACTTGTACACGGTCCTGGCGGCGGTGGTGCCGCTGTACGTGGCGATGATCCTGGCGTACGGGTCGGTGCGGTGGTGGGGC---ATCTTCACGCCCGACCAGTGCTCCGGCATCAACCGCTTCGTCGCCATCTTCGCCGTGCCGCTGCTCTCCTTCCACTTCATCTCCGCCAGCGATCCTTACCAGATGAACCTCCGCTTCCTGGCCGCGGACACGCTGCAGAAGCTGCTCGTCCTGGCCGCGCTCGCCGCCTGCTCGCGGCTGATCCCCTCGCTGGGC------------------------------------------------------CTGGACTGGTCCGTCACGCTCTTCTCGCTCTCCACGCTGCCCAACACG…
	PIN10a_Sorghum_bicolor	ATG---ATATCGGGGAACGATGTATACACGGTGCTGACCGCGATGGTGCCTCTGTACGTGGCCATGTTCCTGGCGTACGGGTCGGTGCGGTGGTGGCGC---ATCTTCACGCCGGACCAGTGCTCCGGCATCAACCGCTTCGTCGCCATCTTCGCCGTGCCGCTGCTGTCCTTCCACTTCATCTCCACCAACAACCCCTACGCCATGAACCTCCGGTTCCTGGCCGCCGACACACTGCAGAAGCTGCTCGTCCTGGCGGGGCTGGCCGTGTGGTCGCGCCTGCTGCCCACCAGCTCCGGCGGCGCCGCCGCCGATGCGGCGGCCGGCGGGACGAATAATAAGCGGGAGCCGCTGGACTGGTCCATCACGCTCTTCTCCGTGTCGACGCTGCCCAACACG…
	PIN10a_Zea_mays	ATG---ATATCGTGGAACGATGTATACACGGTGCTGACCGCGATGGTGCCCCTGTACGTGGCCATGTTCCTGGCGTACGGGTCGGTGCGGTGGTGGCGC---ATCTTCACGGCGGACCAGTGCTCCGGCATCAACCGCTTCGTGGCCATCTTCGCCGTGCCGCTGCTGTCCTTCCACTTCATCTCCACCAACGACCCGTACGCCATGAACCTCCGGTTCCTGGCCGCGGACACGCTGCAGAAGCTGGTCGTCCTCGCGGGGCTGGCCGCGTGCTCGCGCCTGCCCTCCAGGCTGGCG---------------------------------------------GCGCCGCGGCTGGACTGGTCCATCACGCTCTTCTCCGTGTCGACGCTGCCCAACACG…
	PIN10b_Oryza_sativa	ATG---ATATCGTGGCACGAGCTGTACATGGTGCTGTCGGCGGTGGTGCCGCTGTACGTGGCGATGATGGTGGCGTACGGCTCCGTGCGGTGGTGGGGC---GTCCTCACGCCGGAGCAGTGCTCCGGCATCAACCGCTTCGTCGCCGTCATCGCCGTCCCGCTCCTCTCCTTCCACTTCATCTCCTCCAGCGACCCCTACGCCATGAACCTCCGCTTCGTCGCCGCCGACACCCTGCAGAAGGTGCTCGTCCTCGCCGCGCTCGCCGCGTGGTCGCGCTTCCCCGCGCGCTTCGTC------------------------------------CCCCCGGCGTGGCCGCCGCTCGACTGCTCCATCACGCTCTTCTCCGTCTCCACCCTCCCCAACACG…
	PIN10b_Brachypodium_distachyon	ATG---ATATCGTGGCACGACCTCTACACGGTGCTGTCGGCGGTGGTGCCGCTGTACGTGGCCATGGCGCTCGCCTACGGCTCCGTCCGGTGGTGGGGC---GTCATCACCCCGGACCAGTGCGGCGGCATCAACCGCTTCGTGGCCGTCTTCGCCGTGCCGCTGCTCTCCTTCAAGGTCATCTCCGGCACCGACCTCTACGCCATGGACCTGCGCTTCGCCGCCGCCGACACGCTCCACAAGTGCGCCGTCCTCGCCGCCCTCGCAGCCTCCGCCCGCTTCTTCCCTGGCTCCGGC---------------------------------------------GGGAGCAGGCTCGACTGGCCCGTCACGTTCTTCTCCTTCGCCACGCTGCCCAACACG…
	PIN10b_Sorghum_bicolor	ATG---ATCTCGTGGCACGACCTGTACACGGTGCTTTGCGCGGTGGTGCCGCTGTACGTGGCGATGGTCCTGGCGTACGGCTCCGTGCGGTGGTGGGGC---GTGCTGACGCCGGACCAGTGCGCCGGCATCAACCGCTTCGTCGCCGTCTTCGCCGTGCCGCTCCTCTCCTTCCACTGCATCTCCACCAGCGACCCCTACGTGATGAACCTCCGCTTCATCGCCGCCGACACGCTGCAGAAGGTCCTCGTCCTCGCCGCGCTCGCCGTCTGGTCGTACCTCCCGACCGCGCGCCGC---------------------------------GGCAGGCTCGCGGCGCCGCGGTTGGACTGGTCCATCACGCTCTTCTCCCTGTCCACGCTGCCCAACACG…
	PIN10b_Zea_mays	ATG---ATCTCGTGGCACGACCTGTACACGGTGCTGTGCGCGGTGGTGCCGCTGTACGTGGCGATGATCCTGGCGTACGGCTCCGTGCAGTGGTGGGGC---GTGCTGACGCCGGACCAGTGCTCCGGCATCAACCGCTTCGTCGCCGTCTTCGCCGTGCCGCTCCTCTCCTTCCACTGCATCTCCGCCAGCAACCCGTACGTGATGAACCTCCGCTTCATCGCCGCCGACACGCTGCAGAAGGTCCTCGTCCTCGCCGCGCTCGCCGTCTGGTCGCACCTCCCGCCCGCGCGCGGC------------------------TGCGGCGGCGGCACGAAGCTGCGGGAGCCGTTCGACTGGTCCATCACGCTCTTCTCCCTGTCCACCCTGCCCAACACG…
	PIN3_Joinvillea_ascendens	---------------------------------------------------------------------------------------------------------------------------------------------------------------------------------------------------------------------------------------------------------------------------------------------------------------------------------------------------------------------------------------------------------------…
	PIN3_Cyperus_papyrus	ATG---ATCACATGGCACGATTTGTACACCGTCCTTGCGGCGGTGGTTCCGCTATATGTAGCAATGATTCTTGCATACGGATCGGTACAGTGGTGGGGC---ATCTTCTCACCCGACCAATGCTCTGGTATCAACCGCTTCGTGGCCATATTCGCCGTACCACTTCTCTCCTTCCACTTCATATCGACGAATGACCCGTATGCTATGAATCTCCGGTTTGTGGCTGCAGACACATTGCAAAAACTAATGGTGTTGTTTGGTCTTGCTGTGTGGGCTTACCTAGCACCGAAGCGGTAT---------------------------------------------GCCACCTCGCTCGATTGGTCGATTACAATTTTCTCTCTCTCAACCTTGCCAAACACA…
	PIN3_Mapania_palustris	---------------------------------------------------------------------------------------------------------------------------------------------------------------------------------------------------------------------------------------------------------------------------------------------------------------------------------------------------------------------------------------------------------------…
	PIN3_Lepidosperma_gibsonii	------------------------------------------------------------------------------------------------------------------------------------------------------------------------------------------------------------------CTCCGGTTTGTGGCCGCAGACACATTGCAAAAACTAATCGTGCTCTCCGGCCTTGCTGTGTGGTCGTACCTCGGGCCGAAGCGGTAC---------------------------------------------GCCTCCTCGCTTGATTGGTCAATTACGATTTTCTCCGTCTCGACCTTGCCGAACACT…
	PIN3alp_Brocchinia_reducta	ATG---ATCTCGTGGCACGACCTCTACACGGTGCTCGTGGCGGTGGTGCCGCTGTACGTGGCGATGATCCTCGCGTACGGGTCGGTGCGGTGGTGGGGG---ATCTTCTCCCCGGACCAGTGCTCCGGGATCAACCGCTTCGTCGCCATCTTCGCCGTCCCCCTCCTCTCCTTCCACTTCATCTCAACCAACGACCCCTACGCCATGAACCTCCGCTTCGTCGCCGCCGACACCCTCCAGAAGCTCCTCGTCCTCGCCGCGCTGCTCGCCTGGTCCCGCCTCCCGCGCCGCCGCCGC---------------CGCAGCAGCCCCGGAGGCCCCGGAGCTTGGTCCTCCTCCCTCGACTGGTCCATCACCCTCTTCTCCCTCTCCACCCTCCCCAACACC…
	PIN3bet_Brocchinia_reducta	ATG---ATAAGGGTGAGTGATTTTTACCACGTGATGACGGCGGTGGTGCCGCTGTACGTGGCGATGATCCTGGCGTACGGGTCGGTGAAGTGGTGGAAG---ATATTCACGGCGGACCAGTGCTCGGGGATAAACCGGTTCGTGGCGCTGTTCGCGGTGCCCCTGCTGTCCTTCCACTTCATCTCCACCAACGACCCCTACGCCATGAACCTCCGCTTCGTCGCCGCCGACACCCTCCAGAAGCTCCTCGTCCTCGCCGCGCTGCTCGCCTGGTCCCGCCTCCCGCGCCGCCGCCGC---------------CGCAGCAGCCCCGGAGGCCCCGGAGCTTGGTCCTCCTCCCTCGACTGGTCCATCACCCTCTTCTCCCTCTCCACCCTCCCCAACACC…
	PIN3_Curcuma_olena	ATG---ATATCTTGGCATGACCTGTACACGGTGCTGGCGGCGGTGGTGCCGCTCTATGTGGCGATGATACTGGCCTACGGCTCGGTGCGGTGGTGGGGC---ATCTTGACGCCGGACCAGTGCTCCGGCATCAACCGCTTCGTGGCCATCTTCGCCGTGCCTCTCCTCTCCTTCCACTTCATCTCCACCAATGACCCTTATGCGATGAACTTCCGTTTCGTCGCCGCCGACACCCTGCAGAAGCTGCTGGTCCTGGCGGCTCTGGCCGCCTGGTCCAATTTCCTCCGCCGCGGCCGG------------------------------CCTCTGCCCGGCGGCGCCGCGCCGCTGGACTGGTCCATCACCATTTTCTCCCTCTCCACGCTACCTAATACT…
	PIN3_Canna_sp	ATG---ATCTCGTGGCATGATTTGTACATGGTGCTGGCAGCGGTGGTGCCGCTGTATGTGGCGATGATCTTGGCGTACGGCTCGGTGAGGTGGTGGGGG---ATCTTCACGCCGGACCAGTGCTCTGGCATCAACCGATTTGTGGCCATTTTCGCGGTGCCGCTTCTCTCCTTCCACTTCATCTCTACCAACGACCCCTACGCCATGAACTTCCGCTTTATCGCCGCCGACACCCTGCAGAAGCTGCTAGTCCTGGCAGCCCTCGCGGCATGGTCCAACTTCCTCCCTCACCGCCGC------------------------------CCGCTTCCCGGCGCCGCCGCCCCTCTCGACTGGTCTATCACCGTGTTCTCTCTATCCACCCTACCCAACACC…
	PIN3_Strelitzia_reginae	---------------------------------------------------------------------------------------------------------------------------------------------------------------------------------------------------------------------------------------------------------------------------------------------------------------------------------------------------------------------------------------------------------------…
	PIN3alp_Sabal_bermudana	ATG---ATCACGTGGCAGGACCTGTACACTGTGCTGACGGCGGTGGTGCCGCTGTACGTGGCGATGATCCTGGCCTACGGGTCGGTGCGGTGGTGGGGG---ATCTTCTCGCCCGATCAGTGCTCCGGCATCAACCGCTTCGTCGCCATCTTCGCCGTCCCCCTCCTCTCCTTCCATTTCATCTCCACCAACGACCCCTACGCTATGAACTTCCGCTTCATCGCCGCCGACACCCTCCAGAAGCTCATCGTCCTCGCCGCCCTCGTCGCCTGGACCCGCCTCTCCTCCCGCGGCTCC------------------------------------------------------CTCGACTGGGTCATCACCGTCTTCTCCCTCGCCACCCTCCCCAACACC…
	PIN3alp_Freycinetia_multiflora	---------------------------------------------------------------------------------------------------------------------------------------------------------------------------------------------------------------------------------------------------------------------------------------------------------------------------------------------------------------------------------------------------------------…
	PIN3bet_Freycinetia_multiflora	ATG---ATTAGTGTGTCGGACTTGTACCACGTGCTGACGGCGGTGGTGCCGCTGTACGTGGCGATGATCCTGGCCTACGGCTCCGTGAAGTGGTGGCGC---ATCTTCAGCCCAGACCAATGCTCGGGCATCAACCGCTTCGTGGCTCTCTTCGCCGTGCCCCTCCTCTCCTTCCACTTCATCTCCACCAACAACCCCTATGCCATGAACCTCAGCTTCGTGGCGGCGGACACCCTCCAGAAGCTCATCATGCTGACCGCACTGGCCGCGTGGGCGCGCCTAGCCCCCACTGGCTCC------------------------------------------------------CTTGACTGGGCTATCACCCTCTTCTCCCTGTCCACGCTGCCGAACACA…
	PIN3_Ludovia_sp	ATG---ATCACGTGGGGCGACCTGTACACGGTGCTGACGGCGGTAGTGCCACTGTACGTAGCGATGATCCTGGCGTACGGATCGGTGCGGTGGTGGGGG---ATCTTCTCGCCCGACCAGTGTTCGGGCATCAACCGCTTCGTCGCCATCTTCGCGGTGCCGCTGCTCTCCTTCCACTTCATCTCCACCAACGACCCCTACGCCATGAACCTCCGCTTTGTGGCCGCCGACACGCTCCAGAAGCTCATCGTACTGGCCGCCCTCACCGTGTGGGCGCGCCTCGCCCCCTCGGGCTCC------------------------------------------------------CTCGACTGGGCCATTACCCTCTTCTCGCTCTCCACCCTGCCCAACACA…
	PIN3_Xerophyta_villosa	---------------------------------------------------------------------------------------------------------------------------------------------------------------------------------------------------------------------------------------------------------------------------------------------------------------------------------------------------------------------------------------------------------------…
	PIN3alp_Talbotia_elegans	ATG---ATTTCATGGAGAGATTTGTACACAGTTCTGTCGGCGATGGTGCCGCTGTACGTGGCGATGATCTTAGCCTACGGCTCAGTTCGCTGGTGGAAG---ATCTTCACCCCCGACCAGTGCTCCGGCATCAACCGCTTCGTCGCCGTCTTCGCCGTCCCTCTCCTCTCCTTCCACTTCATCTCCACCAACAACCCTTACACCATGAACTTCCGCTTCATCGCCGCCGACACCCTGCAGAAACTCATCGTCCTCTCCGCCCTCGCCGTCTGGTCCCGCTTCGCACCCTCGGGCTCC------------------------------------------------------CTCGACTGGTCCATCACCCTCTTCTCACTATCCACTTTGCCTAATACT…
	PIN3bet_Talbotia_elegans	ATG---ATTTCATGGGGGGACTTGTACACCGTCCTCTCGGCCATGGTGCCTCTGTACGTGGCCATGATATTGGCCTACGGCTCAGTTCGTTGGTGGAAA---ATCTTCACTCCCGACCAGTGCTCTGGAATCAATCGCTTCGTCGCTGTCTTCGCCGTCCCGCTGCTCTCATTCCACTTCATCTCCACCAACAACCCTTATGAAATGAACTTTCGCTTCATCGCCGCAGACACGCTGCAGAAGATCATCGTCCTCGCCGCGCTCGCAGTGTGGTCCTGCGTCGCTCCCTCGGGCTCG------------------------------------------------------CTTGAGTGGTCTATCACGCTCTTCTCCTTGTCTACATTGCCGAACACT…
	PIN3_Posidonia_australis	ATG---ATCACGTGGAACGACCTCTACACCGTCCTGGCGGCGGTGGTGCCACTGTACGTGGCGATGATACTCGCCTACGGGTCGGTCCGTTGGTGGAAG---ATCTTCACCCCGGACCAATGCTCCGGCATCAACCGCTTCGTGGCAATCTTCGCCGTGCCGCTCCTCTCCTTCCACTTCATCTCCACCAACAACCCGTACACGATGAACCTCCGGTTCATCGCGGCTGACACCCTCCAAAAGATCATCATGTTCGTGGTACTAACCGTCTGGGTCGGCGTGACCCGCTCCGGCACG------------------------------------------------------ATCGACTGGCTCATCACCATCTTCTCCCTCTCCACCTTGCCCAACACC…
	PIN3_Pistia_stratiotes	------------------------------------------------------------------------------------------------------------------------------------------------------------------------------------------------------------ATGAATTTCCGCTTCATCGCCGCCGATACCCTCCAGAAGGTCATTGTTCTCGCCGCTCTCACATTATGGTCCAAGATCTCCTCCCATTCCTCC---------------------------------------GCCGCCGGCGATGCTCTCGACTGGGCCATCACCATCTTCTCCCTATCCACCCTCCCAAATACC…
	PIN3_Aristolochia_elegans	---------------------------------------------------------------------------------------------------------------------------------------------------------------------------------------------------------------------------------------------------------------------------------------------------------------------------------------------------------------------------------------------------------------…
	PIN3_Liriodendron_tulipifera	ATG---ATTTCATGGAAGGATCTTTACACGGTCCTGACCGCCGTGGTCCCGCTCTACGTGGCCATGATTCTCGCTTACGGATCCGTCCGTTGGTGGAAG---ATCTTCTCTCCCGATCAGTGCTCCGGGATCAACCGATTCGTGGCGATCTTCGCCGTCCCCCTTCTATCATTCCACTTCATCTCGACTAACGATCCGTACTCGATGAACTTTCGATTCATCGCAGCGGACACGCTGCAGAAGATCATCATGCTCGTGGTGCTGGCCCTCTGGACGAATCTGACGAGGAACGGGAGC------------------------------------------------------CTGGAATGGATGATCACGATCTTCTCGCTGTCGACGCTCCCGAACACT…
	PIN3_Persea_borbonia	---------------------------------------------------------------------------------------------------------------------------------------------------------------------------------------------------------------------------------------------------------------------------------------------------------------------------------------------------------------------------------------------------------------…
	PIN3alp_Nuphar_advena	ATG---ATCACAGGGAAGGATCTGTACAGCGTCCTAACGGCGGTGGTGCCGCTGTACGTAGCCATGTTCCTGGCCTACGGCTCCGTGAAGTGGTGGAAG---ATCTTCTCGCCGGACCAGTGCTCCGGCATCAACCGGTTCGTGGCGATCTTCGCCGTGCCGCTGCTCTCCTTCCACTTCATCTCCACCAACGATCCCTACGCCATGAATTTTAGGTTCATAGCCGCGGACACACTGCAGAAGGTCATCATCTTGGTGGCGCTCGCGCTCTGGACCAACCTCTCCCGACGCGGCAGC------------------------------------------------------CTCGATTGGATGATCACCATCTTCTCCCTATCGACCCTCCCGAACACG…
	PIN3gam_Nuphar_advena	---------------------------------------------------------------------------------------------------------------------------------------------------------------------------------------------------------------------------------------------------------------------------------------------------------------------------------------------------------------------------------------------------------------…
	PIN3_Amborella_trichopoda	---------------------------------------------------------------------------------------------------------------------------------------------------------------------------------------------------------------------------------------------------------------------------------------------------------------------------------------------------------------------------------------------------------------…
	PIN9_Oryza_sativa	ATG---ATTACGGGTTCGGAGGTGTACCAGGTGGTGGAGGCGATGGCGCCGCTGTACACGGCGGCGGCGCTGGGGTACGGGTCGGTGCGGTGGCTGAAG---GCGTTCTCCAACGAGCAGTGCGCCGGGATCAACCACTTCGTGGCGCTCTACGCCGTGCCGGTGCTCATCTTCGACATGGTGTCCACCAACAACGTGTACAAGATGAACGGCCGCCTCATCGCCGCCGACACGCTGCAGAAGGCCGTGCTGCTGCTGGGCCTCATGGCGTGGGCGCTCTGGGAGCGCGGCGCCCCG------------CGCGGCGCCGGGGCCAAGGCCAAGGCGGCGGTGTCGTCGCCGCTGCAGTGGGTCATCACCTGCTTCTCCGTCGCGTCGCTGCCCAACACC…
	PIN9_Brachypodium_distachyon	ATG---ATCACGGGATCCGCCGTGTACCACGTGGTGGAGGCGATGGCGCCGCTGTACACGGCGGCGCTGCTGGGGTACGCGTCGGTGCGGTGGCTCGGG---GCCTTCTCCGCCGAGCAGTGCGCCGGGATCAACCACTTCGTGGCGATCTACGCCGTGCCGGTGCTCATCTTCCACATGGTCTCCACCAACGACCCTTACGCCATGAGCGGCCGCCTCATCGCCGCCGACACGCTGCAGAAGGCGGCCATGCTGCTCGCCCTCGTCGCCTGGGCCGCGTGGCCGCGTCGAGGACCGCGTCGAGGAAATAATAACAAGGCCGTCGCGGCAGCCGCGGCGGCGGTTTCTCCGCTGCAGTGGGTGGTGACGGCCTTCTCGGTGGCGGCGCTGCCCAACACC…
	PIN9_Sorghum_bicolor	ATG---ATCCCGGGATCCGCGGTGTACCACGTCGTGGAGGCGATGGCGCCGCTGTACACGGCGGCGGTGCTGGGCTACGCGTCGGTGCGGTGGCTCAAG---GCCTTCTCCGACGAGCAGTGCGCGGGGATCAACCACTTCGTGGCGCTCTACGCCGTCCCCGTGCTCATCTTCCACATGGTCTCCACCAACGACCCCTACCACATGAACGAGCGCCTCATCGCCGCCGACACGCTGCAGAAGGCCGTCATGCTGCTGGCGCTCACGGCCTGGGCCTTCTGGTCCCGGCGTGGCCCG------------CGGCGTGACGGCAAGGCGTCGTCGGCGTCGGCGGCGTCGCCGATCAAGTGGGTGGTGACCAACTTCTCGGTGGCGTCGCTGCCCAACACC…
	PIN9_Zea_mays	ATG---ATCCCAGGATCCGCCGTGTACCACGTGGTGGAGGCGATGGCGCCGCTGTACACGTCGGCGGTGCTGGGCTACGCGTCCGTGCGGTGGCTCAAA---GCCTTCTCCGACGAGCAGTGCGCGGGGATCAACCACTTCGTGGCGCTGTACGCCGTGCCGGTGCTCATCTTCCACATGGTGTCCACCAACGACCCGTACCACATGAACGAGCGCCTCATCGCCGCCGACACGCTGCAGAAGGCCGTCGTGCTGCTGGCGCTCACGGCCTGGGCGTTCTGGTCCCGCCGCGGACCG---CGCCGCGGAGGCCGAGGGAAGCGGCAGGTGGTTCAGGGAGCGGAGTCGCCGATCAAGTGGGTGGTGACCAACTTCTCGGTGGCGTCGCTGCCCAACACC…
	PIN8_Arabidopsis_thaliana	ATG---ATCTCCTGGCTCGATATCTACCATGTTGTTTCAGCAACTGTTCCTCTCTATGTCTCAATGACATTAGGTTTCCTCTCTGCAAGACATCTAAAG---CTCTTCTCACCCGAACAATGCGCAGGCATCAACAAATTCGTGGCCAAATTCTCCATCCCTTTGCTTTCTTTTCAAATAATCTCTGAAAACAACCCCTTCAAGATGAGCCCTAAACTCATTCTCTCTGATATTCTCCAGAAATTCTTAGTCGTTGTTGTATTAGCCATGGTTTTAAGATTCTGGCATCCAGGAAAA---------------------------------------GGAAGAGGAGGAAAATTGGGTTGGGTCATAACCGGATTATCTATATCGGTGTTGCCAAATACT…
	PIN8_Arabidopsis_lyrata	ATG---ATCTCCTGGCTCGATATCTACCATGTTGTTTCAGCAACTGTTCCTCTCTATGTCTCAATGACCTTAGGTTTCCTCTCTGCAAAACATATAAAG---CTCTTCTCACCCGAGCAATGCGCAGGCATCAACAAATTCGTCGCCAAATTCTCAATCCCTTTGCTTTCTTTTCAAATAATCTCTCAAAACAACCCCTATAAGATGAGCCCTAAACTCATTCTCTCTGACATTCTCCAGAAAATCTTAGCCGTTGTTGTATTAGCCGCGGTTTTAAGATTCTGGCATCCAGGAAAA---------------------------------------GGAAGAGGAGGAAAATTGGGTTGGCTCATAACCGGTTTATCTATATCGGTGTTGCCAAACACT…
	PIN8alp_Populus_trichocarpa	ATG---ATTTCCACAGCTGATGTCTATCATGTGGTGGCAGCCACAGTCCCATTATATTTTGCCATGATATTGGCCTACATCTCTGTGAGATGGTGGAAG---CTCTTTACACCAGATCAGTGTGCAGGCATAAACAAGTTTGTTGCTAAATTCTCAATCCCGTTATTATCATTCCAAGTCATCTCTAGTATCAATCCCTACAAAATGAACCTGAAACTTATATTTGCCGACTTTCTTCAAAAACTACTTGCCCTTTTAGTACTGACAGCACTCGCCAAAATCAGCTCTCGCGGGCGG------------------------------------------------------TTGAATTGGATCATCACTGGTCTCTCCCTGTCAACATTGCCCAACACT…
	PIN8bet_Populus_trichocarpa	ATG---ATTTCTGCAGCTGATGTCTATCATGTGGTGACAGCCACAGTTCCATTATATTTTGCCATGATATTGGCGTACATCTCTGTGAAATGGTGGAAG---CTCTTTACACCAGATCAGTGTGCAGGCATAAACAAGTTTGTTGCCAAATTCTCAATCCCATTATTATCATTCCAAGTTATCTCTGGTATCAATCCATACAAAATGAACCTGAAACTTATATTTGCCGACTTTCTTCAAAAACTACTAGCCCTTTTAGTGCTCACAGCACTCGCCAAAATCAGCTCTCGCGGACGG------------------------------------------------------TTGAATTGGATCATCACTGGTCTCTCCCTCTCAACATTGCCCAACACT…
	PIN8_Vitis_vinifera	ATG---ATTTCTCTGGCTGATGTCTACCACGTTGTGGCAGCCACTATCCCTTTGTATTTTGTCATGATCTTAGCCTACATCTCTGTGAAGTGGTGGAAG---ATCTTCACACCAGAACAATGCTCAGGCATCAACAAGTTTGTGGCAAAATTCTCAATTCCACTATTGTCCTTCCAGTTGATCTCTGAAAACAACCCCTACCAAATGAATATGAGACTCATACTCTCCGACTTTCTTCAGAAACTGCTTGCCCTCATTTTATTGGCAACAATTGCAAAAATTAATTCCAGAGGAAGC------------------------------------------------------TTGACTTGGGTCATAACAGGGCTATCTTTGTCAACATTGCCCAACACT…
	PIN8_Solanum_lycopersicon	ATG---ATATCCCTACGTGATGTCTACCATGTTGTGGCAGCCACTATACCTTTATATGTTGTCATGATCTTAGCCTATATCTCTGTAAGGTGGGGGAAA---CTCTTTTCACCAGAGCAATGCTCTGGAATCAACAAGTTTGTAGCGAAATTTTCAATACCTTTATTGTCCTTCCAAGTGATATCAGGAAGCAACCTCTACAAAGTAAACCTGAAGCTTCTATTAGCAGATTTCGTTCAAAAATTTCTTGCTGTCTTTCTACTGGCAATTTTATCCAAACTGAAGCCCAAAGGAAAC------------------------------------------------------CTGACTTGGATCATAACAGGTCTTTCAGTTTCCACCCTTCCAAACACC…
	PIN8_Mimulus_guttatus	ATG---ATAACGTTAGCTAATGTGTACCATGTTTTTACTGCGATCATCCCACTCTACGTTGCGATGATTGCAGCTTATCTTTCTATCAAATGGTGGAAA---CTTTTCACGCCGGATCAGTGCTCGGGGATCAACAAGTTTGTCGCAAATTTTTCCATCCCGCTTTTGTCGTTCCAGGTGATCTCATCGAACAATCCTTATAAAATGAACTTGAAACTTGCGTCCGCCGATTTCCTCCAAAAGCTTATCGCATTCGTCGTACTGGCAGTGATTGCCAGAATGCGATCGAGAGGGAGC------------------------------------------------------CTGAGTTGGATAATTACAGGTTTGTCCTTGTCCACATTGCCTAATTCA…
	PIN8_Aquilegia_caerulea	ATG---ATTTCCCTGATTGACGTTTACCACGTCTTGGAAGCAATAGTCCCTCTGTATGTTGCGATGATCTTAGCGTATGCATCTGTAAAATGGTGGAAA---CTCTTTACACCTGATCAATGCTCCGGCATCAGTAAGTTTGTCTCTAAATTCTCTGTCCCACTCTTGTCTTTCCGTGTGATCTCAGCCAACAATCCGTATCAGATGAACTTAAAACTCATGCTGTCAGATTCCTTGCAAAAAATATTTGCTCTAGTTGTATTGACAGTTGTCAGCAAACTTAGTTCTAGACGAAGC------------------------------------------------------TTGGATGGTATCATAACTGGTCTTTCTTTGTCAACACTTCCCAACACT…
	PIN8_Cocculus_laurifolius	ATG---ATCTCTTCAACAGATGTTTATCATGTGGTGGCAGCAACAGTTCCTCTATATTTTGCCATGATTTTGGCTTACATCTCAGTGAAATGGTGGAAA---CTTTTCTCACCAGATCAATGTGCAGGCATTAACAAGTTTGTTGCCAAGTTTTCAATCCCACTCTTGTCCTTCCAAGTTATATCCAGCAACAACCCTTACAAAATGAACCTGAAACTCATTTTTTCTGACTTTCTTCAGAAACTACTAGCCTTTTTAGCTCTTTTCGCCCTCACCAAATTCAGTTCCACCGGAAGA------------------------------------------------------TTTAACTCCGTCATCACCGGTATCTCTCTCTCAACATTGCCTAACACC…
	PIN8_Oryza_sativa	ATG---GTGTCCTGGAAGGACATCTACCTCGTTCTTGAAGCGACAGTTCCACTATATGTAGCTATGATACTGGCCTACCTATCCATAAAATGGTGGAAG---CTGTTCACCCCAGAGCAGTGCTCTGGGATCAACAAGTTTGTGGCGAAGTTTTCTATTCCTCTGCTCTCTTTTCAGGTCATTTCCACAACCGATCCTTATGACATGAATATCAAGCTCATATACTCGGATATCCTACAAAAGTCGCTTGCCTTGCTGGGATTTGCAGCCATTTCCAAAGCATGCTGTGCAGAGAAG------------------------------------------------------TTTGACTGGCTGATTACTGGTTTTTCTTTATCAACACTTCCCAATACA…
	PIN8_Brachypodium_distachyon	ATG---ATCTCTTGGATAGCCATCTATCACGTTCTTGAAGCGACAGTCCCATTGTATGTGGCCATGATACTAGCCTACCTATCCATAAAATGGTGGAAG---CTGTTCACCCCGGAGCAGTGCTCTGGGATCAACAAGTTCGTGGCCAAGTTTTCCATTCCTCTCCTCTCTTTCCAGGTCATCTCTACAAACAATCCTTACGACATGAATCTCAAGCTCATACTCGCAGACATCCTACAGAAGTTGCTTGCCTTGCTGGGATTCGCAGCCATTTCCAGAGCATGTTGCGCGGAGAAG------------------------------------------------------TTCGATTGGCTGATTACAGGTTTCTCTTTGTCAACACTGCCGAATACA…
	PIN8_Sorghum_bicolor	ATG---ATCTCTTGGCCAACCATCTACCATGTTCTTGAAGAAACAGTTCCCTTGTATGTAGCTATGATAGTGGCCTACCTATCCATACAATGGTGGAAG---CTATTCACCCCAGAGCAGTGCTCTGGTATCAACAAGTTTGTGGCAAAGTTTTCCATTCCTTTACTCTCTTTCCAGATCCTCTCTACAAACAATCCTTACAACATGAACCTAAAGCTCATATTCTCAGACATCCTACAGAAATCGCTCTCCTTACTGGGGTTTGCAGTTATCTCTAAAGCATGTTGCAAGGAGAAG------------------------------------------------------TTTGATTGGCTGATTACAGGGTTTTCTTTATCAACACTGCCAAATACC…
	PIN8_Zea_mays	ATG---ATCTCTTGGCCAACCATCTACCATGTTCTTGAAGAAACGGTTCCCCTGTATGTAGCTATGATAGTGGCCTACCTATCCATACAATGGTGGAAG---CTGTTCACGCCAGAGCAGTGCTCCGGTATCAACAAGTTCGTGGCGAAGTTTTCCATCCCTTTGCTCTCTTTCCAGATCCTCTCTACAAACAATCCTTACAGCATGAACCTGAAGCTCATATTCTCAGATGTCCTACAGAAATCGCTCTCCTTGCTGGGGTTTGCAGTTGCCTCTAGGGTGTGCTGCGAGGAGAAG------------------------------------------------------TTTGATTGGCTGATTACAGGTTTTTCTCTATCAACGCTGCCAAATACC…
	PIN8_Xerophyta_villosa	---------------------------------------------------------------ATGATTTTCGCATACATATCCATCAAGTGGCTGAAG---CTCTTTGAACCCAGCGACTGCGCAGGGATTAATAAGTTTGTGGCAAAAGTTTCAGTCCCCTTGCTGTCCTTCCATGTTATTTCTGCCAATGACCCATACCACATGAACCACAAACTTCTACTTGCAGATCTAATGCAGAAGCTAGTGGCCATTTTCTTATGTGCAATAGTTGGACTTGTAAGCACTAAGCTCAGT---------------------------------------------------CTTCTGGATTGCCTCATAACTGGGTTTTCTCTTTCTACCTTGCCCAACACC…
	PIN8_Aristolochia_elegans	---------------------------------------------------------------------------------------------------------------------------------------------------------------------------------------------------------------------------------------------------------------------------------------------------------------------------------------------------------------------------------------------------------------…
	PINE_Pinus_taeda	---------------------------------------------------------------------------------------------------------------------------------------------------------------------------------------------------------------------------------------------------------------------------------------------------------------------------------------------------------------------------------------------------------------…
	PINE_Picea_glauca	---------------------------------------------------------------------------------------------------------------------------------------------------------------------------------------------------------------------------------------------------------------------------------------------------------------------------------------------------------------------------------------------------------------…
	PINE_Picea_abies	ATG---ATAAAGGCCGGGGATCTGTATAATGTGCTTGTTGCAGTGGTGCCACTGTACGTGGCTATGATATTGGCCTATGGTTCTGTGAAATGGTGGAAG---ATCTTCACGCCTGATCAGTGCTCGGGGATCAATCGGTTCGTTGCCATATTTGCGGTGCCGTTGCTCTCTTTCCATTTCATCTCCTCCAACGATCCATACACCATGAACTTCAAGTTCATCGCGGCGGACACGCTGCAGAAGCTGATAATGCTGGTGGTGCTGGGGCTGTGGACCAACTTTACCAGGAGTGGGAGC------------------------------------------------------CCCGAGTGGATGATCACGATTTTTTCGGTGTCCACGTTGCCCAACACG…
	PINE_Pseudotsuga_menziesii	ATG---ATTAAGGCAGCGGATCTGTATAATGTTCTCGTTGCAGTGGTGCCACTGTACGTGGCAATGATATTGGCCTACGGTTCTGTGAAATGGTGGAAG---ATCTTTACGCCGGATCAGTGCTCGGGGATCAACCGCTTCGTTGCCATATTTGCTGTGCCGTTGCTCTCCTTCCATTTCATCTCTAACAACAATCCATACACCATGAACTTCAAGTTCATAGCGGCGGATACGTTGCAGAAGCTGATAATGCTGCTGGTGCTGGGTCTCTGGACTAACTTTACAAGGAGCGGAAGT------------------------------------------------------CCCGAGTGGATGATTACGATTTTTTCTGTGTCAACGTTGCCCAACACG…
	PINE_Cedrus_libani	-----------------------------TGTGCTTGTTGCAGTGGTGCCACTGTACGTGGCTATGATTTTGGN----------GTGAAATGGTGGAAG---ATCTTCACGCCGGATCAGTGCTCGGGGATCAACCGCTTCGTTGCCATATTCGCGGTGCCGTTGCTCTCCTTCCACTTCATCTCCAACAACAGCCGGTGTGCACGGCCCTTCAAGTTCATTGCTGCGGACACGCTGCAGAAGCTGATAATGCTGATGGTGTTGGGGCTGTGGACCAAGTTCACCAGGAGCGGGAGC------------------------------------------------------CCCGAGTGGATGATCACGATTTTTTCGGTGTCCACGTTGCCCAACACG…
	PINE_Keteleeria_evelyniana	ATG---ATAAGTGCCAAGGACCTGTATAATGTGCTCGTTGCAGTGGTGCCACTGTACGTGGCTATGATATTGGCCTACGGTTCTGTGAAATGGTGGAAG---ATCTTCACACCCGAACAGTGCTCGGGGATCAACCGCTTCGTTGCCGTATTCGCGGTGCCGTTGCTCTCATTCCATTTTATCTCCGGCAACAATCCATACACCATGAACTTCAAGTTCATAGCGGCGGACACGCTGCAGAAGGTGATAATGCTGGTGGTGCTGGGGCTGTGGACTAACTTCACCAGGAGTGGCAGC------------------------------------------------------CCCGAGTGGATGATCACAATTTTTTCGGTGTCCACGTTGCCCAACACG…
	PINE_Podocarpus_coriaceus	ATG---ATCAGTGCAAAGGACCTGTACAGTGTGCTGACGGCAGTTGTGCCGCTGTACGTAGCTATGATTCTGGCTTACGGGTCTGTAAAATGGTGGAAA---ATCTTCACTCCCGAGCAATGCTCGGGAATAAACCGATTTGTCGCCATTTTCGCAGTTCCACTGCTTTCCTTCCACTTCATATCAACAAACGACCCATATACAATGAACTTCAAGTTCATAGCTGCAGATACACTGCAGAAAGTCATCATGCTGTTCGTTCTGGGTATATGGACGAGTTTTACCAAAAGTGGGAGT------------------------------------------------------TTGGAGTGGATGATAACTATATTTTCGCTCTCAACTCTACCCAATACG…
	PINE_Prumnopitys_andina	ATG---ATCAGTCCCAAGGATCTGTACACCGTTCTGACGGCGGTGGTGCCCCTGTACGTGGCCATGATTCTGGCCTACGGGTCCGTCAAGTGGTGGAAG---ATCTTCACGCCCGAGCAGTGCTCGGGGATAAACCGTTTCGTCGCCATTTTTGCAGTCCCGCTGCTCTCCTTCCACTTCATATCCACCAACGACCCCTACACCATGAATTTCAAGTTCATTGCCGCGGACACGCTGCAGAAGGTGATCATGCTGTTCGTTCTGGGCATCTGGACCACCTTCACCAAGAGCGGGAGC------------------------------------------------------CTTGAGTGGATGATCACCATATTTTCGCTCTCGACTCTGCCGAATACG…
	PINE_Sundacarpus_amarus	---------------------------------------------------------------------------------------------------------------------------------------------------------------------------------------------------------------------------------------------------------------------------------------------------------------------------------------------------------------------------------------------------------------…
	PINE_Nageia_nagi	ATG---ATCAGTGCAAAAGACCTGTACAGTGTGCTGACGGCAGTTGTGCCGCTGTACGTAGCTATGATTCTGGCTTACGGGTCTGTAAAATGGTGGAAA---ATCTTCACTCCCGAGCAGTGCTCAGGAATTAACCGTTTCGTCGCCATTTTTGCAGTTCCACTGCTTTCCTTTCACTTCATATCGACAAACGACCCATATACAATGAACTTCAAGTTCATAGCTGCAGATACACTGCAGAAAGTCATCATGCTGTTTGTTCTGGGTATATGGACGAGTTTTACCAAAAGTGGGAGT------------------------------------------------------TTGGAATGGATGATCACTATATTTTCTCTCTCAACTCTACCCAATACG…
	PINE_Manoao_colensoi	ATG---ATAAGTGGGAAGGATTTGTACACGGTGCTGACGGCGGTGGTGCCGCTGTACGTAGCGATGATTTTGGCCTACGGGTCTGTGAAGTGGTGGAAG---ATTTTCACGCCCGAGCAGTGTTCGGGGATCAATCGGTTCGTCGCCATTTTTGCAGTTCCGCTGCTGTCGTTCCATTTTATATCCACCAATGACCCCTACACCATGAATTTCAAGTTCATTGCGGCGGATACTCTGCAGAAAGTGATAATGCTGTTCGTGTTGGGGATTTGGACGAGTTGTACCAAAAGTGGGAGT------------------------------------------------------TTGGAGTGGATGATCACCATTTTTTCGCTTTCCACGCTTCCCAATACG…
	PINE_Sciadopitys_verticillata	-----------------------------------------------------------------------------------------------------------------------------------------------------------------------------------------------------------------------------------------------------GTTTATGCTGTTCGTCCTGGGCATATGGACGACTTTTACCAACAGCGGGAGT------------------------------------------------------TTGGAATGG------N--ATTTTTTCTCTGTCCACGCTGCCCAACACG…
	PINE_Chamaecyparis_lawsoniana	ATG---ATTAGTCCCAAGGACCTGTACAGCGTGCTCACAGCAGTGGTGCCGCTGTACGTAGCGATGATTTTGGCCTACGGCTCTGTGAAATGGTGGAAG---ATTTTCACACCTGACCAGTGCTCGGGCATAAACCGATTCGTGGCAATATTTGCAGTGCCGCTTCTGTCATTTCACTTCATTTCCACCAATGACCCCTATACGATGAACTTGAAGTTCATTGCGGCGGACACGCTGCAGAAGCTCATAATGCTGTTCGTGCTGGGCATTTGGACGACCTTCACGCGGAGCGGCAGC------------------------------------------------------CTGGAGTGGATGATCACCATTTTCTCACTCTCCACTTTGCCCAACACT…
	PINE_Cryptomeria_japonica	ATG---ATCAGTGCCAAGGACCTGTACAGTGTGCTCACTGCAGTGGTGCCACTGTACGTGGCGATGATTTTGGCATACGGGTCTGTGAAATGGTGGAAG---ATTTTCACGCCAGACCAGTGCTCGGGTATAAACAGATTCGTGGCAATATTTGCAGTGCCACTTCTGTCATTCCACTTCATTTCCACCAATGACCCATATACAATGAACTTGAAGTTCATTGCTGCAGACACGCTGCAGAAGCTCATAATGCTGTTCGTGCTGGGCATGTGGACAACCTTCACGAGGAGCGGCAGC------------------------------------------------------CTGGAGTGGATGATCACCATTTTTTCACTCTCCACCCTGCCAAATACT…
	PINE_Papuacedrus_papuana	ATG---ATCAGTGCAAAGGACCTGTACACTGTGCTCACAGCGGTGGTGCCGCTGTACGTCGCCATGATTTTGGCCTACGGCTCAGTGAAATGGTGGAAG---ATTTTCACGCCTGATCAGTGCTCAGGCATAAACCGATTCGTAGCAATATTTGCAGTTCCACTCCTTTCCTTCCACTTCATTTCCACCAACGACCCATACAACATGAACATGAAGTTCATTGCAGCAGACACGCTGCAGAAGCTCATAATGCTCTTTGTTCTCGGCATATGGACGACATTCACGCGGAGCGGCAGT------------------------------------------------------TTGGAGTGGATGATCACCATTTTCTCACTTTCCACTTTGCCCAACACT…
	PINE_Glyptostrobus_pensilis	-------------------------------------------------------------------------------------------------------------------------------------------------------------------------------------------------ACCCATATACAATGAACTTGAAGTTCATTGCTGCAGACACGCTGCAGAAGCTCATAATGCTGTTCGTGCTGGGCATGTGGACAACTTTCACACGGAGCGGCAGC------------------------------------------------------CTGGAG---------------------GGGNN-ACTCTGCCAAATACT…
	PINE_Cunninghamia_lanceolata	ATG---ATAAGTGCTAAGGATTTATACAGCGTGCTCACAGCAGTGGTGCCGCTGTATGTAGCAATGATTCTGGCCTACGGGTCTGTAAAATGGTGGAAG---ATCTTTACGCCTGATCAGTGCTCGGGTATAAATCGATTCGTGGCAATATTTGCAGTTCCGCTGCTTTCTTTCCACTTCATTTCGGGCAACAACCCTTATACAATGAACATGAAGTTCATTGCGGCGGACACTCTGCAGAAGCTGATAATGCTGTTCGTGCTGGGCATGTGGACTACTTTCACAAGGAGCGGAAGC------------------------------------------------------CTGGAGTGGATGATCACCATTTTTTCTCTGTCGACACTGCCTAATACG…
	PINE_Fokienia_hodginsii	ATG---ATTAGTGCCAAGGACCTTTACAGCGTGCTCACAGCTGTGGTGCCGCTGTACGTAGCGATGATTTTGGCCTACGGCTCTGTGAAATGGTGGAAG---ATTTTCACGCCTGACCAGTGCTCGGGCATAAACCGATTCGTGGCAATATTTGCAGTGCCGCTTCTGTCATTTCACTTCATTTCCACCAATGACCCC---------GNNTTGAAGTTCATTGCGGCGGACACGCTGCAGAAGCTCATAATGCTGTTCGTGCTGGGCATTTGGACGACCTTCACGCGGAGCGGCAGC------------------------------------------------------TTGGAGTGGATGATCACCATTTTCTCACTCTCCACTTTGCCCAACACT…
	PINE_Thuja_plicata	ATG---ATTAGTCCCAAGGACTTGTACAGCGTGCTCACTGCAGTGGTGCCGCTGTACGTGGCGATGATTTTGGCCTACGGTTCGGTGAAATGGTGGAAG---ATTTTCACGCCTGACCAGTGCTCGGGCATTAACCGATTCGTGGCAATATTTGCAGTGCCTCTTCTGTCATTCCACTTCATTTCCACCAACGACCCCTATACCATGAACTTGAAGTTCATTGCGGCGGACACGCTGCAGAAGCTCATAATGCTGTTCGTGCTCGGCATATGGACGACCTTCACGCGGAGCGGCAGT------------------------------------------------------CTGGAGTGGATGATCACCATTTTCTCACTCTCCACTTTACCCAACACT…
	PINE_Amentotaxus_argotaenia	ATG---ATAAGTGCAAAGGACCTGTACAGTGTGCTCACAGCAGTGGTGCCGCTGTACGTAGCGATGATTCTGGCCTACGGCTCTGTGAAATGGTGGAAG---ATTTTCACGCCCGACCAGTGCTCAGGAATAAATCGTTTTGTGGCGGTGTTCGCAGTGCCGTTGCTGTCGTTCCATTTTATTTCCACAAACGACCCGTACGCCATGAATTTCAAGTTTATAGCTGCGGATACGCTACAGAAGATAATAATGCTGTTCGTGCTGGGCATTTGGACGACGTTTACGAAGAGCGGCAGC------------------------------------------------------CTGGAGTGGATGATCACCATTTTTTCTCTGTCGACGTTGCCGAACACG…
	PINE_Taxus_baccata	ATG---ATAAGTGCAAAGGATCTTTACAGCGTGCTCACGGCAGTGGTGCCGCTGTACGTGGCGATGATTTTGGCCTACGGCTCTGTGAAATGGTGGAAG---ATTTTCACGCCGGACCAGTGCTCGGGAATAAATCGTTTCGTCGCCGTGTTTGCGGTGCCGTTGCTGTCTTTCCATTTCATTTCCTCGAATGACCCGTACACCATGAATTTCAAGTTCATTGCTGCGGACACTTTGCAGAAGGTAATAATGCTGTTCGTGCTGGGGATTTGGACCACATTTACCAGGAGCGGCAGC------------------------------------------------------CTGGGGTGGATGATCACCATTTTTTCCCTCTCCACGCTGCCGAACACG…
	PINF_Podocarpus_coriaceus	ATG---ATTACGGGGACGGACTTTTATCATGTGATGACTGCGGTCGTGCCGCTGTATGTGGCAATGATTTTAGCCTACGGGTCGGTGAAATGGTGGAAG---ATTTTCTCACCGGATCAGTGCTCTGGAATAAACCGGTTCGTGGCTCTGTTCGCGGTGCCGTTGCTGTCATTCCATTTCATTTCCAGCAACGACCCGTTCAAGATGAATTTGCGCTTCATTGCTGCGGACACTCTGCAGAAGGTGATAGTTTTAATGGTGTTGGGATTGTGGGCAAAAATAAGCCGGCGTGGGAAC------------------------------------------------------CTGGAGTGGATGATTACGCTCTTCTCGCTTTCGACACTCCCAAACACG…
	PINF_Podocarpus_rubens	ATG---ATTACGGAGACGGACTTTTATCATGTGATGACTGCGGTCGTGCCGCTGTATGTGGCAATGATTTTAGCCTACGGGTCGGTAAAATGGTGGAAG---ATTTTCTCACCGGATCAGTGCTCTGGAATTAACCGGTTCGTGGCTCTGTTCGCGGTGCCGTTGCTGTCATTCCATTTCATTTCCAGCAACGACCCGTTCAAGATGAATTTGCGCTTCATTGCTGCGGACACTCTGCAGAAGATGATAGTTTTAATGGTGTTGGGATTGTGGGCAAAAATAAGCCGGCGGGGGAAC------------------------------------------------------CTGGAGTGGATGATTACGCTCTTCTCGCTTTCGACACTCCCAAACACG…
	PINF_Prumnopitys_andina	ATG---ATTACAGGGACGGACTTTTATCATGTGATGACTGCGGTGGTGCCGCTGTACGTGGCCATGATTTTAGCCTACGGGTCGGTGAAGTGGTGGAAG---ATCTTCACTCCGGATCAGTGCTCTGGCATCAACCGCTTCGTGGCTCTGTTCGCGGTGCCGCTGCTGTCGTTCCACTTCATTTCGAGCAACAACCCCTTCAAGATGAATTTGCGCTTCATTGCGGCGGACACTCTGCAGAAGATCATAGTGCTGGTGGTGTTGGGGTTGTGGGCCAAACTGAGCCGGCGTGGTAAC------------------------------------------------------CTGGAGTGGATGATTACGCTCTTCTCGCTCTCGACACTGCCAAACACG…
	PINF_Dacrycarpus_compactus	ATG---ATTACTGGGTCGGATTTTTATCATGTGATGACTGCGGTTGTGCCGCTGTATGTGGCCATGATTTTAGCCTACGGGTCGGTGAAATGGTGGAAG---ATTTTCTCGCCGGATCAGTGCTCTGGTATCAACCGATTCGTGGCTCTGTTCGCGGTGCCGTTGCTGTCATTTCATTTTATTTCAAGCAACAACCCGTTCAAGATGAATTTGCGCTTCATTGCTGCGGACACTCTGCAGAAGCTGATAGTTTTGATGGTGCTGGGATTGTGGGCGAAAGTGAGCCGGCGTGGTAAC------------------------------------------------------CTGGAGTGGATGATTACACTCTTCTCGCTATCGACGCTCCCAAACACG…
	PINF_Manoao_colensoi	------------------GACTTTTATCATGTGATGACGGCGGTGGTGCCGCTGTACGTGGCCATGATTTTAGCCTACGGGTCGGTGAAATGGTGGAAG---ATATTCACGCCGGATCAGTGCTCGGGCATCAACCGCTTCGTGGCTCTGTTCGCGGTGCCGTTGCTGTCGTTCCACTTCATTTCGAGCAACGATCCATTCAAGATGAATTTGCGCTTCATAGCGGCGGACACTCTGCAGAAGCTCATAGTGCTGGCGGTGCTCGGATTGTGGGCCAAAATGAGCCGACGCGGCAAC------------------------------------------------------CTGGAGTGGATGATCACGCTCTTCTCGCTCTCCACGCTCCCAAACACT…
	PINF_Nageia_nagi	ATG---ATTACGGGGACCGATTTTTATCATGTGATGACTGCGGTGGTGCCGCTGTATGTGGCGATGATTTTAGCCTACGGGTCGGTGAAATGGTGGAAG---ATTTTCTCACCGGATCAGTGCTCTGGAATAAACCGGTTCGTGGCTCTGTTCGCGGTGCCGTTGCTGTCATTCCATTTCATTTCCAGCAACAACCCGTTCAAGATGAATTTGCGCTTCATTGCTGCGGACA-----------------------------------------------------------------------------------------------------------------------------------------------------------------------…
	PINF_Sciadopitys_verticillata	ATG---ATTAACGGGAGGGACTTGTACCACGTAATGACGGCGGTTGTGCCGCTGTACGTTGCCATGATCTTGGCCTACGCCTCTGTGAAATGGTGGAAG---ATATTCACGCCTGACCAGTGCTCCGGCATAAACCGGTTCGTGGCTCTGTTCGCGGTGCCCTTGCTCTCCTTCCACTTCATTTCGAGCAACAACCCTTTCGACATGAACTTGCGCTTCATTGCCGCCGACACTCTTCAGAAAATCATAATGTTGGCGGTATTGGGAATCTGGGCGAAGGCGAGCAGAAGAGGCAGC------------------------------------------------------TTGGAGTGGATGATAACTCTGTTTTCATTGTCCTCACTTCCCAACACT…
	PINF_Chamaecyparis_lawsoniana	ATG---ATTACGTGGACGGATTTGTATCATGTGATGACGGCGGTTGTGCCGCTGTATGTGGCCATGATTCTGGCCTACGGGTCTGTGAAATGGTGGAAG---ATCTTCACTCCGGACCAGTGCTCGGGCATCAACCGCTTCGTGGCTCTGTTCGCGGTGCCGTTGTTGTCGTTCCACTTCATTTCGACCAACAACCCATTCAAGATGAACATGCGTTTCATCGCGGCGGACAGTCTGCAGAAAATCATAGTGCTGGTGGTGCTGGGAGTGTGGGCGAAGGTGAGCCGGCGGGGCAGC------------------------------------------------------CTGGAGTGGATGATCACGCTCTTCTCGCTCTCCTCGCTGCCCAACACG…
	PINF_Glyptostrobus_pensilis	------------------------------------------------------------------------GCCTACGGGTCTGTGAAATGGTGGAAG---ATCTTCACTCCGGACCAGTGCTCGGGCATCAACCGCTTCGTGGCTCTGTTCGCGGTGCCGTTGTTGTCTTTCCACTTCATCTCGACCAACAACCCCTTCAAGATGAACATGCGTTTCATTGCGGCGGACAGTCTGCAGAAAATCATAGTGCTGGTGGTGCTGGGAATGTGGGCCAAGGTGAGCCGGCGGGGCAGC------------------------------------------------------CTGGAGTGGATGATCACGCTCTTCTCTCTCTCCTCCCTGCCCAACACG…
	PINF_Fokienia_hodginsii	ATG---ATTACGTGGACGGATTTGTATCATGTGATGACGGCGGTTGTGCCGCTGTATGTGGCCATGATTCTGGCCTACGGGTCTGTGAAATGGTGGAAG---ATCTTCACTCCGGACCAGTGCTCGGGCATCAACCGCTTCGTGGCTCTGTTCGCGGTGCCGCTGTTGTCGTTCCACTTCATTTCGACCAACAACCCATTCAAGATGAACATGCGTTTCATCGCGGCGGACAGTCTGCAGAAAATCATAGTGCTGGTGGTGCTGGGAGTGTGGGCGAAGGTGAGCCGACGGGGCAGC------------------------------------------------------CTGGAGTGGATGATCACGCTCTTCTCTCTCTCCTCGCTGCCCAACACG…
	PINF_Papuacedrus_papuana	ATG---ATTACGTGGAGGGATTTGTATCATGTGATGACGGCGGTAGTGCCGCTGTATGTGGCCATGATAATGGCATACGGGTCAGTGAAATGGTGGAAG---ATCTTCAGTCCGGAGCAGTGCTCGGGGATCAATCGGTTCGTGGCTCTGTTCGCGGTGCCGTTGTTGTCGTTCCACTTCATATCGACGAACAACCCGTTCAAGATGAACATGCGTTTCATAGCAGCGGACAGCCTGCAGAAAGTGATAGTGCTGGTGGTGGTGGGAGCGTGGGCGAAGGTGAGCAGGAGGGGGAGC------------------------------------------------------CTGGAGTGGATGATCACTCTCTTCTCCCTCTCCTCGCTGCCAAACACG…
	PINF_Thuja_plicata	ATG---ATTGGGTGGAGGGATTTGTATCATGTGATGACGGCGGTTGTGCCGCTGTATGTGGCCATGATTCTGGCTTACGGGTCAGTGAAATGGTGGAAG---ATCTTCACTCCGGACCAGTGCTCAGGCATCAACCGCTTCGTGGCCCTGTTCGCGGTGCCCTTGTTGTCGTTCCACTTCATTTCGACAAACAACCCATTCAAGATGAACATGCGCTTCATCGCGGCGGACAGTCTGCAGAAAATAATAGTGCTGGTGGTGCTGGGAGTGTGGGCGAAGGTGAGCCGGCGGGGCAGC------------------------------------------------------CTGGAGTGGATGATCACGCTCTTCTCGCTGTCCTCGCTGCCCAACACG…
	PINF_Thujopsis_dolabrata	ATG---ATTGGGTGGACGGATTTGTATCATGTGATGACGGCGGTTGTGCCGCTGTATGTGGCCATGATTCTGGCCTACGGGTCTGTGAAATGGTGGAAG---ATCTTCACTCCGGACCAGTGTTCCGGCATCAACCGCTTCGTGGCCCTGTTCGCGGTGCCGTTGTTGTCGTTCCACTTCATTTCGACCAACAACCCATTCAAGATGAACATGCGCTTCATCGCGGCGGACAGTCTGCAGAAAATCATAGTGCTGGTGGTGCTGGGAATGTGGGCGAAGGTGAGCCGGCGGGGCAGC------------------------------------------------------CTGGAGTGGATGATCACGCTCTTCTCGCTCTCCTCGCTGCCCAACACG…
	PINF_Torreya_nucifera	ATG---ATTACGGGGACGGACTTGTATCATGTCATGACGGCGGTGGTGCCACTGTATGTGGCGATGATTTTGGCGTACGGGTCTGTGAAATGGTGGAAG---ATCTTCACGCCGGACCAGTGCTCAGGCATCAACCGCTTCGTGGCTCTGTTCGCGGTGCCATTGCTGTCTTTCCACTTCATTTCCATCAACAACCCCTTCGAGATGAACTTACGTTTCATCGCGGCGGATACTCTTCAGAAAATCATAGTGCTGGTGGTGTTGGGGATGTGGGCGAAGGTGAGCCGGCGGGGCAGC------------------------------------------------------TTGGAGTGGAT-------------------------------------…
	PINF_Torreya_taxifolia	---------------------------------------------GTGCCACTGTATGTGGCGATGATTTTGGCGTACGGGTCTGTGAAATGGTGGAAG---ATCTTCACGCCGGACCAGTGCTCAGGCATCAACCGCTTCGTGGCTCTGTTCGCGGTGCCATTGCTGTCTTTCCACTTCATTTCGATCAACAACCCCTTCGAGATGAACTTACGTTTCATCGCGGCGGATACTCTTCAGAAAATCATAGTGCTGGTGGTGTTGGGGATGTGGGCGAAGGTGAGCCGGCGGG-----------------------------------------------------------------------------------------------------------…
	PINF_Amentotaxus_argotaenia	----------------------------------------------TGCCGCTGTATGTGGCGATGATTTTTGCGTACGGGTCTGTGAAATGGTGGAAG---ATCTTCACGCCGGACCAGTGCTCAGGCATTAACCGCTTCGTAGCTCTGTTCGCGGTGCCGTTGCTATCTTTCCACTTCATTTCCACCAATAACCCCTTCGAGATGAACTTACGTTTCATCGCGGCGGATACCCTTCAGAAAATCATAGTGCTGGTAGTGTTGGGGATGTGGGCGAAGGTGAGCCGGCGGGGCAGC------------------------------------------------------TTGGAGTGGATGATCACACTCTTCTCGCTCTCGTCTCTGCCCAACACG…
	PINF_Taxus_baccata	ATG---ATTACTGGAACGGATTTGTATCACGTGATGACGGCGGTGGTGCCCCTCTACGTGGCCATGATTTTGGCGTTCGGGTCTGTGAGATGGTGGAAG---ATCTTCACGCCGGACCAGTGCTCGGGCATCAACCGCTTCGTCGCTCTGTTCGCGGTGCCGTTGCTGTCATTCCATTTCATTTCTACCAACAATCCTTACCAGATGAACCTGCGTTTCATTGCAGCGGATACACTCCAGAAAATAATAGTTGTGGTGGTGTTGGGGACGTGGGCCAAGGTGAGCCGGCGGGGCAGT------------------------------------------------------TTGGAGTGGATGATCACGCTCTTCTCGCTTTCGTCGCTGCCCAACACG…
	PING_Welwitschia_mirablis	ATG---ATAACATGGGGCGATCTATACACGGTGCTGAGCGCGGTGGTGCCGCTGTACGTGGCGATGATGTTGGCATATGGCTCCGTGAAGTGGTGGAAG---ATATTCAGCCCCGACCAGTGCGCGGGCATTAACCGCTTCGTCGCGGTTTTCGCCGTGCCGCTGCTGTCCTTTCATTTCATATCTACCAACAACATCTACACCATGAACTACAAATTCATCGCGGCAGACTCCCTGCAGAAGATCATAATCCTCGTGGTCTTGGGTACCTGGGCCAAGGCCGGCAAGAGTGGCAGT------------------------------------------------------CTTGACTGGATGATAACCCTTTTCTCTCTTTCCACGCTCCCAAACACG…
	PING_Pinus_taeda	---------------------------------------------------------------------------------------------------------------------------------------------------------------------------------------------------------------------------------------------------------------------------------------------------------------------------------------------------------------------------------------------------------------…
	PING_Picea_glauca	---------------------------------------------------------------------------------------------------------------------------------------------------------------------------------------------------------------------------------------------------------------------------------------------------------------------------------------------------------------------------------------------------------------…
	PING_Tsuga_heterophylla	-----------------------------------------------------------------------------------------------------------------------------------------------------------------------------------------------------------------------------------------------------------------------------------------------------------------------------------------------------------------------------------------GTTGTCCACTCTACCGAATACG…
	PING_Keteleeria_evelyniana	----------------------------------------------------------------------------------------------------------------CAGATCAATGCTCTGGAATAAACCGTTTTGTGGCTGTTTTTGCCGTTCCATTGCTGTCTTTCCATTTTATCTCCAGCAACAATCCTTACGCCATGAATTACAGATTCATAGCTGCAGATTCCCTGCAGAAGATTATTATTTTGGTAGTTCTGGGTATATGGACTTCGTTTGGGAAAAGCGGGAGC------------------------------------------------------TTAGAATGGATGATCACACTTTTCTCGTTGTCCACTCTACCGAATACG…
	PING_Podocarpus_coriaceus	---------------------------------------------------------------------------------------------------------------------------------------------------------GCGGTTCCATTGTTGTCTTTCCATTTCATATCAGAGAACAATATCTATGCCATGAATTATAGGTTCATTGCAGCGGATTCTCTGCAGAAGGTGATTATTTTGGTGGTTTTGGGATTGTGGATGAGGTTTGGGAAGAGAGGGAGC------------------------------------------------------ATGGAGTGGATGATTACGCTCTTCTCTTTGTCTACTTTGCCTAATACT…
	PING_Podocarpus_rubens	--------------------------------------------------------------------------------------------------G---ATTTTTACACCGGACCAGTGCTCTGGGATAAATAGGTTCGTCGCCATTTTTGCAGTTCCATTGCTGTCTTTCCATTTCATATCTGAGAACAATATCTATGCCATGAATTATAGGTTCATCGCAGCAGATTCTCTGCAGAAGGTGATTATTTTGGTGGTTTTGGGATTGTGGACGAGGTTTGGGAAGAGAGCGAGC------------------------------------------------------ATGGAGTGGATGATTACGCTTTTCTCTTTGTCTACTTTGCCTAATACT…
	PING_Prumnopitys_andina	-----------------------------------------------------------------------------------GGTGAAGTGGTGGAAA---ATTTTCACGCCCGAGCAGTGCTCGGGGATAAATCGTTTCGTCGCCATTTTTGCTGTTCCGTTGTTGTCGTTTCATTTTATATCGTCGAACAATATCTATGCCATGAATTTGAGGTTCATCGCGGCGGATTCGCTGCAGAAGGTGATCATACTGGTGGTTTTGGGAATCTGGGCTGCGTATGGGAAGAACGCGAGC------------------------------------------------------ATGGATTGGATGATCACGCTGTTTTCTCTGTCGACTTTGCCCAATACT…
	PING_Dacrycarpus_compactus	ATG---ATTACTTTGAAGGATTTGTATAATGTGCTGAGTGCATTGGTGCCTTTGTATGTGGCAATGATTTTGGCTTATGGGTCTGTAAAATGGTGGAAG---ATTTTTACGCCTGATCAATGCTCTGGGATAAATCGATTCGTTGCCATTTTTGCAGTTCCATTGCTGTCCTTCCATTTTATATCTGAGAACAATATCTATGCCATGAATTATAGGTTCATAGCTGCTGATTCTCTGCAGAAAGTTATTATTTTGATTGTTTTAGGATTGTGGACTTGGTTTGGGAAAAACGGGAGT------------------------------------------------------ATGGAGTGGATGATTACGCTGTTTTCTTTGTCTACTTTGCCTAATACT…
	PING_Sundacarpus_amarus	ATG---ATTACTTTGAAGGATCTGTACAATGTGCTGAGTGCTCTGGTGCCCTTGTATGTGGCCATGATACTGGCCTACGGGTCCGTGAAGTGGTGGAAG---ATCTTCACGCCCGAGCAGTGCTCGGGGATAAACCGT--------------------------------------------------------------------------------------------------------GGTGATCATACTGGTGGTTTTGGGACTCTGGACTGCGTACGGGAAGAACGCGAGC------------------------------------------------------ATGGACTGGATGATTACGCTGTTTTCCTTGTCGACCTTGCCCAATACT…
	PINGa_Sciadopitys_verticillata	---------------------------------------------------------------------------------------------------------------------------------------------------------------------------------------------------------------------------------------------------------------------------------------------------------------------------------------------------------------------------------------------------------------…
	PINGa_Chamaecyparis_lawsoniana	ATG---ATTACTGCCAAGGACCTGTACAATGTACTCAGCGCGGTGGTACCACTATATGTGGCCATGATTCTGGCATATGGGTCTGTGAAGTGGTGGAAG---ATTTTTACTCCTGATCAGTGCTCTGGGATAAATCGTTTTGTGGCCATTTTTGCAGTCCCACTGCTGTCTTTCCATTTTATCTCCACCAACAATATATATGCCATGAATTACAAATTCATTGCTGCAGATTCCTTGCAGAAGG-----------------------------------------------------------------------------------------------------------------------------------------------------------…
	PINGa_Juniperus_scopulorum	-------------------------------------------------------------------------------------------------------------------------------------------------------------------------------------------------------------------------------------------------------------------------------------------------------------------------------------------------------------------------------------------------------------CT…
	PINGa_Glyptostrobus_pensilis	---------------------------------------------------------------------------------------------------------------------------------------------------------------------------------------------------------------------------------------------------------------------------------------------------------------------------------------------------------------------------------------------------------------…
	PINGa_Papuacedrus_papuana	ATG---ATTACTGCAAAGGACCTGTACAATGTACTCAGCGCGGTGGTACCACTGTATGTGGCCATGATTCTGGCATATGGGTCTGTGAAGTGGTGGAAG---ATTTTTAGTCCTGATCAATGCTCTGGGATAAACCGTTTTGTGGCCATTTTTGCAGTCCCGTTGCTGTCTTTCCATTTTATCTCCACCAACAATATATATGCCATGAATTACAAATTCATTGCTGCAGATTCTTTGCAGAAGGTTATTATATTGCTAGTCCTTGGCACTTGGACGCAGTTTGGGAACAGAGGGAGC------------------------------------------------------TTGGAGTGGATGATTACATTGTTTTCATTGTCTACCCTGCCTAATACC…
	PINGa_Fokienia_hodginsii	---------------------------------------------------------------------------------------------------------------------------------------------------------------------------------------------------------------------------------------------------------------------------------------------------------------------------------------------------------------------------------------------------------------…
	PINGa_Cunninghamia_lanceolata	ATG---ATTACTGCGAAGGACCTGTACAATGTACTCAGTGCTGTGGTACCACTGTATGTGGCCATGATTCTGGCATATGGGTCTGTAAAATGGTGGAAG---ATTTTTACTCCTGATCAGTGCTCTGGAATAAACCGTTTTGTGGCCATTTTTGCAGTCCCACTGCTGTCTTTCCATTTTATCTCCAC-------------------------------------------------------------------------------------------------------------------------------------------------------------------------------------------------------------------…
	PINGa_Thuja_plicata	ATG---ATTACTGCCAAGGACCTGTACAATGTACTCAGCGCGGTTGTACCACTGTATGTGGCCATGATTCTGGCATATGGGTCTGTGAAGTGGTGGAAG---ATTTTTACTCCTGATCAGTGCTCTGGGATAAACCGTTTTGTGGCCATTTTTGCAGTCCCACTGCTATCTTTCCATTTTATCTCCACCAACAATATATATGCCATGAATTACAGATTCATTGCTGCAGATTCCTTGCAGAAGGTTATTATATTGCTAGTTCTTGGCACTTGGACGCAGTTTGGGAATAGTGGGAGC------------------------------------------------------TTGGAGTGGATGATTACATTGTTTTCATTGTCTACCCTGCCTAATACT…
	PINGa_Thujopsis_dolabrata	------------------------------------------------------------------------------------------------AAG---ATTTTTACTCCTGATCAGTGCTCTGGGATAAACCGTTTTGTGGCCATTTTTGCAGTCCCACTGCTCTCTTTCCATTTTATCTCCACCAACAATATATATGCCATGAATTACAGATTCATTGCTGCAGATTCCTTGCAGAAGGTTATTATATTGCTAGTTCTTGGCACTTGGACGCAGTTTGGGAACAGTGGGAGC------------------------------------------------------TTGGAGTGGATGATTACATTGTTTTCATTGTCTACCCTGCCTAATACT…
	PINGa_Torreya_taxifolia	ATG---ATTACTGCAAAGGACCTCTACAATGTGCTAACCGCTGTGGTACCACTGTATGTGGCAATGATTCTGGCATATGGCTCTGTCAAATGGTGGAAG---ATTTTTACTCCCGATCAGTGCTCTGGAATTAACCGTTTTGTGGCCATTTTTGCGGTTCCGTTGCTGTCTTTTCATTTTATCTCCACGAACAATATATATGCCATGAATTACAGGTTCATTGCCGCAGATTCCTTGCAGAAGGTTATTATACTGTTAGTCCTTGGAACTTGGACGCAGTTTGGGAAGAGCGGGAGC------------------------------------------------------TTGGAGTGGTTGATTACCTTGTTTTCATTGTCCACCCTGCCTAATACG…
	PINGa_Amentotaxus_argotaenia	ATG---ATTACTGTAAAGGACCTCTACAATGTGCTAAGCGCTGTGGTACCGCTGTATGTGGCAATGATTCTGGCATATGCCTCTGTCAAATGGTGGAAG---ATTTTTACTCCCGATCAGTGCTCTGGAATAAACCGCTTTGTGGCCATTTTTGCGGTTCCATTGCTGTCTTTTCATTTTATTTC-ACGAACAATATATATGCCATGAATTACAGGTTCATTGCTGCAGATTCCTTGCAGAAGGTTATTATATTGTTAGTCCTCGGAACTTGGACGCAGTTTGGGAAGAACGGGAGC------------------------------------------------------TTGGAGTGGATGATTACCTTGTTTTCGTTGTCTTCTCTGCCTAATACG…
	PINGa_Taxus_baccata	ATG---ATTACTGCAAAGGACCTGTACAATGTGCTTAGCGCAGTGGTGCCGCTGTATGTGGCCATGATTCTTGCATATGGGTCTGTGAAATGGTGGAAG---ATTTTTACTCCTGATCAGTGCTCTGGAATAAACCGCTTCGTGGCCATTTTTGCGGTTCCGTTGCTGTCTTTTCATTTTATCTCCACCAACAATATATATGCCATGAATTACAGATTCATTGCTGCGGATTCCTTGCAGAAGGCTATTATATTGTTAGTTCTTGGAGCGTGGATGCAATTTGGGAAGAACGGGAGC------------------------------------------------------TTGGAGTGGATGATTACTTTGTTTTCCTTGTCTACTCTGCCTAACACG…
	PINGb_Chamaecyparis_lawsoniana	ATG---ATTACTGCTAAGGACTTGTACAATGTGCTAACTGCAGTGGTACCACTGTATGTTGCGATGATTCTGGCATATGGGTCTGTGAAATGGTGGAAG---ATTTTTACTCCTGAACAGTGCTCTGGAATAAACCGTTTTGTAGCCATTTTTGCAGTTCCCCTGCTGTCTTTTCATTTTATCTCGACCAACAATATATATGCCATGAATTACAGATTCATTGCTGCAGATTCCTTGCAGAAGGTTATTGTATTGTTGGTGTTGTGCATTTGGGCGCAGTTTGCAAAGAGGGCGAGC------------------------------------------------------TTGGAATGGATGATCACCTTGTTTGCCTTGTCTACACTGCCCAATACG…
	PINGb_Juniperus_scopulorum	ATG---ATTACTGCCAAGGACCTGTACAATGTGCTAACAGCAGTAGTACCACTGTATGTGGCAATGATTTTGGCATATGGATCTGTGAAATGGTGGAAG---ATTTTTACCCCTGATCAGTGCTCTGGAATAAACCGATTTGTAGCCATTTTTGCAGTTCCTTTGCTGTCCTTTCACTTTATCTCCACCAACAATATATACGCCATGAATTATAGATTCATTGCTGCTGATTCCTTGCAGAAGGGTATTGTATTGTTGGTGTTGGGCATTTGGGCTCAGTTTGGGAAGAATGGGAGC------------------------------------------------------TTGGAATGGATGATCACTTTGTTTGCCTTGTCTACACTCCCCAATACG…
	PINGb_Glyptostrobus_pensilis	ATG---ATTACTGCAAAGGACTTGTACAATGTGCTAACTGCAGTTGTACCATTGTATGTGGCGATGATTCTGGCATATGGGTCTGTGAAGTGGTGGAAA---ATTTTTACTCCTGATCAGTGCTCTGGAATAAACCGTTTTGTTGCCGTTTTTGCAGTTCCCCTGCTGTCTTTTCATTTTATCTCCACCAACAATATATATGCCATGAATTACAGATTCATTGCTGCAGATTCCTTGCAGAAGGGTATTGTATTGCTGGTGCTGGGCATTTGGGCAAAGTTTGCAAAGAGGGGGAGC------------------------------------------------------TTGGAATGGATGATTACCTTGTTTGCCTTGTGTACACTGCCCAATACT…
	PINGb_Torreya_taxifolia	ATG---ATTACTGCAAAGGACCTGTATAATGTGCTAAGCGCGGTGGTACCGCTGTATGTGGCCATGATTCTGGCATACGGTTCTGTCAAATGGTGGAAG---ATTTTTACGCCCGATCAGTGCTCTGGAATTAACCGTTTCGTGGCCATTTTTGCGGTTCCATTGCTGTCGTTTCATTTTATTTCCACTAACAATATATATGCCATGAATTACAGATTCATCGCTGCAGATTCCTTGCAGAAGGCTATTATATTGTTAGTTCTTGGAACTTGGACGCAATTTGGGAAGAATGGGAGC------------------------------------------------------TTGGAGTGGATGATTACCTTGTTTTCATTGTCGACACTGCCTAATACG…
	PINGb_Amentotaxus_argotaenia	ATG---ATTACTGCAAAGGACCTGTATAATGTGCTAAGCGCGGTGGTACCGCTGTATGTGGCTATGATTCTGGCATATGGCTCTGTCAAATGGTGGAAA---ATTTTTACGCCCGATCAGTGCTCTGGAATTAACCGTTTCGTGGCCATTTTTGCTGTTCCATTGCTGTCGTTTCACTTTATTTCAACCAACAATATATATGCCATGAATTACAGATTCATTGCTGCAGATTCCTTGCAGAAGGCTATTATATTGCTAGTTCTTGGAACTTGGACGCAGTTTGGGAAGAGTGGAAGC------------------------------------------------------TTGGAGTGGATGATTACCTTGTTTTCATTGTCTACACTGCCGAATACG…
	PINH_Zamia_fischeri	---------------------------------------------------------------------------------------------------------------------------------------------------------------------------------------------------------------------------------------------------------------------------------------------------------------------------------------------------------------------------------------------------------------…
	PINH_Picea_glauca	---------------------------------------------------------------------------------------------------------------------------------------------------------------------------------------------------------------------------------------------------------------------------------------------------------------------------------------------------------------------------------------------------------------…
	PINH_Tsuga_heterophylla	ATG---ATCAATGGAGGAGACATATACAACGTACTCTCTGCAGTGGTGCCACTGTACGTGGCGATGATCTTGGCATACGGGTCAGTGAAATGGTGGAAG---ATTTTCAGCCCAGATCAGTGCTCGGGAATCAACCGTTTCGTGGCCCTGTTCGCGGTTCCCCTGCTCTCCTTCCATTTCATCTCAACTAACAACCCATATACCATGAATTTGAGATTCATAGCAGCAGATTCTCTGCAGAAGATCATGATACTGGC----------------------------------------------------------------------------------------------------------------------------------------------…
	PINH_Pseudotsuga_menziesii	ATG---ATCAATGGAGCAGACATATACAACGTACTCTCTGCAGTGGTGCCACTGTACGTGGCGATGATCTTGGCATATGGGTCTGTGAAATGGTGGAAG---ATTTTCAGCCCAGATCAGTGCTCGGGAATCAACCGTTTCGTGGCCCTGTTTGCGGTTCCCCTGTTGTCCTTCCACTTCATCTCCACCAACAACCCGTATGCCATGAATTTGAGATTCATAGCAGCAGATTCGCTGCAGAAGATCATCATACTGGCAATGCTGGTCATATGGGCCAAGGTGGGCAAGAGCGGG---------------------------------------------------------------------------------------------------------…
	PINH_Cedrus_libani	----------------------------------------------------------------------------------------------------------------------------------------------------------------------------------------------------------------------------------------------------------------------------------ATAAGATGGGCAAGAGCGGGAGC------------------------------------------------------CAGGAATGGATGATCACTCTTTTCTCCTTGTCCACTCTGCCCAACACT…
	PINH_Keteleeria_evelyniana	ATG---ATCAATGGACGAGACATATACAACGTACTCTCTGCGGTGGTGCCACTGTATGTGGCGATGATCTTGGCATACGGGTCGGTGAAATGGTGGAAG---ATTTTCAGCCCAGATCAGTGCTCGGGAATCAACCGTTTCGTGGCCCTGTTCGCGGTTCCCCTGCTCTCCTTCCACTTCATCTCCACCAAC---------------------------------------------------------------------------------------------------------------------------------------------------------------------------------------------------------------…
	PINH_Podocarpus_rubens	ATG---ATTAATGGAGCAGATCTCTACAATGTCTTGACTGCAGTTGTGCCACTCTATGTGGCAATGATTTTGGCCTATGGGTCTGTGAAATGGTGGAAG---ATCTTTACTCCAGATCAGTGCTCTGGTATAAACCGGTTTGTGGCTCTTTTTGCTGTCCCTCTTCTGTCTTTCCATTTCATCTCCACCAATGACCCATATACCATGAACTTGAGATTCATAGCAGCAGATTCCCTGCAAAAAATAATGATTTTGGTAATGTTAGGCATATGGACCAAGGTGCGAAAAAGTGGGAGT------------------------------------------------------CTTGAGTGGATGATCACTCTGTTTTCACTCTCGACACTGCCCAACACT…
	PINH_Prumnopitys_andina	ATG---ATTAATGCAACAGATCTCTACAATGTCTTGACTGCAGTTGTGCCACTCTACGTGGCAATGATTTTGGCCTATGGGGCTGTGAAATGGTGGAAG---ATCTTTACTCCAGATCAGTGCTCTGGAATAAACCGGTTTGTGGCTCTTTTTGCTGTCCCTCTGCTTTCTTTCCATTTCATCTCCACCAATGACCCATATACCATGAACTTGAGATTCATA---------------------------------------------------------------------------------------------------------------------------------------------------------------------------------…
	PINH_Dacrycarpus_compactus	ATG---ATTAATGGAACAGATCTCTACAATGTCTTGACTGCAGTCGTGCCACTCTATGTGGCAATGATTTTGGCCTATGGGTCTGTGAAATGGTGGAAG---ATCTTTACTCCAGATCAGTGCTCTGGTATAAACCGGTTTGTGGCTCTTTTTGCTGTCCCTCTGCTTTCTTTCCATTTCATCTCCACCAATAACCCATATACCATGAACTTGAGATTCATAGCAGCAGATTCCCTTCAAAAAATAATGATTTTGGTAATGTTAGGCATATGGACCAAGGTGGGAAAAAATGGGAGC------------------------------------------------------CTTGAGTGGATGATCACTCTGTTTTCACTCTCCACACTGCCCAACACT…
	PINH_Manoao_colensoi	ATG---ATAAATGGAGGAGATCTCTACAATGTCTTGACTGCAGTTGTGCCACTGTATGTGGCAATGATTTTGGCCTATGGGTCTGTGAAATGGTGGAAG---ATCTTTACTCCAGATCAGTGCTCTGGAATAAACCGGTTTGTGGCTCTTTTTGCTGTCCCACTGCTTTCTTTCCATTTCATCTCCACCAATGACCCATATGCCATGAACTTGAGATTCATAGCAGCAGATTCCATGCAGAAAATAATTATTTTGGTACTGTTAGGCATATGGACCAAGGTGGGAAAGAATGGGAGC------------------------------------------------------CTTGAGTGGATGATCACTCTGTTTTCACTCTCCACACTACCCAATACT…
	PINH_Chamaecyparis_lawsoniana	---------------------------------------------------------------------------------------------------------------------------------------------------------------------------------------------------------------------------------------------------------------------------------------------------------------------------------------------------------------------------------------------------------------…
	PINH_Papuacedrus_papuana	------------------------------------------------------------------------------------------------------ATTTTCACACCAGATCAGTGCTCTGGCATAAACCGTTTTGTGGCACTTTTTGCAGTCCCTCTGCTCTCCTTCCACTTCATTTCCACCAATGACCCATATGCCATGAACATAAGATTCATTGCTGCAGATTCCTTGCAAAAAATTATGATTCTATTGATGCTTGGAATTTGGACCAAGGTTGCAAAAAATGGGAGC------------------------------------------------------CTAGAGTGGATGATCACTCTCTTCTCACTATCAACACTACCCAACACA…
	PINH_Thuja_plicata	---------------------------------------------------------------------------------------------------------------------------------------------------------------------------------------------------------------------------------------------------------------------------------------------------------------------------------------------------------------------------------------------------------------…
	PINH_Thujopsis_dolabrata	---------------------------------------------------------------------------------------------------------------------------------------------------------------------------------------------------------------------------------------------------------------------------------------------------------------------------------------------------------------------------------------------------------------…
	PINH_Amentotaxus_argotaenia	----------------CAGATCTCTACAATGTACTGACTGCAGTGGTGCCACTCTATGTGGCAATGATTTTGGCCTATGGGTCTGTAAAATGGTGGAAG---ATTTTCACACCAGATCAGTGCTCTGGCATCAATCGTTTTGTGGCACTGTTTGCAGTTCCTCTGCTCTCCTTCCACTTCATCTCCACCAATAACCCATATACCATGAACTTGAGATTCATTGCTGCAGATTCCTTGCAGAAAATTATGACTCTACTAATGCTAGGCATATGGACCAAGGTGGCAAAAAATGGGAGT------------------------------------------------------CTAGAGTGGATGATCACTCTGTTTTCACTATCAACACTACCCAACACC…
	PINJ_Equisetum_diffusum	----------------------------------------------TTCCGTTATATGTAGCGATGTTTGTGGCGTACGGTTCTGTAAGGTGGTGGAAC---ATTTTTACGCCGGACCAATGCTCCGGTATTAACCGGTTCGTGGCCATATTTGCCGTCCCTTTGCTCTCCTTCGTTTTCATTTCCGAAAATAATCCGTATACTATGAATTTCCATTTCTTAGCTGCCGACTCCCTAGCAAAACTGCTGGTTCTAATTGTGTTAGCGGTCTGGCTTAGATTAAGCCGCAATGGTAGC------------------------------------------------------TTGGATTGGGTTATTACCCTCTTTTCGCTCTCTACTCTACCCAACACT…
	PINJ_Azolla_caroliniana	ATG---ATCTCAATCCATGACCTCTACAATGTGCTGAGTGCGGTGATTCCGCTGTATGTGGCGATGATGGTGGCCTATGGCTCAGTGAAATGGTGGAAG---ATATTCACTCCCGACCAATGCTCTGGCATCAATCGCTTCGTTGCTCTGTTTGCTGTGCCTCTTCTGAGCTTCCATTTCATAGCCAGCAACAACCCATTCACCATGAATTTCCAGTTCCTAGCGGCTGATTCTCTGGCCAAACTGATGGTGATTGTGGTCTTGGTAG-----------------------------------------------------------------------------------------------------------------------------------…
	PINJ_Vittaria_lineata	ATG---ATAAAGATTAGTGATCTGTATAATGTACTCAGCGCTGTGGTGCCTCTATATGTCGCCATGATCCTGGCATACAGCTCAGTGAAATGGTGGAAG---ATCTTTACACCTGATCAGTGCTCAGGAATCAACAGATTTGTAGCTCTCTTTGCTGTTCCCCTCCTGAGCTTCCAGTACATCGCCAGCAACAACCCATTCAATATGAACTTCCGCTTCCTGGCAGCGGACACTCTTGCTAAGGTTATGATCCTCGCCTCGTGGTACTCC---------------------------------------------------------------------------------------------------------------------------------…
	PINJ_Adiantum_aleuticum	ATG---ATCAAAATTAGCGACCTCTACAATGTACTCAGTGCTGTGGTGCCTCTGTATGTTGCCATGATTCTCGCCTACAGCTCGGTAAAATGGTGG------ANNTTTACACCGGATCAATGCTCCGGAATCAACAGATTTGTGGCGCTCTTTGCCGTCCCCCTGCTGAGCTTCCGCTACATCTCCAGCAACAACCCCTTTACCATGAACTTCCGCTTCTTGGCAGCCGACTCTGTCGCTAAGATAATGGTCCTTGCAGTGCTCCTAATATGGGTGAAGTTTAGTAGAAATGGAAGC------------------------------------------------------ATTGATTGGATGATCACACTTTTCTCTCTTGCCACTCTCCC-------…
	PINJ_Polypodium_hesperium	ATG---ATCAAAATCAGTGACCTTTACAATGTGCTCAGTGCAGTGGTGCCTCTCTATGTGGCAATGATCTTAGCTTACAGCTCAGTGAAATGGTGGAAG---ATCTTCACACCCGATCAATGCTCCGGAATCAATCGCTTCGTGGCCCTTTTCGCTGTGCCCCTGCTCAGCTTCCATTACATTTCCACCAACAACCCCTTCACGATGAATTTCCGCTTCTTGGCAGCTGATTCTGTTGCCAAAATGATGGTCCTCATGGTACTTTTTATATGGGTAAAATTTAGCAGAAACGGAAGC------------------------------------------------------ATTGATTGGATGATTACACTCTTCTCACTTGGAACTCTCCCCAACACA…
	PINJ_Polypodium_amorphum	ATG---ATCAAAATCAGTGACCTTTACAATGTGCTCAGTGCAGTGGTGCCTCTCTATGTGGCAATGATCTTAGCTTACAGCTCAGTGAAATGGTGGAAG---ATCTTCACACCCGATCAATGCTCCGGAATCAATCGCTTCGTGGCCCTTTTCGCTGTGCCCCTGCTCAGCTTCCATTACATTTCCACCAACAACCCCTTCACGATGAATTTCCGCTTCTTGGCAGCTGATTCTGTTGCCAAAATGATGGTCCTCATGGTACTTTTTATATGGGTAAAATTTAGCAGAAACGGAAGC------------------------------------------------------ATTGATTGGATGATTACACTCTTCTCACTTGGAACTCTCCCCAA----…
	PIN12_Populus_trichocarpa	ATG---ATTAGTATAGAAGATTTGTACGGGGTTCTATGTGCTGTAGTTCCTCTATATGTCACCATGTTCTTGGCTTATGCCTCTGTGAAATGGTGGAAT---ATATTCACTCCTGAACAATGTTCCGGCATCAACAGGTTCGTTGCTTACTTTGCAGTTCCACTCCTATCCATGGAGTTTATTTCAAGGATAAATCCGTACAAAATGGACCTTCTCTTCATGGCTGCTGATGGGGTTTCCAAAGTCTTGATCTTGGTGGTCTTGCTTTGCTGGGCTAATTTCTCAAGAAGAGGAAGC------------------------------------------------------CTGGAATGGGCCATCACTCTTTTCTCTCTATCCACTCTCCCCAACACC…
	PIN12alp_Vitis_vinifera	ATG---ATTAGCATCAAGGATCTGTATGGTGTTCTAAGTGCGGTGGTTCCTCTCTATGTGACTATGTTTTTGGCTTATGCTTCTGTAAAATGGTGGAAC---GTGTTCTCTCCGGATCAATGCGCAGGCATCAACAGATTCGTGGCCATTTTCGCCATCCCACTTCTCTCCTTTGAGGTTATTTCAAGGATAAATCCTTACAAGATGGACTTCCTCTTCATTGCTGCTGATGGAGTCTCCAAAGTTCTAATCCTAATCATCTTGTTTTCTTGGGCTAAGTTCTCAAAGCGAGGCAGC------------------------------------------------------CTTGACTGGACAATCACGCTTTTCTCCATTTCCACCCTCCCAAACACC…
	PIN12bet_Vitis_vinifera	ATG---ATTAGCATCAAGGATCTGTATGGTGTTCTAAGTGCGGTGGTTCCTCTCTATGTGACTATGTTTTTGGCTTATGCTTCTGTAAAATGGTGGAAC---GTGTTCTCTCCGGATCAATGCGCAGGCATCAACAGATTCGTGGCCATTTTCGCCATCCCACTTCTCTCCTTTGAGGTTATTTCAAGGATAAATCCTTACAAGATGGACTTCCTCTTCATTGCTGCTGATGGAGTCTCCAAAGTTCTAATCCTAATCATCTTGTTTTCTTGGGCTAAGTTCTCAAAGCGAGGCAGC------------------------------------------------------CTTGACTGGACAATCACGCTTTTCTCCATTTCCACCCTCCCAAACACC…
	PIN12_Carica_papaya	ATG---ATTGGCATAAAAGATCTGTACTGTGTGTTGACAGCCGTAGTTCCTCTCTACGTCACCATGTTCTTAGCTTACGCTTCTGTAAAATGGTGGAAC---ATATTTTCTCCCGATCAATGCGCCGGCATAAACAGGTTCGTCGCCATTTTAGCCGTCCCACTCCTCTCATTCGAGTTCATTTCAAGAATAAACCCTTATAGAATGAACTTACTTTTTCTGGCCGCCGACGGAATCTCCAAGCTTATAATTTTGTTTGCCTTGCTTTGCTGGGCTAATTTCTCCCGAAAAGGAAAT------------------------------------------------------CTCGACTGGGCAATAACACTTTTCTCCCTCTCCTCTCTCCCCAACACT…
	PIN12_Trochodendron_aralioides	---------------------------------------------------------------------------------------------------------------------------------------------------------------------------------------------------------------------------------------------------------------------------------------------------------------------------------------------------------------------------------------------------------------…
	PIN12_Euptelea_pleiospermum	------------------------------------------------------------------------------------------------------------------------------------------------------------------------------------ATCTCTCGGATAAATCCATACAAGATGGATATCTTGTTCATCGCTGCCGACGGAGTCTCGAAATGTCTAATTTTGTTAGTACTGTTTACTTGGGCTAAATTCTCCAAGAGAGGGAGC------------------------------------------------------CTGGACTGGGCTATCACACTCTTCTCACTTTCAACCCTCCCAAACACA…
	PIN12_Platanus_occidentalis	---------------------------------------GCTGTGGTTCCTCTTTATGTCACAATGTTCTTGGCTTATGTTTCAGTAAAATGGTGGAAG---ATCTTCACACCCGACCAGTGCGCCGGAATCAACAGGTTTGTCGCAATCTTCGCTGNNNCACTTCTCTCCTTCGAGTTCATTTCTCGTATAAATCCATACAAGATGGATCTCCTGTTCATCGCCGCCGACACAGTCTCGAAAGTACTAATTCTGGTAGTGTTGTTTTCTTGGGCCAAATTCTCTAAGCGAGGGAGC------------------------------------------------------CTCGACTGGGCCATCACCCTTTTCTCCCTCTCAACCCTCCCAAATACC…
	PIN12_Hakea_drupaceae	ATG---ATTTCCTTCAGTGATCTATACTGTGTCTTAACTGCAGTAGTCCCCCTCTATGTTACCATGTTCTTGGCATATTTCTCAGTAAAATGGTGGAAG---ATCTTCACACCTGAACAATGTTCTGGGATCAACAGGTTTGTTGCCATCTTTGCTGTCCCACTACTCTCATTCGAATTCATTTCTCGGATAAACCCATACAAGATGGATCTTCTCTTCATTGCTGCTGATGCAGTTTCAAAGCTTCTAATCCTCTTTGTGTTATTCTGCTGGGCTAAATTCTCTAAAAGAGGAAGC------------------------------------------------------CTTGATTGGGCTATCACCTTGTTCTCACTCTCAACTCTCCCCAACACC…
	PIN12alp_Freycinetia_multiflora	ATG---ATCACACCCAAGGATCTATACAATGTTCTCAGTGCAGTAGTGCCACTCTATGTGACCATGATCCTGGCCTATGCCTCAGTGAGGTGGTGGAGG---ATCTTCACCCCTGAACAATGCATCGGCATCAACCGCTTTGTCGCCATCTTCGCCGTTCCCCTCCTCTCCTTTGAGTTCATCTCTCGCATTAATCCTTTCAAGATGAACTTCTTCTTCATCGCTGCCGACTCCCTCTCGAAAGGCCTAGTCCTCTTTGCACTCTTCTTATGGGCCAAGTTCTCCAAGAATGGAAGC------------------------------------------------------TTAGACTGGTGCATCACACTCTTCTCACTCTCCACTCTCCCAAACACC…
	PIN12bet_Freycinetia_multiflora	ATG---ATCACCGCAAAGGATCTATACAATGTTCTAAGTGCAGTGGTGCCACTGTATGTGACCATGTTTCTGGCCTATGGCTCAGTGAGGTGGTGGAAA---GTCTTCACACCTGAGCAATGTGCCGGGATCAACCGCTTCGTTGCGATCTTCGCCGTGCCACTCCTCTCCTTTGAATTCATCTCTCGCATTGATCCATTTAAGCTCAACTTTTTGTTCATTGCTGCTGACTCCCTCTCTAAAGTCGTAGTCTTCATCGCACTCTTCTCATGGGCCATGCTCTCCAAGAATGGAAGC------------------------------------------------------CTAGACTGGTGCATCACTCTCTTCTCCCTCTCCACTCTCCCAAACACC…
	PIN12gam_Freycinetia_multiflora	ATG---ATCACTCTTGGGGATCTCTACAATGTCCTGAGCGCGCTGGTACCGCTCTACTTTGTAATCTTCCTGGCCTACGCAGCTGTGAGGTGGTGGAAG---CTCTTCACCGCCGAGCAGTGCGCCGGCATCAACCGGTTTGTCGCCATGTTCGCCGTCCCTCTCCTCAACTTTGAGTTCATCTCTCGCATCGATCTCTCCAAGATGGACCTCCCTTTCATCTCTGCAGACACTCTCTCTAAGATCCTAGTCCTAGTCGCACTCTTTGCATGGGCCAGGATGTCCCCGAAGGGAAGC------------------------------------------------------CTAGAGTGGTGCATCACACTCTTCTCCCTCTGTACGTTGCCCAACACT…
	PIN12alp_Ludovia_sp	ATG---ATCACAGCTAAAGATCTATACAATGTTCTGAGTGCAGTAGTGCCGCTCTATCTCACCATGTTCCTAGCCTATTCCTCAGTGAGATGGTGGAGG---GTGTTCACCCCCGAGCAGTGCGCCGGCATCAACCGCTTCGTCGCAATGTTTGCCGTTCCCCTCCTCTCCTTCGAATTCATCTCCCGCATCAATCCCTTCAAGATGAACTCATTATTCATTGCCGCCGACTCCCTCTCCAAAGCGCTAGTCCTCATAGCACTCTTCTCATGGGCCATGCTCTCCAAGCGTGGAAGC------------------------------------------------------CTAGACTGGTGCATCACTCTCTTCTCCCTCTCTACTCTCCCTAACACC…
	PIN12bet_Ludovia_sp	---------------------------------------------------------------------------------------------------------------------------------------------------------------------------------------------------------------------------------------------------------------------------------------------------------------------------------------------------------------------------------------------------------------…
	PIN12_Liriodendron_tulipifera	---------------------------------------------------------------------------------------------------------------------------------------------------------------------------------------------------------------------------------------------TCCAAGCTCCTCGTCCTGTTCGTTCTGTTCGCGTGGGCCAAGTTCTCCCGCCGAGGGACC------------------------------------------------------ATCGATTGGGTGATCACCGCCTWCTCCCTCTCGACGCTCCCCAATACG…
	PIN12_Persea_borbonia	---------AAGTTCACAGATCTCTATTGTGTTCTTAGTGCAGTTGTTCCTCTCTATGTGACCATGTTCTTGGCTTATGGTTCTGTGAAGTGGTGGAAG---ATCTTCACCCCGGATCAGTGCTCAGGGATCAACCGTTTTGTCGCAATCTTTGCTGTCCCACTTCTCTCGTTTGAGGTCATCTCACGCATCAACCCATACAGGATGGACTTCTTGTTCATAGCCGCTGATGTTGTTTCAAAGATTTTAGTGCTCTTAGCGTCTGTTTTTATGGGCAAATTCTCTAAGAAAGGAAGT------------------------------------------------------CTTGATTGGGTGATTACTATCTTCTCCCTCTCGACGCTTCCGAACACA…
	PIN12_Nuphar_advena	---------------------------------------------------------------------------------------------------------------------------------------------------------------------------------------------------------------------------------------------------------------------------------------------------------------------------------------------------------------------------------------------------------------…
	PIN12_Amborella_trichopoda	ATG---ATAAGTTTCAGGGACCTCTACAGTGTGCTAAGCGCAGTAATTCCACTCTATGTAACCATGTTATTGGCATATGCATSRGKGAAATGGTGGAAG---ATCTTTGGGCCTGATCAGTGCGCAGGCATCAATCGATTTGTTGCCATTTTCGCAGTCCCCCTACTTTCTTTTGAATTCATTTCTCGCATCGATCCCTATAATATGGACCTTCTCTTTGTTGCAGCTGATTCTCTATCAAAAATCTTGATTCTCTCTTTCTTGGCTTCATGGGCCAGGCTCTCATCAAAAGGCAGT------------------------------------------------------ATAGATTGGGTCATTACCCTGTTCTCGCTCGCAACCCTCCCCAACACC…
	PIN5_Arabidopsis_thaliana	ATG---ATAAATTGTGGAGATGTTTACAAGGTAATCGAAGCAATGGTTCCACTCTATGTAGCCTTAATCTTAGGCTATGGCTCTGTGAAATGGTGGCAC---ATCTTCACGCGTGATCAATGTGATGCTATAAACCGTCTCGTTTGCTATTTCACCCTGCCGCTCTTCACCATTGAGTTCACGGCCCATGTCGACCCGTTCAACATGAATTACCGGTTCATCGCGGCCGATGTCCTCTCTAAGGTCATCATAGTCACGGTCTTAGCGTTGTGGGCCAAATATAGCAACAAAGGAAGC------------------------------------------------------TATTGTTGGTCCATTACTAGTTTCTCTCTATGCACTCTTACTAACTCT…
	PIN5_Arabidopsis_lyrata	ATG---ATAAGTTGTGGAGATGTTTACAAGGTAATCGAAGCAATGGTTCCACTATATGTAGCCTTAATCTTAGGCTATGGTTCTGTGAAATGGTGGAAC---ATCTTCACTCGTGATCAATGCGATGCTATAAACCGGCTCGTTTGCTATTTCACCCTTCCGCTCTTCACAATCGAGTTCACGGCCCATGTCGACCCATTCAACATGAATTACCGGTTCATCGCTGCCGATGTCCTCTCTAAGGTCATCATAGTCACGGTCTTAGCGTTTTGGGCCAAATATAGCAACAAAGGAAGC------------------------------------------------------TATTGTTGGTCCATTACTAGTTTCTCTCTATGCACTCTTACCAACTCT…
	PIN5alp_Populus_trichocarpa	ATG---ATCGGGTGGGCAGATATTTACAAGGTAGTGGTGGCCATGGTGCCACTCTATGTGGCACTGATGTTGGGGTATGGTTCTGTCAGGTGGTGGAAG---GTATTCACACCAGAGCAGTGCGGCGCCATAAACCGCTTTGTTTGTTATTTCACTCTCCCATTCTTCACCTTTGAGTTCACTGCTCATGTTGATCCTTTCAAAATGAATTACCTATTTATTGGCGCCGATGCCATATCGAAGCTCATTATAGTGGTTGTGCTCGCCGTTTGGGCTAAGTGGAGTGGCAAGGGAAGC------------------------------------------------------TACGGCTGGTCCATTACCAGCTTCTCTCTTTGTACCCTAACCAATTCT…
	PIN5bet_Populus_trichocarpa	ATG---ATAGGGTGGGAAGATGTTTACAAGGTAGTGGTGGCCATGGTACCACTCTACGTTGCATTAGTGTTAGGCTATGGTTCTGTCAGGTGGTGGAAG---GTATTTACACCTGAACAGTGCGGGGCTATAAACCGCTTTGTTTGTTATTTCACTCTGCCACTCTTCACCTTCGAGTTCACTGCTCATGTTGATCCTTTCAAAATGAATTATCGTTTCATTGGTGCTGATGCCGTATCGAAAGTCATTATAGTGGTAGTTCTTGCCTTTTGGGCTAAGTGCAGTAGTAAGGGAAGC------------------------------------------------------TACAGCTGGTCCATAACCAGTTTCTCTCTTTGTACCTTAACTAATTCT…
	PIN5_Vitis_vinifera	ATG---ATAGGATGGGAGGATGTATACAAGGTGGTGGTTGCCATGTTACCACTCTATGTTGCACTGGTCCTAGGGTATGGCTCTGTGAAGTGGTGGCGA---ATTTTTACGCCTGATCAGTGTGACGCGATCAACCGCCTTGTTTGCTACTTCACTCTCCCCCTTTTCACCTTTGAGTTCACTGCCCATGTTGATCCCTTCAAGATGAACTACCTCTTCATTGGTGCGGATGCCGTCTCCAAGTTGATAATTGTATTGGTGCTTGCCCTTTGGGCCAAGTGCAGCAGCAAGGGCAGC------------------------------------------------------TATTGCTGGTCTATAACAAGCTTCTCTTTGGCCACCTTGACCAACTCC…
	PIN5alp_Solanum_lycopersicon	ATG---ATAGGTTGGGATGATATATACAAGGTGGTGGTTGGGATGATGCCACTTTATGTAGCACTAATTTTAGGCTATGGTTCAGTAAAATGGTGGCAC---ATGTTTAAGCCAGAACAATGTGACACAATTAATAGATTCAATTGTTTTTTCATCCTCCCATTTTTCAATTTCCAATTCATAGCTAAAATCAACCCTTACAATCTCAACTACCTTTTTCTGTCGGGAGACGTAATTGCTAAAGCGTTAGTGATTCTGATCCTGGTCCTGTGGGCTAACTTTTATAAAAAGGGGAGT------------------------------------------------------TTTTGTTGGGGTATAACAACTTTTTCTTTGTCCACTTTGAATAACACA…
	PIN5bet_Solanum_lycopersicon	ATG---ATAGAGTGGCTAGACATTTACAAGGTTATTGAAGCTATGATGCCACTTTATTTGGCATTAGGTCTTGGTTATGGTTCTGTAAAATGGTGGCAC---AAACTTAGTGCTGAACATTGTGATGCTATAAATAGGTTAAACTACTTTTTTGTTCTTCCTTTTTTCACATTTGACTTCATTTCACAAGTAAATCCCTATAAAATGAACTACCTCTTCATTTGTGGTGACCTTATTGCCAAAGCCATCATTGGTTTTTTTCTAACTTTGTGGGCTAATTTTTATAGCAAAGGGAAC------------------------------------------------------CTTTCTTGGTCCATAACAACATTCTCATTTTGTAGTTTAACTAATGCA…
	PIN5alp_Mimulus_guttatus	ATG---ATCGCATGGGGAGATATTTACAAAGTAGTGGCGGCAATGGTGCCGCTGTACGTGGCACTGGTATTGGGGTATGGGTCGGTGAAATGGTGGAGG---ATGTTCAAGCCTGACCATTGCGACGCCATTAACAGATTTAATTGCTATTTTATAATACCTTTCTTCACGTTCAGGTTCACAGCCGGAGTGGATCCCTACCACATGAACTTTAGGTTCCTGGCCGGAGATGTGATAGCGAAAGGGGTGGTGGGTGTAGCACTAGCACTGTGGGCTAACCTATGCAGAGAAGGGAAG------------------------------------------------------TTGTCGTGGGCAGTGACGTCATTCTCACTGTCTAGCCTCAACAACACT…
	PIN5bet_Mimulus_guttatus	ATG---ATAGGAAGGGAAGATGTGTATAAGGTGGTGGTGGGAATTGCACCACTGTACGTAGCGCTGATGTTAGGATACAGTTCGGTGAAATGGTGTAGG---ATGTTCAGTCCAGAGCAGTGTGAAGCAATAAACAGGCTAGTATGCTACTTCACATATCCATTGTTTGTATTTGAGTTCACAGCACACGTGGACCCTTTCAAGATGAACTATTTAATGATGGGTGCTGATGTGATATCGAAAGTAATAATAGTGATGGTGCTGGGATGCTGGGCCAAG---TGCTGCAAAGGGAGC------------------------------------------------------TACTGCTGGTCAATAACGAGTTTCTCTCTATCCACACTGACCAATTCA…
	PIN5_Aextoxicon_punctatum	ATG---ATAGGGTGGGAAGATGTTTACAAGGTGGTGGTGGCCATGTTACCACTCTATGTTGCTCTGATTTTAGGGTATGGGTCAGTGAAGTGGTGGCAC---ATATTTACGGCAGAACAGTGTGATGCAGTAAACCGTTTCGTTTGCTTTTTCACCCTTCCTCTCTTCACCTTTGAATTCACAGCCCATGTCGATCCTTTTGAAATGAACTATTTGTTCATCGGTGCCGATGCTATTTCCAAGTTCATTATTGTTGTTGTGCTCGCCTTCTGGGCTAAGTGCAGTAGCAAGGGAAGC------------------------------------------------------TATACCTGGTCAATAACAAGCTTCTCTTTGTGTACTTTAACTAATTCT…
	PIN5_Aquilegia_caerulea	ATG---ATAGGATTGGAAGATGTCTATAATGTGGTGGAGGCAATGGCACCTCTATATGTTGCACTTCTTCTAGGGTATGGTTCTGTCAAGTGGTGGGGC---ATATTCACCCCAGAGCAGTGTGACTCCATTAATAAACTTGTCTCCTTCTTCACTCTTCCTCTTTTCACCTTTGAGTTCACTGCCCATGCCGATCCCTTTGAAATGAATTACTTGTTTATTGGTGCCGATGCAATATCAAAACTAATCATTTTGGTGGTATTGGTTTTCTGGGCCAAGTGTAGTAGCAAGGGAAGC------------------------------------------------------TATTGTTGGTTCATAACAAGCTTCTCTTTGTCAACTCTCACCAATACT…
	PIN5_Euptelea_pleiospermum	ATG---ATAGGGTGGGACGATATTTACAAGGTGGTGGTGGCTATGACACCACTATATGTTGCACTGGTTCTTGGCTATGGCTCAGTGAAGTGGTGGCAC---ATATTCACGCCTGAGCAGTGCGGCGCGATAAACAGCTTCGTCTGCTACTTCACTCTCCCTCTCTTCACCTTCGAATTCACAGCTCATGTCGATCCTTTCGACATGAACTACCCGTTCATCGGTGCCGACGCCATCTCGAAATTCATCATTGTCGTAGTGTTAGCCTTCTGGGCTAAGTGTAGTAGCAAGGGGNNN------------------------------------------------------NNNNNNTGGTCGATAACAAGCTTCTCTTTGTCTACTCTCACTAACTCT…
	PIN5_Papaver_rhoeas	------------------------------------------------CCTTTATATGTTGCGCTAGTTTTAGGGTATGGTTCAGTTAAATGGTGGAAA---ATATTCACTCGAGAACAATGCGATGCGATTAACAAATTCGTTTGCTACTTCACCTTACCACTCTTCACTTTCGAGTTCAGTTCTCATGTTGATCCATTCGAATGGAATTACAAATTTATAGCAGCTGATGGGATATCCAAAGTCATTATTGTCCTTGTTTTAGTTGCATGGGCTAAGGGGAGTAGTAATGGATGT------------------------------------------------------TATACTTGGTTAATAACAAGCTTTTCATTATCAACTTTAACTAATTCT…
	PIN5_Papaver_somniferum	ATG---ATCGGAATGGGTGATATATACAAGGTTGTAGTAGCCATGACACCTTTATATGTTGCATTAATTCTAGGCTATGGTTCAGTAAAATGGTGGAAA---ATGTTTTCTCGCGAGCAATGTGACGCGATTAATAAATTCGTTTGTTACTTTACTTTACCACTCTTCACATTCCATTTCACTTCTCAAGTTGATCCATTCGGATGGAATTACAAATTTCTAGCTGCTGATGCAATATCCAAAGTCATAATTGTTATTGTTTTAATTGCATGGGCTAAAGGAAGTAGTAACGGATGT------------------------------------------------------TATACTTGGTTAATAACAAGTTTCTCATTATCAACTTTAACTAATTCT…
	PIN5_Sanguinaria_canadensis	ATG---ATAGGATGGGCTGATATTTACAAGGTTGTAGTAGCCATGACACCTCTATATGTTGCTGTAATTCTAGGGTTTGGTTCTGTGAGATGGTGGAAA---ATATTTTCTCGGGAACAATGTGACGCGATTAACAGATTCGTTTGTTTCTTCACTCTTCCGTTCTTCACTTTCGAGTTCACTGCTCACGTCGATCCTTACGATTGGAATTATCGATTTATTGGTGCCGACGCCATTTCGAAATTCATAATTCTTGTTGTTTTGGCTGCATGGGCTAAGTGTAGTAGCAAAGGAAGC------------------------------------------------------TATTGTTGGTCCATAACAAGCTTTTCTTTGTCTACTTTAACCAATTCT…
	PIN5_Podophyllum_peltatum	ATG---ATAGGGTTAGAGGATATTTACAAGGTGGTTGTTGCTATGGCACCTTTGTATTTTGCTCTTATATTAGGCTATGGATCGGTTAAATGGTGGCGC---ATATTCACTCCTGAGCAGTGCAATGCAGTTAACCAACTCGTCTGCTACTTCACTTTTCCTCTCTTTACGTTTGAGTTCACGGCACGGGCTGACCCCTTCGAAATGAATTACTTGTTCATCGGGGCTGATGCCATATCGAAATTTATTATTGTGGTGGTTTTGGTCTTATGGGCTAAGTGTAGTAGTAAGGGTAGC------------------------------------------------------TATTGTTGGTCTATAACAAGCTTCTCTTTGTCTACTCTCACCAATGCT…
	PIN5_Cocculus_laurifolius	---------------------------------------------------------------------------------------------------------------------------------------------------------------------------------------------------------------------------------------------------------------------------------------------------GGAAGC------------------------------------------------------TATCCATGGTCCATCACAAGCTTCTCTTTGTCAACTTTGACTAACTCT…
	PIN5_Hakea_drupaceae	---------------------------------------------------------------------------------------------------------------------------------------------------------------------------------------GCCAATATTAATCCTTTTAAGATGAACTTCTTATTCATTGCAGCTGATGCTATCTCCAAAGTTGTCATTGTTGTAGTATTAGCCTTCTGGGCTAAGTGTAGTAGTAAAGGGAGC------------------------------------------------------TATTGTTGGTCTATAACAAGCTTCTCTCTATCTACTCTCACTAATTCA…
	PIN5a_Oryza_sativa	ATG---ATAGGGTGGGGAGACGTGTACAAGGTGGTGGCGGCGACGGTGCCGCTCTACTTCGCGCTGTTCCTGGGCTACGGGTCGGTGAGGTGGTGGCGG---ATCTTCACGAGGGAGCAGTGCGACGCCGTGAACCGGCTCGTCGCCTTCTTCGCGCTCCCCTTCTTCACCTTCGAGTTCACCCTCCACACCGACCCGTTCCAGGTGAACTACCGCGCCGTCGCCGCCGACGTGATCTCGAAGGCGGTCATCGTCGCCGTCATCGGCGCCTGGGCGCGGTTCATGAGCAAGGGCGGC------------------------------------------------TGCGCCTGCAGCTGGTCCATCACCAGCTTCTCGCTGTCCACGCTCACCAACTCG…
	PIN5a_Brachypodium_distachyon	ATG---ATCGGGTGGGGGGACGTGTACAAGGTGGTGGCGGCGACGGCGCCGCTCTACTTCGCGCTGCTCCTGGGCTACGGGTCCGTCCGGTGGTGGCGG---ATCTTCACCCGGGAGCAGTGCGACGCCGTGAACCGGCTCGTCGCCTTCTTCGCGCTGCCCTTCTTCACCTTCGAGTTCACGCTCCACACGGACCCGTTCCAGGTCAACTACCGCGCCGTCGCCGCCGACGTCGTCTCCAAGGCCGTCATCGTCGCCGCCATCGCCGTCTGGGCCAGGTTCCACAGAGGCGTCGAC------------------------------------------------GGCGCAGGCGCATGGGCCATCACCAGCTTCTCGCTGTCCACGCTGACCAACTCG…
	PIN5a_Sorghum_bicolor	ATG---ATCGGGTGGGGCGACGTGTACAAGGTGGTGGCGGCGACGGTGCCGCTCTACTTCGCGCTGTTCCTGGGCTACGGCTCCGTGCGGTGGTGGCGC---ATCTTCACGCGGGAGCAGTGCGACGCCGTGAACCGTCTGGTGGCCTTCTTCGCGCTGCCCTTCTTCACCTTCGAGTTCACGCTGCACACGGACCCGTTCCAGGTCAACTACCGCGCCGTCGCCGCCGACGTCATCTCCAAGGCAGTCATCGTCGGCGTCATCGCCTGCTGGGCCAGGGTCACCTCCAAGGGCGCC---------AAGGGCGCCGGCGCCGGCGGCGGCGGCGGCTGGGCAGGCTGCGCCGTCGGCTGGTCCATCACCGGCTTCTCGCTGTCCACGCTCACCAACTCC…
	PIN5a_alp_Zea_mays	ATG---ATCGGGTGGGGCGACGTGTACAAGGTGGTGGCGGCGACGGTGCCGCTCTACTTCGCGCTGTTCCTGGGCTACGGCTCGGTGCGGTGGTGGCGC---ATCTTCACGCGGGAGCAGTGCGACGCGGTGAACCGGCTGGTGGCCTTCTTCGCGCTGCCCTTCTTCACGTTCGAGTTCACGCTGCACACGGACCCGTTCCAGGTGAACTACCGCGCCGTGGCCGCCGACGTGATCTCCAAGGCCGTGATCGTGGGCGTGATCGGCTGCTGGGCCAGGGTGGGCTCCAAGGGCGCC------------------------------------GGCAAGGGCAAGGGCGCCGTCGGCTGGTCCATCACCGGGTTCTCGCTGTCCACGCTAACCAACTCC…
	PIN5a_bet_Zea_mays	ATG---ATCGGGTGGGGCGACGTGTACAAGGTGGTGGCGGCGACGGTGCCGCTCTACTTCGCGCTGTTCCTGGGCTACGGCTCGGTGCGGTGGTGGCGC---ATCTTCACGCGGGAGCAGTGCGACGCGGTGAACCGGCTGGTGGCCTTCTTCGCGCTGCCCTTCTTCACGTTCGAGTTCACGCTGCACACGGACCCGTTCCAGGTGAACTACCGCGCCGTGGCCGCCGACGTGATCTCCAAGGCCGTGATCGTGGGCGTGATCGGCTGCTGGGCCAGGGTGGGCTCCAAGGGCGCC------------------------------------GGCAAGGGCAAGGGCGCCGTCGGCTGGTCCATCACCGGGTTCTCGCTGTCCACGCTAACCAACTCC…
	PIN5b_Oryza_sativa	ATG---ATCGGGTGGGGCGACGTGTACAAGGTAGTGGCGGCCATGGCGCCGCTCTACTTCGCGCTGGGCCTCGGCTACGGCTCCGTGCGGTGGTGGCGC---CTCTTCACCGCCGACCAGTGCGACGCCGTGAACCGCCTCGTCGCCTGCTTCGCCGTCCCCTTCTTCGCCTTCGACTTCGCCGCCCGCATCGACCCCTTCGCCCTCAGCTACCGCGTCCTCGCCGCCGACGCGCTCTCCAAGCTCGCCGTCGCGCTCGCCCTCGCCGCCTGCGCCCGCTGCTGCGGCCGCGGCGGG---------------TGCGGCTCCGGCGGAGGCAAGCGCGGCGGCGGCGGCGGGTTCTCGTGGTGCATCACTGGGTTCTCGCTGGCGACGCTGAACAACACG…
	PIN5b_Brachypodium_distachyon	ATG---ATAGGATGGGGCGACGTGTACAAGGTGGTGGCCGCCATGGCGCCGCTCTACTTCGCGCTGGCGCTGGGCTACTGCTCGGTGCGTCGGTGGAAG---CTCTTCACCCCCGACCAGTGCGACGCCGTGAACCGCCTGGTGGCCTACTTCGCCGTGCCCTTCTTCGCCTTCGACTTCTCCGCCCGCATCAACCCCTACGCGCTCAACTACCGCGTCCTCGCCGCCGACGCGCTCTCGAAGCTCGCCGTCGCGCTCGCCCTCGCCGCCTGGGCCAAGGCCAAGCAGCGCGGCGCC------------------CGCGGCGCCGGCGGAGATAAGCTGCTGGCGGCGTCTTCGGGGTGGTGCATCACGGGGTTCTCGCTGGCGACGCTGAACAACACG…
	PIN5b_Sorghum_bicolor	ATG---ATAGGGTGGGGCGACGTGTACAAGGTGGTGGCGGCCATGGCGCCGCTCTACTTCGCGCTGGGGCTCGGCTACGGGTCGGTGCGGTGGTGGAAG---ATGTTCACGCCGGACCAGTGCGACGCCATAAACCGCCTCGTCTCCTACTTCGCCGTGCCCTTCTTCGCCTTCGACTTCGCCTCGCGCATCGACCCTTTCTCGCTCAGCTACCGGGTCCTGGCCGCGGACGCGCTGTCCAAGCTCGCCGTCGCGCTCGCTCTCGCTGCCTGGGCCCGCCCTGGCGGCAAAGGCAAG------------------------------------------GCCGCCGGCGCGGACTCGTGGTGCATCACGGTTTTCTCGCTTGCCACGCTCAACAACACG…
	PIN5b_Zea_mays	ATG---ATAGGGTGGGGCGACGTGTACAAGGTGGTGGCGGCCATGGCGCCGCTCTACTTCGCGCTGGGGCTCGGTTACGGCTCGGTGCGGTGGTGGAAG---CTGTTCTCGCCGGACCAGTGCGATGCCGTGAACCGCCTCGTGGCCTACTTCGCCGTGCCCTTCTTCGCCTTCGACTTCGCCGCGCGCATCGACCCCTTCGCGCTCAGCTACCGGGTCCTGGCCGCTGACGCGCTGTCCAAGCTTGCCGTCGCGCTCGCTCTCGCTGCCTGGGCCCGCCGTGGCGGCAAGGGCAAG---------------GCGCGCCGTGGCGGCGGCGGCAAGGGCAAGGACAGAGCCGACTCGTGGTGCATCACGGGGTTCTCGCTCGCCACGCTCAACAACACG…
	PIN5c_Oryza_sativa	ATG---ATAGGATGGGGAGATGTGTACAAGGTGGTGGGGGCAATGGCGCCGCTGTACTTCGCGCTGGGGCTAGGGTACGGGTCGGTGAGGTGGTGGAGG---TTCTTCACGGCGGAGCAGTGCGCCGCCATCAACACCATGGTGGTCTACTTCTCCATGCCCTTCTTCACCTTCGACTTCGTCGTCCGCACCGACCCGTTCGCCATGAACTACCGCGTCATCGCCGCCGACGCGGTGTCCAAGGCGATCGCCATCGCCGCCATGGCGGCGTGGGCGCGCACGCGCAAGGCCGGGGCG------------------------------------GCCGCCAAGGCCGGGGCGCAGTCGTGGTCCATCACCGGGTTCTCCCTCGCCGCGCTCAACAACACG…
	PIN5c_Brachypodium_distachyon	ATG---ATAGCGTGGGGCGATATCCGGAAGGTGGTGTCGGCGATGGCGCCGCTCTACTTCGCGCTGGGGCTGGGCTACGGCTCGTCCCGCTGGTGGCATCTCCTGGCAAGCCCAGAGCAGTGCGCGGCCGTCAACACTCTAGTCGCCTTCTTCTCCATGCCCTTCTTCACCTTCGACTTCGTCTCCGGCGTCGACCCTTCCGCCGTCAACTTCCGCGTCCTCGCCGCCGACGCGCTCGCCAAGCTCCTCGCCATCCTCGCGGCCTGGGCTTGGGCCAGGCAATACGACGACGAC---------------------------------------------------------TGGTCGTGGCCCATCACGGGGTTCTCGCTGGCCACGCTGAGCAACACG…
	PIN5c_Sorghum_bicolor	ATG---ATCCCGTGGGGTGACATCTACAAGGTGGTGGCGGCAATGGCGCCGCTCTACTTCGCGCTGGGGCTCGGGTACGGCTCGGTACGGTGGTGGCGG---TTCTTCACGGCGGAGCAGTGCGCCGCCATCAACACGCTGGTGGTCAACTTCTCCATGCCCTTCTTCACCTTCGACTTCCTGGCGCGCGCCAACCCCTACACCATGAACTACCGCGTCCTGGCCGCCGACGCCGTGTCCAAGGCGCTGGCCATCGCCGCCGTGTCAGCCTGGGGCCGCGGCGGCAAGGCCGGCGCG------------------------------------------------------CAGGCCTGGGCCATCACGGGGTTCTCCCTCGCCGGGTTCAACAACACG…
	PIN5c_Zea_mays	ATG---ATCGCGTGGGGCGACATCTACAACGTGGTGTCAGGAATGGCGCCGCTCTACTTCGCGCTGGTGCTCGGGTACGGCTCGGTGCGGTGGTGGCGG---CTCTTCACGGCGGCGCAGTGCGGCGCCATCAACACGCTGGTGGCGAACTTCTCCATGCCCTTCTTCACCCTGGACTTCCTGGCGCGCGCCGACCCCTACGCCATGAACTACCGCGTGCTGGCCGCCGACGCCGTGTCCAAGGCGCTGCTGGCCGTGGCCGCCGGCGGTGGCGCC------GGCTCGCGGTCC---------------------------------------------------------TCGTCCTGGGCCATCACCGGGTTCTCCCTCGCCGGGTTCAACAACACG…
	PIN5alp_Lepidosperma_gibsonii	ATG---ATAGAGTGGAGGGATATCTATAAAGTGGTAGCTGCCATGGTGCCACTATACGTGGCGCTAGTTCTCGGGTACGGGTCGGTACGCTGGTGGAAA---ATTTTCACTCCAGAGCAGTGTGAGGCAGTAAACCGCCTCGTCGTGCTATTCATCGTCCCTTTTTTCACATTTGATTTCACCGTTCATACCAACCCGTACTCGATGAATTACCGGTTTTTAGCTTCGGATACAATTGCCAAAGCTGTCACAATACTAGTTCTATTTGCATGGGTGAAGTTTGGTN-TAAGTTTGGT------------------------------------------GCAAAAGGAAGCTATGGTTGGTCTCTCACCTGCTTCTCTCTCTCTGCATTAAACAACACC…
	PIN5bet_Lepidosperma_gibsonii	ATG---ATAGGATGGGGAGGTATATACAAGGTGGTGGAGGCCATGGTGCCACTTTACATGGCACTCGGTCTCGGTTATGGCTCCGTTCGGTGGTGGCGC---ATCTTCACCCCAGAAGAATGTGACACCATTAACCGACTCGTCGCCTACTTTGCCTTCCCTTTCTTTGCCTTTCAATTCACCCTCCATTGCGACCCGTTCACCATGAACTACCGCGCAATAGCAGCTGACATGATCTCC---ANAACCATACTCTCTCTAGCTGTATGGGCCAAGTGTAGCAGCAAGGGGAGC---------------------------------------------------------TACTGTTGGTCCATAACGAGTTTTTCTCTCTCGACTCTGACGAACTCT…
	PIN5_Brocchinia_reducta	ATG---ATAGAGTTGGGGGGCATCTACACGGTGGTGGAGGCCATGGTGCCGCTCTACGTGGCCCTCGCCCTCGGCTACGGCTCGGTGCGGTGGTGGAGG---ATCTTCACCCCCGAGCAATGCGACGCGATCAACCGCCTCGTCGCCTGCTTCACCCTCCCCTTCTTCGCCTTCGAGTTCACCCTCCACACCGACC-----------------------------------------------------------------------------------------------------------------------------------------------------------------------------------------------------------…
	PIN5_Typha_angustifolia	ATG---ATCTCATGGAGGGATGTCTACAAGGTGGTGATAGCCATGGTGCCACTTTACGTCGCTCTTGGACTCGGTTTTGGCTCAGTGAGGTGGTGGAAG---ATCTTCACAGCTGATCAGTGCAACGCAATTAATCGTCTAGTTACTTTATTCATCTTACCATTTCTCACCTTTGAGTTCACACTCCATACTGATCCATTTGCCATGAACTATCGCTTCTTATTGGCAGACGCTGTTTCTAAGATCGTTGTAGTGATCATACTGGCTATATGGGTGAAGTACAGTAGCAAAGGCAGT------------------------------------------------------TACTCCTGGTCCATTACAATGTTCTCCCTATCGACGCTCACTAATACT…
	PIN5_Heliconia_sp	ATG---ATAAGCTGGGGGGACATCTACAAGGTGGTGGTGGCCATGGTGCCACTTTATGTTGCCCTAGGTTTAGGGTACGGGTCGGTGCGGTGGTGGCGC---ATCATCACGCCGGAGCAGTGCGAGGCGATCAACCGCCTCGTCTCCTGCATCACTCTTCCATTGTTCACCCTCGAGTTCACGCTCCACACCGATCCTTTCGCCATGAACTACCGCTTCATCGCGGCCGACGCCATCTCTAAGATCATGATAGTGCTGCTCTTGGCTGCGTGGCCAAAATGCAGCAGCAAGGGCAGC------------------------------------------------------TACTGCTGGTCCATCACTAGCTTCTCCCTCTCCACGCTCACCAACTCT…
	PIN5_Xerophyta_villosa	---------------------------------------------------------------------------------------------------------------------------------------------------------------------------------------------------------------------------------------------------------------------------------------------------------------------------------------------------------------------------------------------------------------…
	PIN5_Ludovia_sp	ATG---ATAGCGTGGGGAGACATATACAAGGTGGTGGTGGCCATGGTGCCACTCTATGTCGCACTAGGGCTAGGCTACGGCTCAGTGCGGTGGTGGCGA---ATATTCACGCCGGAGCAATGCGAGGCGATCAACCGCCTCGTATCCTGCTTCACGCTCCCTCTCTTCACCTTCGAGTTCGCGTGCCATGCCGACCCTTTTGCATGGAACTATCGGTGCATCGCCGCCGACGCCATCTCAAAGATCATCATAGTCTTGGCATTAGCTGCATGGGCCAAGTGCAGTAGCAAGGGAAGC------------------------------------------------------TACTGCTGGTCCATCACCTCCTTCTCTCTCTCCACTCTCACCAACTCA…
	PIN5_Dioscorea_villosa	ATG---ATAGGGTTAGGAGATATATACAAGGTGGTGGTGGCCATGGCTCCACTCTACACGGCGCTTGGCCTCGGCTACGGCTCTGTCAGGTGGTGGCAC---ATCTTCACACCAGAGCAATGCGAGGCGATAAACCGTCTCGTCTCTTACTTCACTCTTCCCTTCTTCACCTTTGAATTCACTGTCCACGCCGATCCTTTCTTGATGAATTACCGATTTATCTTGGCCGATGTCATCTCTAAGCTAGTAATAGTCTCCATTCTCTTTGCATGGGCTAAATGTAGCAGCAAAGGGAGC------------------------------------------------------TATTGCTGGTCCATTACCACCTTCTCTTTAACCACTCTCACAAACTCA…
	PIN5_Pistia_stratiotes	---------------------------------------------------------------------------------------------------------------------------------------------------------------------------------------------------------------------------------------------------------------------------------------------------------------------------------------------------------------------------------------------------------------…
	PIN5_Persea_borbonia	------------------------------------------------------------------------------------------------------------------------------------------------------------------------------------------------GACCCATTCGACATGAACTATCGATTCATCGCAGCAGATGCGATATCGAAGGTGATCATTGTGCTGGTGTTGGGTGCATGGGCCAAGTGCAGTAGCAAAGGGAGC------------------------------------------------------TATTGTTGGTCCATAACAAACTTCTCACTCTCAACCCTAACGAACACA…
	PIN5_Nuphar_advena	---------------------------------------------------------------------------------------------------------------------------------------------------------------------------------------------------------------------------------------------------------------------------------------------------------------------------------------------------------------------------------------------------------------…
	PINI_Zamia_fischeri	---------------------------------------------------------------------------------------------------------------------------------------------------------------------------------------------------------------------------------------------------------------------------------------------------------------------------------------------------------------------------------------------------------------…
	PINI_Cycas_rumphii	ATG---ATAAGTGGCGGGGACTTGTATACGGTTCTGAGTGCTGTAGTTCCACTGTATGTTGCAATGTTCTTGGCATACGGATCAGTGAGATGGTGGAAG---ATCTTCAGCCCAGAACAGTGTGCAGGGATCAATAGATTCGTTGCAATATTTGCTGTGCCTCTTCTGTCGTTTGAGGTCATATCGAAGATCGATCCTTATCGGATGAATTTTCAGTTTATTGCTGCAGACGGAATATCGAAAGTCATGGTGCTTTTGGTACTGGCAGTGTGGGCCAAATGCTCTCAAAGAGGTAGC------------------------------------------------------CTGGACTGGGTTATCACGCTCTTCTCACTGTCAACCCTTCCCAATACT…
	PINI_Tsuga_heterophylla	ATG---ATCAATGCAAAGGACTTGTACACTGTAATAAGTGCTGTAGTCCCACTGTATGTCACGATGTTTCTGGCTTACGGGTCTGTGAAATGGTGGAAG---ATCTTCAGCCCGGAGCAATGTGCAGGGATCAATAGATTTGTGGCCATATTTGCAGTGCCACTTCTGTCATTTAAGTTCATCTGTAAAATCAATCCTTATGAGATGAACTTCAGATTCATTGCAGCAGATGTGATATCCAAAATCATAGTGCTTCTAGTGCTGGGCCTGTGGGGAAGATTTGCCAAGAGAGGAAAC------------------------------------------------------TTGGATTGGTTTATCACATTATTTTCACTGTCAACGCTTCCCAACACT…
	PINI_Cedrus_libani	ATG---ATCCAGGCAAGAGACTTGTACACTGTAGTAAGTGCTGTAGTCCCACTGTATGTTACGATGTTTCTGGCTTATGGGTCTGTGAAATGGTGGAAG---ATCTTCACCCCGGAGCAATGTGCGGGGATCAATAGATTTGTGGCCATATTTGCAGTGCCACTTTTGTCATTTAAGTTCATTTGT---------------------------------------------------------------------------------------------------------------------------------------------------------------------------------------------------------------------…
	PINI_Podocarpus_rubens	ATG---ATCGAGGCAAAAGACCTCTACACTGTAATAAGTGCAATATTCCCCCTATACGTGACAATGTTTCTGGCTTATGGGTCTGTGAAGTGGTGGAAT---ATCTTCAGCCCTGAGCAATGTGCTGGGATCAATCGATTTGTTGCCACGTTTGCAGTGCCTCTTCTATCATTTGAGTTTATCTACAACATCAATCCTTACAAGATGAACTTCAAATTCATTGCAGCAGATGTGATATCAAAGGCCATAGTGCTTGTGGTGCTGGGTCTCTGGGGAAAGTTTGCCAGAAAAGAAAGG------------------------------------------------------TTGGATTGGGTTATCACATTATTCTCACTGTCAACTCTTCCGAACACA…
	PINI_Prumnopitys_andina	ATG---ATCAAGGCTAAAGACCTCTACGCTGTAATGAATGCAGTAGTCCCCCTTTACGTGACAATGTTTTTGGCTTATGGGTCTGTGAAGTGGTGGAAT---GTGTTCAGCCCAGAGCAGTGTGCTGGGATCAATCGATTTGTTGCCATATTTGCAGTGCCTCTTCTATCATTCGAGTTTATCTACAAGATCAATCCTTACAAGATGAACTTGAGATTCATTGCAGCAGATGTGATATCAAAGGCCATAGTGCTTGTGGTGCTAGGCCTCTGGGGGAAATTTGCCAGAAAAGGAAGG------------------------------------------------------TTGGATTGGGTTATCACATTATTTTCACTCTCGAGTCTTCCGAACACA…
	PINI_Sundacarpus_amarus	ATG---ATCAAGGCTAAAGACCTCTACGCTGTAATGAATGCAGTCGTCCCCCTTTACGTGACAATGTTTTTGGCCTATGGGTCTGTGAAGTGGTGGAAT---GTCTTCAGCCCAGAGCAGTGTGCAGGGATCAATCGATTTGTTGCCATATTTGCAGTGCCTCTTCTATCATTCGAGTTTATCTACAACATCAATCCTTACAAGATGAACTTGAGATTCATTGCAGCAGATGTGATATCAAAGGCCATAGTGCTTGCGGTGCTAGGCCTCTGGGGCAAATTTGCCAGAAAAGGAAGC------------------------------------------------------TTGGATTGGGTTATCACATTATTCTCACTCTCGAGTCTTCCCAACACG…
	PINI_Manoao_colensoi	ATG---ATCCAGGCAAAAGACCTCTACACTGTGATAAGTGCAGTAGTCCCTCTTTACGTTACAATGTTTTTGGCTTATGGGTCTGTGAAGTGGTGGAAC---ATCTTCAGCCCTGAGCAGTGTGCAGGGATCAACCGATTTGTTGCCATTTTTGCAGTGCCTCTTCTATCATTTGAGTTTATCTACAGCATCAATCCTTACAAGATGAACTTGAAATTCATTGCAGCAGATGTGATATCAAAAACCATGGTGCTTGTGGTTCTGGGTCTGTGGGGAAAATTCGCCAGAAAAGGAAGT------------------------------------------------------TTGGATTGGGTTATAACATTATTCTCACTCTCAACTCTTCCCAACACG…
	PINI_Nageia_nagi	ATG---ATCAAGGCAAAAGACCTCTACACTGTAATAAGTGCAGTATTCCCACTTTACGTGACAATGTTTTTGGCTTATGGATCTGTGAAGTGGTGGAAT---ATCTTCAGCCCTGAGCAATGTGCTGGGATCAATCGATTTGTTGCCACGTTTGCAGTGCCTCTGCTATCATTTGAGTTTATCTACAACATCAATCCTTACAAGATGAACTTGAAATTCATTGCAGCGGATGTGATATCAAAGGTCATAGTGCTTGTGGTGCTGGGTCTCTGGGGAAAGTTTGCCAGAAAAGAAAGG------------------------------------------------------TTGGATTGGGTTATCACATTATTCTCACTCTCAACTCTTCCCAACACA…
	PINI_Chamaecyparis_lawsoniana	ATG---ATCAGTGCAAAAGACTTGTACACGGTGATAAGTGCAGTAGTTCCTCTGTACGTGACAATGTTTCTGGCTTATGGGTCTGTGAAATGGTGGAAG---GTCTTCAGCCCGGAGCAGTGTGCTGGGATCAATAGATTTGTTGCTATATTTGCAGTGCCTC--------------------------------------------------------------------------------------------------------------------------------------------------------------------------------------------------------------------------------------------…
	PINI_Papuacedrus_papuana	------------------------------------------------------------ACAATGTTTCTGGCATATGGATCTGTGAAATGGTGGAAG---ATCTTCAGCCCGGAGCAGTGTGCTGGGATCAATAGATTTGTTGCTATATTTGCGGTGCCCCTTCTGTCATTTGAGTTCATCTACAAAATCAATCCATATGAGATGAACTTTAGTTTCATTGCAGCAGATGCCTTATCCAAGGCCATAGTGCTCCTACTGCTGGTCATGTGGGTGAGTTTTTCTGAAAAAGGAAGT------------------------------------------------------TTGGATTGGGTTATTACAATCTTCTCACTCTCAACTCTTCCAAATACT…
	PINI_Glyptostrobus_pensilis	ATG---ATCAGTGCAAAAGACTTGTACACGGTAATAAGTGCAGTAGTCCCTCTGTACGTGACAATGTTTCTGGCTTATGGGTCTGTGAAATGGTGGAAG---ATCTTCAGCCCGGAGCAGTGTGCGGGGATCAATAGATTTGTTGCAATATTTGCAGTCCCTCTTCTGTCATTTGAGTTCATCTACAAAATCAACCCATACGAGATGAACTTTAGATTCATTGCAGCAGATGCCTTATCCAAGGCTATAGTGCTCCTAGTGCTGGTCCTGTGGGTGAGTTTTTCTGAAAAAGGAAGC------------------------------------------------------TTGGATTGGGTTATTACAATATTCTCACTCTCAACTCTTCCAAATACT…
	PINI_Thujopsis_dolabrata	ATG---ATCAGTGCAAAAGACTTGTACACGGTGATAAGTGCAGTAGTCCCTCTGTACGTGACAATGTTTCTGGCTTATGGGTCTGTGAAATGGTGGAAG---ATCTTCAGCCCGGAGCAGTGTGCTGGGATCAATAGATTTGTTGCTATATTTGCAGTGCCTCTTCTGTCATTTGAGTTCATCTACAAAATCAATCCATATGAGATGAACTTTAGATTCATTGCAGCAGATGCCTTATCTAAGGCCATAGTGCTCCTAGTGCTGGTCATATGGGTGAGTTTTTCTGAAAAAGGAAGC------------------------------------------------------TTGGATTGGGTTATTACAGCATTCTCACTCTCAACTCTTCCAAATACT…
	PINI_Torreya_taxifolia	---------------------------------------GCAGTAGTCCCACTGTATGTAACAATGTTTCTGGCTTATGGGTCTGTAAAATGGTGGAAG---ATCTTCAGCCACGAGCAGTGTGCAGGGATCAATAGATTTGTTGCTATATTTGCAGTCCCTCTTCTGTCATTTGAGTTCATCTACAACATCAATCCATACGAGATGAACTTTAGATTCATTGGAGCAGATGTTTTATCAAAGGCCATAGTG------------------------------------CTNAGC---------------------------------------------------------TTGGATTGGGTTATTACATTATTCTCACTCTCAACTCTTCCAAATACT…
	PINI_Taxus_baccata	ATG---ATCAGTGCGAAAGACTTGTACACTGTAGTAAGTGCAGTAGTCCCACTGTACGTGACGATGTTTTTGGCTTATGGGTCTGTAAAATGGTGGAAG---ATCTTCAGCCAGGAGCAGTGTGCAGGGATCAATAGATTTGTTGCCATATTTGCTGTCCCTCTTTTGTCATTTGAGTTCATCTACAATATCAATCCATACG-----------------------------------------------------------------------------------------------------------------------------------------------------------------------------------------------------…
	PIN6_Arabidopsis_thaliana	ATG---ATAACGGGAAACGAATTCTACACGGTGATGTGTGCCATGGCACCACTCTACTTCGCCATGTTCGTGGCTTATGGATCGGTAAAGTGGTGCAAG---ATCTTCACGCCGGCGCAATGTTCCGGAATCAACCGTTTTGTCTCCGTTTTCGCCGTCCCAGTCCTCTCTTTCCACTTCATCTCACAAAACAACCCTTACAAAATGGACACAATGTTCATCCTCGCCGACACTTTGTCCAAAATCTTCGTCTTCGTTTTGCTCTCTCTATGGGCCGTTTTCTTCAAAGCCGGTGGT------------------------------------------------------CTCGATTGGCTCATCACTCTATTCTCAATCGCTACTCTCCCTAACACT…
	PIN6_Arabidopsis_lyrata	ATG---ATAACGGGAAACGAATTCTACACGGTGATGTGTGCCATGGCACCACTCTACTTTGCCATGTTCGTGGCTTATGGATCGGTGAAGTGGTGGAAG---ATCTTCACGCCGACGCAATGTTCCGGAATCAACCGTTTTGTCTCAGTTTTCGCCGTCCCGGTCCTCTCTTTCCACTTCATCTCACAAAACAACCCTTACAAAATGGACACAATGTTCATCCTCGCCGATACTTTATCCAAAATATTCGTCTTCGTCTTGCTCTCGCTATGGGCCCTTTTCTTCAAATCGGGTGGT------------------------------------------------------CTCGATTGGCTCATCACACTCTTCTCAATCGCTACTCTCCCTAACACT…
	PIN6_Populus_trichocarpa	ATG---ATCACTGCAGATGATTTCTACAAGGTCATGTGTGCAATGGTGCCTCTGTATTTTGCAATGCTGGTTGCGTATGGATCAGTGAAATGGTACAAG---ATATTCACACCAGAGCAGTGCTCAGGGATCAACAGATTTGTTGCTGTTTTTGCAGTCCCTGTGCTGTCTTTCCACTTCATCGCTCAAAACAATCCATACCAAATGGACACCAAGTTCATACTGGCTGATACTCTTTCGAAAGTCTTAGCCCTTGTTCTGCTCTCAGTGTGGGCTGTTTTCTTTAATGGAGAA---------------------------------------------------------TTTGATTGGCTTATCACTCTCTTCTCAGTCGCTACTTTGCCTAACACA…
	PIN6_Vitis_vinifera	ATG---ATCAGTGCAGATGATTTCTACAAGGTCATGTGTGCAATGGTTCCATTGTATTTTGCAATGCTGGTTGCATATGGGTCAGTGAAATGGTGCAAG---ATATTCTCGCCGGAGCAGTGCTCCGGCATTAACCGGTTCGTTGCGGTGTTTGCCGTTCCGGTTCTTTCCTTCCACTTCATATCTCAGAACAACCCATATGAGATGGACACCAAGTTTATAGTTGCAGACACTCTCTCTAAGTTGCTGGTTCTTGTGTTGCTGTCCGTGTGGGCTATCTTGTTTAAGGGAGGG---------------------------------------------------------TTGGACTGGCTCATCACTCTCTTCTCTCTCGCCACTTTGCCAAACACT…
	PIN6_Solanum_lycopersicon	ATG---ATAGGTGTAAATGATTTTTACAAAGTAATGTGTGCAATGGTTCCATTATACTTTGCTATGATAGTGGCATATGGTTCAGTAAAATGGTGGAAG---ATATTCTCGCCGGAGCAATGCTCCGGCATCAACCGTTTCGTCGCGGTATTTGCCGTTCCGGTCCTATCCTTCCACTTCATCTCTCAGAATAATCCTTACCAAATGGACACGAAATTCATATTGGCTGATACTTTGTCGAAGATTTTGGTTCTTGTATTGCTCTCAGTTTGGGCCATTTGT---AAAGGGCAG---------------------------------------------------------TTGGATTGGCTTATCACTCTTTTTTCTGTTTCAACTTTGCCTAATACA…
	PIN6_Mimulus_guttatus	ATG---ATAAGCACAAATGACTTCTACAACGTGATGTGCTCAATGGTGCCACTCTACTTCGCAATGCTGGTGGCCTACGCGTCGGTGAAGTGGTGGGGA---ATATTCTCTCCGGAGCAGTGCTCCGGCATCAACCGGTTCGTGGCGGTGTTTGCGGTTCCGGTGTTGTCGTTCCACTTCATCTCTCAGAACAACCCTTACCAAATGGACACCAAATTCATATTGGCCGACACTCTCTCCAAATCACTCGTCCTCGTCTCGCTATCGATTTGGTGCGTATGT---AAAGGCCAA---------------------------------------------------------ATCGACTGGCTAATCACTCTCTTTTCGGTATCGACTTTGCCCAACACT…
	PIN6_Aextoxicon_punctatum	ATG---ATAAGTGCTGAAGATTTCTACAAGGTCATGTGTGCAATGGTTCCTCTATATTTTGCAATGCTGGTTGCATACGGATCAGTGAAATGGTGGAAG---ATATTTTCACCGGAGCAGTGCTCCGGCATCAACCGGTTCGTCGCGGTCTTTGCTGTTCCAGTGTTATCCTTCCACTTCATATCTCAAAACAACCCATATCAAATGGACACTAAGTTCATACTGGCTGATACTCTCTCTAAGATCTTTGTGCTTGTTTTGCTCTCACTGTGGGCCANNNNNNTCTTTAATGGAGGG------------------------------------------------------CTAGATTGGCTGATCACTCTCTTCTCAGTTGCTACTTTGCCTAACACA…
	PIN6_Euptelea_pleiospermum	---------------------------------------------------------------------------------------------------------------------------------------------------------------------------------------------------------------------------------------------------------------------------------------------------------------------------------------------------------------------------------------------------------------…
	PIN6_Platanus_occidentalis	ATG---ATAAGTGGAAATGACTTCTACAAGGTCATGTGTGCCATGGTTCCTCTCTACTTTGCCATGTTGGTCGCATACGCATCTGTAAAATGGTGGAAA---ATATTTACGCCAGAGCAATGCTCCGNNNNNNNNNNNNNNNNNNNCGTCTTCGCCGTTCCGGTGCTCTCCTTCCACTTCATATCTCAGAACAACCCATATCAGATGGACACCAAGTTCATAATAGCTGATACTCTCTCTAAGATCTTTGTGCTTGTTTTGCTCTCAGTGTGGGCTCTGTTCTGTAATGGAGGG---------------------------------------------------------TTAGATTGGTTGATCACTCTCTTCTCTGTTGCAACCTTGCCAAACACA…
	PIN6_Hakea_drupaceae	ATG---ATAAGTGGAGATGATTTCTACAAGGTGATGTGCTCCATGGTTCCTCTCTACTTTGCGATGCTGGTGGCCTACGCATCGGTGAAGTGGTGGAAG---ATCTTCACCCCGGAGCAATGCTCCGGCATCAACCGCTTCGTCGCCGTCTTCGCCGTTCCAATTCTCTCCTTCCATTTCATATCTCAGAACAACCCATATCAGATGGATACCAAGTTTATACTGGCCGATACTCTTTCTAAGATCCTAGTCCTCCTCTTCCTGTCCATGTCCTCCTCCACTTCATCACGACGAGGA---------------------------------GGAGGAGGAGGAGGAGGAGGTCTGGACTGGCTGATCACTCTCTTCTCCGTTTCAACATTACCCAACACA…
	PIN6_Typha_latifolia	ATG---ATCACCTCGAACGACTTCTACACAGTGATGTGCGCCATGGCTCCCCTCTACTTCGCCATGTTCCTGGCCTACGCCTCCGTGAAGTACTGGAAG---CTCTTCACGCCGGAGCAGTGCTCCGGCATCAACCGCTTCGTCGCAGCCTTCGCCGTCCCCGTCCTCTCCTTCCACTTCATCGCCCACAACAACCCTTACCAAATGGACGTCCTCTTCGTCGTCGCTGACACCACCGCCAAGCTCTGCGTCCTCTTTATCCTCTCCCTCCTCGCCTCCTTCTCCGCTCCCCCTAGC---------------------------------CGCCGCGACCGCGCCACTCGTCTCGACTGGCTCATCACCCTCTTCTCCGTCGGAACCCTCCCGAACACT…
	PIN6_Maranta_leuconeura	ATG---ATCACCTTGGAGGACTTCTACGCCGTGATGTGCGCCATGATGCCCCTCTACTTCGCCATGTTCTTGGCGTACGGCTCGGTGAAGTGGTGGAAG---ATCTTTACGCCGGAGCAGTGCTCCGGCATCAACAGGTTCGTCGCCGCCTTCGCCGTCCCCGTGCTGTCCTTCCACTTCATCTCGCAGAACAACCCGTACGAGATGGACTCGCGCTTCATCCTCGCCGACACGGTGTCGAAGCTGCTCGTCCTGCTCGCCCTCGGCCTCTGGGCCTCCTCCTCCGCCGCTTGCCGC------------------------------------------------------C-----------------------------------------------…
	PIN6_Orchidantha_maxillaroides	ATG---ATCACCTTGGAGGACTTCTACACCGTGATGTGCGCCATGATGCCGCTCTACTTCGCTATGTTCCTGGCCTACGGCTCCGTCAAGTGGTGGAGG---ATCTTCACTCCGGAGCAATGCTCCGGCATCAACCGCTTCGTCGCCGTCTTCGCCGTCCCCGTGCTCTCCTTCCACTTCATCTCCCAAAATAACCCCTACCAGATGGATTCCCGCTTCATCCTCGCCGACACTCTCTCCAAGCTCCTCGTCCTCCTCATCCTCTCCCTCTGGGCCTCCCTCTCCGCCGCCTGCAGC------------------------------------------------------CCCCGC------------------------------------------…
	PIN6_Posidonia_australis	ATG---ATCGGCGCAGGCGACTTCTACAGCGTGATGTGCGCAATGGTCCCGCTCTACTTCGCCATGTTCGTCGCCTACGGCTCTGTCCGGTGGTGGAAG---ATCTTCACCCCTGACCAGTGCTCCGGCATCAACCGCTTCGTCGCGGTCTTCGCCGTTCCGATCCTCTCCTTCCACTTCATCTCCCAGAACAACCCTTACGCCATGGACGTCCGTTTCATGGTCGCCGACACGCTCTCTAAGGTCTTCGTCCTCGTCGTCCTCTCCCTCTGGTCCATCATCTTCCACTCCGGC---------------------------------------------------------CTCCACTGGGTCATCACTCTCTTCTCCGTCTCGACGCTGCCCAACACA…
	PIN6_Dioscorea_villosa	---------------------------------------------------------------------------------------------------------------------------------------------------------------------------------------------------------------------------------------------------------------------------------------------------------------------------------------------------------------------------------------------------------------…
	PIN6_Liriodendron_tulipifera	---------------------------------------------------------------------------------------------------------------------------------------------------------------------------------------------------------------------------------------------------------------------------------------------------------------------------------------------------------------------------------------------------------------…
	PIN6alp_Persea_borbonia	---------------------------------------------------------------------------------------------------------------------------------------------------------------------------------------------------------------------------------------------------------------------------------------------------------------------------------------------------------------------------------------------------------------…
	PIN6bet_Persea_borbonia	---------------------------------------------------------------------------------------------------------------------------------------------------------------------------------------------------------------------------------------------------------------------------------------------------------------------------------------------------------------------------------------------------------------…
	PIN6K_Zamia_fischerii	---------------------------------------------------------------------------------------------------------------------------------------------------------------------------------------------------------------------------------------------------------------------------------------------------------------------------------------------------------------------------------------------------------------…
	PINK_Equisetum_diffusum	ATG---ATTACTCTCAAGGATTTGTACACAGTCCTAAGCGCAATGGTGCCACTCTATGCGGCGATGATTCTAGCTTACGGCTCCGTTCGATGGTGGAAG---ATCTTCACGCCTGCGCAATGCGCGGGAATAAACCGCTTCGTGGCTGTTTTTGCCGTCCCTCTTCTCTCCTTCCACTTCATCTCCTCCAACAACCCCTACAC----------------------------------------------------------------------------------------------------------------------------------------------------------------------------------------------------…
	PINK_Angiopteris_evecta	---------------------------------------------------------------------------------------------------------------------------------------------------------------------------------------------------------------------------------------------------------------------------------------------------------------------------------------------------------------------------------------------------------------…
	PINKalp_Anemia_tomentosa	ATG---ATCACTTTCAAGGACCTCTACAGTGTACTGAGTGCTATGGTGCCGCTATACGCAGCTATGATACTTGCGTATGGATCCGTGAGATGGTGGAAA---ATCTTTACTCCTGTGCAATGCTCCGGCATCAACCGCTTTGTTGCAGTATTCGCTGTGCCCCTTCTCTCTTTCCATTTCATCTCCACGAACGATCCTTACAAAATGGATGGCCTCTTCATCCTCGCCGACACCATATCAAAGCTCGCTATCCTACTGGTGCTCGCAGCATGGGCCAAATTTTCACCCAGCGGCAGC------------------------------------------------------TTGGATTGGATGATCACCCTCTTCGCACTCGCAACGCTCCCCAACACA…
	PINKbet_Anemia_tomentosa	ATG---ATCACTTTCAGTGACCTCTACTCTGTGCTTAGTGCCATGGTCCCCCTCTACGCAGCAATGCTGCTAGCTTATGGATCAGTGCGATGGTGGAAG---ATCTTCACGCCTGTCCAATGCGCGGGCATCAACCGATTCGTCGCCGTGTTCGCTGTGCCCCTTCTCTCCTTTCACTTCATCTCCACCAACAACCCATATAAGATGGATGTCAGCTTCATCCTTGCAGACACTATATCTAAACTTGCCATTCTGATGGTGCTGGCATCATGGGCAAAGTTCGCTCACACGGGCAGC------------------------------------------------------TTGGATTGGATGATCACCATCTTTGCGCTCGCCACGCTCCCAAACACC…
	PINK_Pityrogramma_trifoliata	ATG---ATCACCATAAAGGATTTCTACAATGTGATGAGTGCTATGGTGCCGCTGTATGCGGCCATGTTCCTTGCATACGGCTCGGTGAGATGGTGGAAG---ATCTTCACTCCCGTGCAATGCGCCGGCATCAATAGGTTCGTCGCCGTGTTCGCAGTTCCGCTCTTGTCATTCCACTTCATCTCAACCAATGATCCATACAAAATGGATGGCGTCTTCATCCTCGCGGACACAATATCCAAGATTGCGGTGTTGCTGCTGCTTGCGGCGTGGGCGAAGTTTTCGCGCAGCGGAAGC------------------------------------------------------TTAGATTGGATGATCACCCTCTTTGCATTGGCAACCCTTCCCAACACT…
	PINK_Notholaena_montieliae	ATG---ATTACCTTAAAGGATTTCTACAATGTGATGAGTGCTATGGTGCCACTGTATGCAGCAATGTTCCTTGCATACGGCTCAGTTCGATGGTGGAAG---ATTTTCACTCCGGTGCAGTGCGCTGGAGTTAATCGCTTCGTTGCGGTGTTTGCGGTGCCTCTCCTTTCCTTCCATTTCATTTCAACCAATAATCCATACGAAATGGATGGTCTCTTCATTCTAGCAGACACCATATCCAAGATTGTTGTACTAGTGTTGCTTGCCGCATGGGCAAAGTTTTCAAGGAGTGGAAGC------------------------------------------------------TTGGATTGGATGATCACTCTCTTTGCATTGGCAACTCTTCCCAACACT…
	PINK_Argyrochosma_nivea	ATG---ATTACCATAAAGGATTTCTACAATGTGATGAGTGCCATGGTGCCATTGTATGCAGCAATGATCCTTGCATACGGCTCAGTTCGATGGTGGAAG---ATTTTCACTCCGGTGCAATGCGCAGGCGTCAATCGCTTCGTCGCGGTGTTCGCGGTGCCTCTCCTTTCCTTCCATTTCATTTCAACTAATGATCCATACAAAATGGATGGTCTCTTCATTCTAGCAGACACCATATCCAAGATTGTTGTATTAGTGCTGCTTGCCGTATGGGCGAAGTTCTCACGAAGTGGAAGT------------------------------------------------------TTGGATTGGATGATCACTCTCTTCGCATTGGCAACTCTTCCCAACACT…
	PINK_Adiantum_aleuticum	--------------------------------------------------------------------------------------------------------------------------------------------------------------------GCTTTCATTCCATTTCATTTCAACTAATGATCCATACAAAATGGATGGTCTTTTCATCCTAGCAGACACCATATCCAAGATTGCTGTTTTAGCGTTGCTTGCCATATGGGCAAAGTTTTCGAGGAGTGGAAGT------------------------------------------------------TTGGATTGGATGATCACTCTCTTTGCATTGGCCACTCTTCCCAACACT…
	PINK_Vittaria_lineata	ATG---ATAACGATAAAGGACTTCTACAACGTTATGAGCGCCATGGTGCCGCTGTACGCCGCGATGATCCTGGCGTACGGCTCGGTACGATGGTGGAAG---ATTTTCACTCCGGTGCAATGCGCGGGAGTGAATCGCTTCGTCGCCGTCTTCGCAGTGCCTCTGCTCTCGTTCCACTTCATCTCGACGAACGATCCGTACAAAATGGATGGCCTCTTCATTCTAGCAGACACCATCTCCAAGATTGTCGTGCTACTGCTACTGAGCGTCTGGGCAAAATTCTCGCGGAGGGGCAGC------------------------------------------------------TTGGACTGGATGATCACTCTGTTTGCACTGGCAACCCTTCCAAACACG…
	PINK_Gymnocarpum_dryopteris	ATG---ATTAGCATTAAGGACCTCTACAATGTGCTGAGTGCTATGGTGCCGCTGTATGCGGCGATGATCCTCGCATACGGCTCCGTGAGATGGTGGAAG---ATCTTTACGCCGGTGCAATGTGCGGGCATTAACCGTTTTGTTGCAGTGTTTGCAGTGCCTCTCCTTTCATTTCACTTCATATCCACTAATGATCCATACAAAATGGATGGTCTCTTCATTCTAGCAGACACTCTCTCCAAGCTTGCCGTTCTAATCGTCCTCGCTGCTTGGGCAAAATTTTCACGGAATGGAAGT------------------------------------------------------TTGGATTGGATGATAACTCTCTTTGCTTTGGCAACTCTCCCCAATACT…
	PINK_Cystopteris_fragilis	ATG---ATTAGCGGTAAGGACCTCTACAATGTGCTGAGTGCTATGGTGCCGCTGTATGCGGCGATGATCGTCGCATACGGCTCCGTGAGATGGTGGAAG---ATCTTTACGCCGGTGCAATGTGCGGGCATTAACCGATTTGTTGCAGTGTTTGCAGTGCCTCTGCTTTCATTTCACTTCATATCAACTAACGATCCATACAAAATGGATGGTCTCTTCATTCTAGCAGACACCATCTCCAAGCTTGCCGTTCTAATGGTACTCGCCGCTTGGGCAAAATTTTCACGGAGTGGAAGT------------------------------------------------------TTGGATTGGATGATAACGCTCTTTGCGCTGGCAACTCTCCCCAATACT…
	PINK_Asplenium_platyneuron	ATG---ATTTCCGTCAAAGACCTCTACAATGTCCTCAGTGCCATGGTGCCCCTGTATGCGGCAATGATCATCGCATTCGGCTCTGTGAGATGGTGGAAA---ATCTTCACCCCAGTGCAATGTGCGGGCATCAACCGCTTTGTCGCAGTGTTTGCGGTGCCTCTCCTTTCATTTCACTTCATATCAACCAATGATCCGTATAAGATGGATGGTCTCTTCATTCTAGCAGACACTATATCCAAGCTTGCAGTGCTGATCGTACTTGCTGCTGTGGCAAAGTTTTCGCGCAGTGGAAGT------------------------------------------------------TTGGACTGGATGATAACTCTGTTTGCTCTGGCAACTCTCCCCAATACT…
	PINK_Woodsia_scopulina	-----------------------------------------------------------------------------------------------------------------------------------------TTTTGTCGCTGTGTTTGCAGTGCCTCTCCTTTCATTTCACTTCATATCAACTAATGATCCATACAAAATGGATGGTCTCTTCATTCTAGCAGACACCATCTCCAAGATTGCTGTTTTAATGGTACTTGCCGCTTGGGCGAAATTTTCACGGAGCGGAAGT------------------------------------------------------TTGGATTGGATGATAACTCTCTTTGCTTTGGCAACTCTCCCCAATACT…
	PINK_Athyrium_filix	ATG---ATTAGCATTAAGGACCTCTACAATGTGCTGAGTGCTATGGTGCCGCTGTATGCGGCGATGATCCTCGCATACGGCTCTGTGAGATGGTGGAAG---ATCTTCACGCCGGTGCAATGTGCGGGCATTAACCGTTTTGTCGCAGTGTTTGCAGTGCCTCTCCTTTCATTTCACTTCATATCAACTAATGATCCATACAAAATGGATGGTCCCTTCATTCTAGCAGACACTAT-------------------------------------------------------------------------------------------------------------------------------------------------------------------…
	PINK_Polypodium_amorphum	-------------------------------------CAGCCATTATGCCGCTCTACGCGGCAATGATTGTCGCTTACGGCTCCGTGAGATGGTGGAAA---ATCTTTACACCTGTGCAATGCGCCGGCATTAACCGCTTTGTCGCTGTGTTCGCCGTGCCTCTCCTTTCTTTCCACTTCATCTCTACTAATGATCCTTACAAAATGGATGGTCTCTTCATCCTTGCAGACACCATCTCCAAGCTTGCTGTTCTAATGGTGCTTGCCGCTTGGGCGAAGTTCTCTCGGAGCGGCAGC------------------------------------------------------TTGGATTGGATGATAACTCTCTTTGCTCTGGCAACCCTTCCCAACACT…
	PINK_Polypodium_hesperium	ATG---ATTAACATTAAGGACCTCTACAATGTGCTGAGCGCCATAATGCCGCTCTACGCGGCAATGATCGTCGCTTACGGCTCCGTGAGATGGTGGAAA---ATCTTTACACCCGTACAATGCGCGGGCATTAACCGCTTCGTCGCTGTGTTTGCTGTGCCTCTCCTTTCTTTCCACTTCATCTCTACTAATGATCCTTACAAAATGGATGGTCTCTTCATCCTTGCCGACACCATCTCCAAGCTTGCTGTTCTAATGGTGCTTGCCGCTTGGGCGAAGTTTTCTCGCAGCGGCAGC------------------------------------------------------TTGGATTGGATGATAACTCTCTTTGCTCTGGCAACCCTTCCCAACACT…
	PINLbet_Pityrogramma_trifoliata	ATG---ATTACCATCAATGATCTTTACAATGTCCTCAGTGCAATGGTTCCATTGTATGTCACAATGATATTAGCATATGGGTCCGTGAGGTGGTGGAAG---ATATTCACTCCTGTGCAATGCTCGGGAATCAACCGTTTTGTATCGGTGTTTGCTGTGCCACTTCTATCGTTCCATTTCATCTCTACAAACAATCCTTACATGATGGACGGTCCCTTCATTCTTGCAGACACTCTTTCAAAGTTAGCAGTTTTGCTTGCATTGGCAACATGGGTAAAATTCTCATCCAATGGGAGC------------------------------------------------------CTGGACTGGATGATCACCCTTTTCTCAGTTGCCACTCTCCCAAACACA…
	PINLalp_Pityrogramma_trifoliata	ATG---ATCACCATCAAGGATCTTTACAATGTTCTCAGTGCAATGGTTCCGTTGTATGTGGCAATGATATTAGCATACGGGTCCGTGAGGTGGTGGAAG---ATATTCACCCCTGTACAGTGCTCGGGAATCAACCGTTTTGTATCCGTGTTTGCTGTGCCACTGCTATCTTTCCATTTCATCTCTACAAACAATCCATACATGATGGACGGTCCTTTCATTCTTGCAGACACTCTTTCAAAGTTGGCAGTTTTGCTTGCATTGGCAACATGGGTGAAATTGTCACCCAATGGGAGC------------------------------------------------------TTAGACTGGATGATCACCCTTTTCTCCGTTGCCACTCTCCCAAACACA…
	PINL_Myriopteris_eatonii	ATG---ATCACCATTGAAGATCTTTACAATGTGCTTAGCGTGTTAGTGCCTCTTTATGTGGCCATGATTTTAGCATATGCGTCAGTAAGGTGGTGGAAG---ATATTCACTCCTGTGCAATGTTCAGGAATCAACCGTTTCGTATCAGTGTTTGCGGTGCCATTACTTTCTTTCCATTTCATTTCCACAAACAATCCTTACATGATGGATGGTCCCTTCATTCTAGCAGACACTCTTTCAAAGCTGGCAGTCCTGCTTGCATTGGCCACATGGGTCAAATTCTCACCCAATGGCAGC------------------------------------------------------TTGGATTGGATGATCACCCTCTTCGCTGTAGCCACTCTTCCGAACACA…
	PINL_Argyrochosma_nivea	ATG---ATCACCATCGAGGATCTTTACAATGTGCTTAGTGCACTAGCGCCTCTATATGTGGCCATGATTTTAGCATATGGGTCGGTAAGGTGGTGGAAG---ATATTCACTCCTGTTCAATGTTCAGGAATCAACCGTTTCGTATCTGTGTTTGCCGTGCCATTACTTTCTTTCCATTTCATTTCCACAAACAATCCTTACATGATGGATGGTCCCTTCATTCTAGCAGACACTCTTTCCAAATTAGCAGTACTGCTTGCATTGGCCACATGGGTCAAATTCTCACCTAA-------------------------------------------------------------------------------------------------------------…
	PINL_Notholaena_montieliae	ATG---ATTACCATCAAGGATCTCTACAATGTGCTCAGCGCGTTAGTGCCCCTATATGTGGCCATGATTTTAGCATATGGGTCGGTCAGGTGGTGGAAG---ATATTCACTCCTGTGCAATGTTCAGGAATCAACCGTTTCGTGTCTGCGTTTGCCGTGCCATTACTTTCTTTCCATTTCATCTCCAGCAACAATCCTTACATGATGGATGGTCCCTTCATTCTAGCAGACACTCTTTCAAAGCTGGCAGTCCTGCTTGCATTGGCCACATGGGTCAAATTCTCACCCAATGGCAGC------------------------------------------------------TTGGATTGGATGATCACCCTCTTCGCCGTAGCCACTCTTCCGAACACT…
	PINL_Gymnocarpum_dryopteris	ATG---ATTTCCATCAAAGACCTTTACACAGTGCTTAGTGCGATGGTGCCTCTGTATGTGGCGATGATTTTAGCATATGGGTCAGTGAGGTGGTGGAAG---ATCTTTACGCCTGTTCAATGTTCGGGTATCAACCGCTTTGTCTCTGTGTTTGCTGTGCCACTACTATCTTTTCATTTCATATCCACAAATGATCCTTACAAGATGGATGGCCCTTTCATTCTAGCAGACACGCTTTCAAAGTTAGCTGTTTTGCTTGTGCTAGCCGCTTGGGTCAAATTCTCGCCGAATGGGAGC------------------------------------------------------TTGGATTGGATGATCACCCTCTT-------------------------…
	PINL_Cystopteris_fragilis	ATG---ATTTCCATCAAAGACCTTTACACAGTGCTTAGTGCGATGGTGCCTCTGTATGTGGCTATGATTTTAGCATATGGGTCAGTGAGATGGTGGAAG---ATCTTTACGCCTGTTCAGTGTTCGGGTATCAACCGCTTTGTCTCTGTGTTCGCTGTGCCGCTACTATCTTTTCATTTCATATCCACAAATGATCCTTACAAGATGGATGGCCCTTTCATTCTAGCCGACACACTCTCAAAGTTAGCTGTTTTGCTTGTGCTAGCCGCATGGGTCAAATTCTCGCCTAATGGGAGC------------------------------------------------------TTGGATTGGATGATCACCCTC---------------------------…
	PINL_Woodsia_scopulina	ATG---ATTTCCATCAAAGACCTTTACACAGTGCTTAGCGCGATGGTGCCGCTGTATGTGGCGATGATTTTAGCATATGGGTCAGTGAGATGGTGGAAG---ATCTTTACACCTGTTCAATGTTCGGGTATCAACCGCTTTGTCTCGGTGTTTGCTGTGCCACTACTATCTTTTCATTTCATATCCACAAATGATCCTTACAAGATGGATGGCCCCTTCATTCTAGCCGACACACTTTCAAAGCTAGCTGTTTTGCTTGTGCTAGCTGCATGGGCCAAATTCTCGCCCAATGGGAGC------------------------------------------------------TTGGATTGGATGATCACCCTCTTTGCCGTTGCAACTCTCCCAAACACT…
	PINL_Vittaria_lineata	ATG---ATCACTGGTGGAGATCTTTACAATGTGCTGAGTGCAATGATGCCTCTGTACGTGGCTATGATTTTAGCGTATGGGTCGGTACGGTGGTGGAAG---ATATTTACTCCTGTGCAATGTTCAGGAATCAACCGTTTTGTGTCTGTGTTTGCCGTGCCATTATTATCATTCCATTTTATCTCCACAAATAACCCATACAAGATGGATGGCCCTTTCATTCTAGCAGACACTCTGGCAAAGCTGGCGGTTTTGCTTGCATTGGGCACATGGGTGAAGTTCTCTCCCAGTGGAAGC------------------------------------------------------TTGGATTGGATGATCACTCTCTTTGCTGTCGCTACTCTTCCCAACACG…
	PINL_Asplenium_platyneuron	ATG---ATTTCCATCAAAGAACTTTACACAGTGCTTAGTGCAATGGTGCCTCTGTATGTGGCGATGATTTTAGCCTATGGGTCCGTGAGATGGTGGAAG---ATATTTACTCCTGTTCAATGCTCGGGTATCAACCGATTTGTCGCCGTGTTTGCTGTGCCCCTACTATCTTTTCATTTCATATCAACGAATGATCCTTACAAAATGGATGGCCTCTTCATCCTAGCAGACACGTTGTCGAAGCTAGCTGTTTTACTTGCGCTAGCCGCATGGGTCAAATTCTCACGGCATGGGAGC------------------------------------------------------TTGGATTGGATGATCACTCTCTTTGCCGTCGCAACCCTCCCCAACACT…
	PINL_Athyrium_filix	ATG---ATTTCCATCAAAGACCTTTACGCAGTGCTTAGCGCGATGGTGCCTCTGTATGTGGCGATGTTTTTAGCATATGGGTCAGTGAGATGGTGGAAG---ATCTTTACGCCTGTTCAATGTTCGGGTATCAACCGCTTTGTCTCCGTGTTTGCTGTGCCACTACTATCTTTTCATTTCATATCCACAAATGATCCTTACAAGATGGATGGCCCCTTCATTCTAGCAGACACACTTTCAAAGTTAGCTGTTTTGCTTGTGCTAGCCGCATGGGCCAAATTCTCGCCGAATGGGAGC------------------------------------------------------TTGGATTGGATGATCACCCTCTTCGCCGTTGCTACTCTCCCAAACACT…
	PINL_Polypodium_hesperium	ATG---ATTTCCATCAAAGACCTTTACAACGTGCTTAGTGCAATGGTGCCCCTGTATGTGGCAATGATTTTGGCATATGGGTCAGTGAGATGGTGGAAG---ATCTTTACTCCTGTTCAATGTTCGGGTATCAACCGCTTTGTCTCCGTGTTTGCTGTGCCCTTACTATCTTTCCACTTCATCTCCACGAATGATCCTTACAAGATGGACGGCCCCTTCATTCTAGCAGACACGCTTTCAAAGCTAGCTGTTTTGATTGTGCTAGCTGCATGGGTCAAATTCTCGCCGAATGGTAGC------------------------------------------------------TTGGATTGGATGATCACCCTCTTCGCGGTCGCCACTCTCCCAAACACT…
	PINL_Polypodium_amorphum	ATG---ATTTCCATTAAAGACCTTTACAACGTACTTAGTGCAATGGCGCCCCTGTATGTGGCAATGATTTTGGCATATGGGTCAGTGAGATGGTGGAAG---ATCTTTACTCCTGTTCAATGTTCGGGTATCAACCGCTTTGTCTCCGTGTTTGCTGTGCCCTTACTATCTTTCCACTTCATCTCCACGAATGATCCTTACAAGATGGACGGCCCCTTCATTCTAGCAGACACGCTTTCAAAGCTAGCTGTTTTGATTGTGCTAGC-------------------------------------------------------------------------------------------------------------------------------------…
	PINM_Angiopteris_evecta	ATG---ATCAGCATCAAGGATTTGTACAATGTGTTGAGCGCCATGGTTCCTCTCTACGTCGCAATGATCCTCGCGTATGGATCAGTTCGATGGTGGAAG---ATCGTCACTCCCGTCCAGGGTGCCGGGATCAACCGGTTTGTGGCCGTCTTCGCCGTGCCGCTGCTCTCGTTCCATTTCATATCCTCCAACAATCCTTACAAAATGGACGGCCCTTTCATCCTGGCCGATTCCGTTGCCAAGCTCGCAATCTTCGTCGTCCTGGCCGCCTGGGCAAGATTCTCGCGAAACGGTAGC------------------------------------------------------TTGGATTGGCTCATCACGCTCTTCTCCGTCGCCACTCTTCCGAACACG…
	PINM_Azolla_caroliniana	---------------------------------------------------CTATATGTGGCTATGTTTCTAGCTTATGGCTCAGTGAAATGGTGGAAG---ATTTTCACCCCTGTGCAATGCTCAGGTATAAATCGATTTGTCGCAGTCTTCGCAGTCCCTCTACTCTCCTTCCACTTCATCTCTACCAACGACCCCTACAAAATGGATGGATTATTCATCCTTGCCGACACACTATC----------------------------------------------------------------------------------------------------------------------------------------------------------------…
	PINM_Myriopteris_eatonii	--------------CAAGGATCTCTACAGTGTTTTGAGCGCCTTGGTGCCTCTCTATGTAGCCATGTTTCTGGCTTATGGGTCTGTCAGATGGTGGAAA---ATCTTCACACCGGTGCAATGCTCGGGCATCAACCGCTTCGTCGCCGTGTTTGCAGTCCCCTTGCTTTCGTTCCACTTCATTTCCACTAACAACCCTTACAAGATGGATGGCACCTTCATCTTAGCCGACACCATATCCAAGCTCGCCGTGCTCGCGGTCCTCGGCTTATGGGCGAAATTTTTCAAGAGCGGGAGC------------------------------------------------------TTGGATTGGATGATCACGCTCTTCGCTGTCGCCACCCTTCCTAACACT…
	PINM_Argyrochosma_nivea	ATG---ATTACCCCCAAGGATCTCTACACTGTTTTGAGTGCCTTGGTGCCTCTCTATGTCGCCATGTTTCTAGCTTATGGGTCTGTCAGATGGTGGAAA---ATCTTCACGCCGGTGCAATGCTCGGGCATCAACCGCTTCGTCGCCGTGTTCGCGGTCCCCTTGCTTTCTTTCCACTTCATCTCCATCAACAACCCTTACAAGATGGATGGCACCTTCATCTTAGCTGACACCATCTCCAAGCTCGCCGTGCTCGTGGTCCTCGGCTTATGGGCAAAATTTTTCAAGAGCGGGAGC------------------------------------------------------TTGGACTGGATGATCACGCTCTTCGCAGTCGCCACCCTTCCTAACACT…
	PINM_Pityrogramma_trifoliata	ATG---ATTAGCGCTAAGGATCTGTATACCGTTCTGAGTGCCTTGGTTCCTCTTTATGTGGCTATGTTCCTAGCTTATGGCTCTGTGAGATGGTGGAAA---ATTTTCACTCCGGTTCAATGCTCGGGCATCAATCGCTTCGTGGCAGTGTTTGCGGTACCCTTGCTTTCTTTCCACTTCATCTCCACCAACGACCCTTACAAAATGGATGGTAAGTTCATCTTAGCAGACACCATCTCCAAGCTCGCCGTCCTGCTGGTTCTCGGCATATGGGCGAAATTCTTCAAGATCGGGAGC------------------------------------------------------TTGGACTGGATGATCACCCTCTTTGCTGTGGCCACCCTCCCTAACACT…
	PINM_Adiantum_aleuticum	ATG---ATCACCTCCAAGGATCTCTACAATGTTTTGAGTGCCTTGGTGCCTCTCTACGTCGCCATGTTTCTGGCTTATGGGTCTGTTAGATGGTGGAAA---ATCTTCACGCCAGTGCAATGCTCAGGTATCAACCGCTTCGTTGCGGTGTTCGCCGTCCCCTTACTGTCTTTCCACTTCATCTCCACCAACAACCCTTACAAAATGGATGGCATCTTCATCTTAGCAGACACCATCTCCAAACTCGCGGTGCTGGCCGTCCTGAGCATATGGGCGAAATTCTTCAAGAACGGGAGC------------------------------------------------------TTGGACTGGATGATCACCCTCTTCGCTGTGGCCACTCTTCCTAACACT…
	PINM_Gymnocarpum_dryopteris	ATG---ATATCCATCAAGGATCTCTACAGTGTGTTAAGTGCTTTGGTGCCTCTCTATGTGGCCATGTTTCTGGCTTATGGGTCTGTGAGATGGTGGAAA---ATCTTCACGCCCGTGCAATGTTCGGGTATCAACCGCTTCGTAGCGGTGTTTGCGGTACCCTTGCTTTCTTTCCACTTCATCTCCACCAACAACCCTTACAAGATGGATGGCCTCTTCATCCTTGCTGACACCATCTCCAAGCTTGCCGTGCTAGCTGTCCTCGCCGTATGGGCAAAATTTTCCAAAAGCGGGAGC------------------------------------------------------TTGGATTGGATGATCACCCTCTTCGCTGTGGCCACCCTTCCCAATACC…
	PINM_Cystopteris_fragilis	ATG---ATATCCATCAAGGATCTCTACACTGTGTTGAGTGCTTTGGTCCCTCTCTATGTGGCCATGTTCCTGGCTTATGGGTCTGTTAAATGGTGGAAA---ATCTTCACGCCCGTGCAATGTTCGGGTATCAACCGCTTCGTAGCGGTGTTCGCGGTACCCTTACTGTCTTTCCACTTCATCTCCACCAACAACCCTTACAAGATGGATGGCGTCTTCATCCTCGCTGACACCATCTCCAAGCTCGCCGTGCTCGCTGTCCTCGCTGTATGGGCAAAATTTTCCAAAAGCGGGAGC------------------------------------------------------TTGGATTGGATGATCACCCTCTTCGCTGTGGCCACCCTTCCCAATACC…
	PINM_Notholaena_montieliae	--------------------------------------------------------------------------------------------------------------------------------------------------------------------------------------------------------------------------------------------CCACCAGCTCGCCGTGCTCGGGGTCCTCGGCTTATGGGCAAAATTTTTCAAGAGCGGGAGC------------------------------------------------------TTGGACTGGATGATCACGCTCTTCGCTGTCGCCACCCTTCCTAACACT…
	PINM_Woodsia_scopulina	ATG---ATTAGCAGCAAGGATCTCTACAATGTGCTAAGTGCTTTGGTGCCTCTCTATGTGGCCATGTTTCTGGCTTATGGGTCTGTGAGATGGTGGAAA---ATCTTCACGCCCGTGCAATGTTCGGGTATCAACCGCTTCGTAGCAGTGTTCGCGGTACCCTTACTTTCTTTCCACTTCATCTCCACCAACAACCCTTACAAGATGGATGGCCTCTTCATCCTCGCTGACACCATCTCGAAGCTCGCCGTGCTAGCAGTCCTCGGTGTATGGGCAAAATTCTCCAAACATGGGAGC------------------------------------------------------TTGGACTGGATGATCACCCTCTTTGCTGTGGCCACCCTTCCCAACACC…
	PINM_Polypodium_amorphum	ATG---ATAAACATCAAGGATCTCTACGCTGTGCTCAGTGCTTTGGTGCCTCTCTATGTGGCCATGTTTCTGGCTTATGGGTCTGTGCGGTGGTGGAAA---ATCTTCACGCCCGTGCAGTGTTCGGGTATTAACCGCTTTGTTGCCGTGTTTGCGGTACCCTTGCTGTCGTTCCACTTCATCTCCACCAATAACCCTTACAAGATGGATGGTCTCTTCATCCTCGCCGACACCGTCTCCAAGCTTGCCGTGCTAGCAGTCCTCGGCGTCTGGGCGAAATTTTCCAAAAGTGGGAGC------------------------------------------------------TTGGATTGGATGATCACCCTCTTTGCTGTGGCCACTCTTCCCAATACC…
	PINNalp_Psilotum_nudum	---------------------------------------------------TTATATGCGGCAATGATCTTAGCTTATGGATCGGTGAGGTGGTGGAAG---ATCTTTACTCCCGTCCAATGTTCAGGCATCAACCGTTTTGTTGCTACATTTGCTGTTCCCTTCTTGTCATTCCATTTCATATCCAGGAATAATCCTTACAAAATGGATGGTTTGTTTATTTTAGCTGACACCATCTCCAAAGTATTAATGTTCTCGGCATTGTTAGTCTGGTCAAGATTTTCACGCAGTGGCAGT------------------------------------------------------TTGGATTGGTTGATCACTCTTTTCTCGGTTGCAACACTTCCCAACACC…
	PINNbet_Psilotum_nudum	ATG---ATCAGTGCCCGCGATTTCTACAATGTCTTGGCCGCCATGGTGCCGCTGTACGTGGCAATGATATTAGCTTACGGATCAGTGAGGTGGTGGAAA---ATTTTTACACCTGTCCAATGCTCAGGGATTAATCGCTTTGTAGCAGTGTTCGCTGTTCCCCTGCTATCATTCTATTTCATATCCAAGAGCAATCCATACAAGATGGATGGGTTATTCATTCTGGCTGATACCGTTTCTAAGTTTGTTGTGCTTGCAGTGGTAGTTACCTGGACTAAATTTTCAAGAAGTGGC---------------------------------------------------------------------------------------------------------…
	PINN_Myriopteris_eatonii	ATG---ATCACTGGCAAGGATATGTATGATGTCTTGTCGGCAATGGTGCCTCTATATGTAGCAATGATGTTGGGCTACGGCTCGGTGCGGTGGTGGGGC---ATCTTTAGTGCTGTGCAATGTTCCGGAATCAACCGGTTTGTCGCCGTTTTTGCAGTGCCATTGCTGAGCTTCAGCTTCATTTCCAGAAACAACCCATTCAAGATGGACGGCAAGTTCATCTTGGCTGACTCN---------------------------------------------------------------------------------------------------------------------------------------------------------------------…
	PINN_Pityrogramma_trifoliata	---------------------------------------------------------------------------------------------------------------------------------------------------------------------------------------------------------------------------------------------------------------------------------------------------------------------------------------------------------------------------------------------------------------…
	PINN_Argyrochosma_nivea	ATG---ATCACTGGCAAGGATATGTATGATGTCTTGTCGGCAATGGTGCCTCTATACGTGGCGATGATGTTGGGCTACGGGTCGGTGCGGTGGTGGGGC---ATCTTTAGTGCGGTGCAATGTTCCGGAATCAACCGGTTTGTCGCAGTTTTTGCAGTGCCATTGCTGAGCTTCAGTTTCATTTCCAGAAACAACCCATTCAAGATGGATGGCAAGTTCATTTTGGCTGACTCTGCATCCAAAGTTATCGTACTCACTTTGCTCGCATGCTGGGCTAAGCTCTCGCGATATGGTAGC------------------------------------------------------TTGGATTGGATGATAACCCTCTTCTCTCTTTCCACTCTACCGAATACT…
	PINN_Vittaria_lineata	ATG---ATTACCGGCAGGGATATGTATGATGTGCTCTCGGCGATGGTGCCCCTGTACGTGGCCATGACGCTGGGCTACGGGTCGGTGCGGTGGTGGGGC---ATTTTCAGTGCGGTGCAGTGCTCCGGGATCAACCGCTTCGTGGCGGTGTTCGCCGTGCCACTGCTGAGCTTCTGCTTCATCTCCAAGAACAACCCTTTCAAGATGGACGGCAAGTTCATCTTGGCGGACTCCGCGTCGAAGGTGGTAGTGCTTCTGCTGCTGGCGAGCTGGGCGAGGTTCTCGCGCTACGGAAGC------------------------------------------------------TTGGACTGGATGATCACCCTCTTCTCCCTCTGCACCCTCCCCAACACG…
	PINN_Gymnocarpum_dryopteris	ATG---ATTACTGGAAAGGATATGTACAATGTTTTGTCCGCCATGATGCCGCTGTACGTGGCCATGATGTTGGGCTACGGCTCGGTGCGATGGTGGGGA---ATCTTTAGCGCTGTACAGTGCTCCGGCATCAATCGGTTTGTCGCCGTTTTTGCGGTGCCGCTGCTTAGCTTCAGCTTCATCTCCAACAACAATCCATACAAAATGGATGGGAAATTCATATTGGCCGATAGCGCATCGAAGGTTGTCGTATTTGTCTTGCTTGCATGCTGGGCGAGGTTCTCACGCTATGGGAGC------------------------------------------------------TTGGATTGGATGATTACCCTCTTCTCTTTGGCAACTCTCCCAAACACT…
	PINN_Cystopteris_fragilis	ATG---ATTACCGGAAAGGATATGTACAATGTATTGTCGGCCATGGTGCCGCTGTACGTGGCCATGATGTTGGGTTATGGCTCGGTGCGATGGTGGGGA---ATCTTTAGCGCCGTACAGTGCTCCGGCATCAACCGGTTTGTCGCCGTTTTTGCAGTGCCACTGCTTAGCTTCAGCTTCATCTCCAACAACAATCCATACAAAATGGATGGGAAATTCATATTGGCCGATAGCGCATCGAAGGTTGTCGTATTTGTCTTGCTTGCATGCTGGGCGAGGTTCTCACGCTACGGGAGC------------------------------------------------------TTGGATTGGTTGATTACCCTCTTCTCTTTGGCAACTCTGCCAAACACT…
	PINN_Woodsia_scopulina	ATG---ATTACTGGAAAGGATATGTACAATGTATTGTCGGCCATGATGCCGCTGTACGTGGCCATGATGTTGGGCTATGGCTCGGTGCGATGGTGGGGT---ATCTTTAGCGCCGTACAGTGCTCGGGCATCAATCGGTTTGTCGCCGTTTTCGCAGTGCCCCTGCTTAGCTTCAGCTTCATCTCCAACAACAATCCCTTCAAAATGGACGGGAAATTCATTTTGGCCGATAGCGCGTCCAAGGTTGTCGTATTTGTCTTGCTTGCATGCTGGGCGAGGTTCTCACGCTATGGGAGC------------------------------------------------------TTGGATTGGTTGATTACCCTCTTCTCTTTGGCAACTCTGCCAAACACT…
	PINN_Athyrium_filix	-------------------------CTAATGTATTGTCGGCCATGGTGCCGCTGTACGTGGCCATGATGTTGGGCTACGGCTCGGTGCGATGGTGGGGA---ATCTTTAGCGCTGTACAGTGCTCGGGCATCAATCGGTTTGTCGCCGTTTTCGCAGTGCCGCTGCTTAGCTTCAGCTTCATCTCCAACAACAATCCATTCAAAATGGATGGGAAATTCATTTTGGCCGATAGCGCATCTAAGGTTGTCGTATTTGTCTTGCTTTCATGCTGGGCGAGGTTTTCACGCTACGGGAG-------------------------------------------------------------------------------------------------------…
	PINOalp_Huperzia_squarrosa	----------------------------------------------------TGTATGTTGCGATGTTTCTGGCGTACGGATCCGTGAGATGGTGGAAG---ATCCTCACGCCAGAGCAATGCGGAGGGATCAACCGTTTCGTCGCCATCTTCGCCGTGCCGTTTCTTTCCTTCCACATCATCGCCAG-------------------------------------------------------------------------------------------------------------------------------------------------------------------------------------------------------------------…
	PINObet_Huperzia_squarrosa	ATG---ATTACTGGCAATGATCTCTACAAAGTGCTGAGTGCCGTTGTGCCTCTCTATGTTGCGATGTTTCTGGCGTACGGAGCCGTGAGATGGTGGAAG---ATCCTCACACCAGAGCAATGCGGAGGGATCAACCGTTTTGTCGCCATCTTCGCCGTTCCGTTTCTTTCCTTCCACATCATCGCCAG-------------------------------------------------------------------------------------------------------------------------------------------------------------------------------------------------------------------…
	PINPalp_Huperzia_squarrosa	ATG---ATTAGTGCTGAAGATATTTATAAAGTTATTAGTGCAGTTGTACCGCTTTACGTTGCCATGATTCTGGCTTACGGGTCAGTTAGATGGTGGAAA---CTTTTGACTCCAGAACAATGCGGAGGAATCAATCGCTTTGTGGCCATCTTCGCGGTCCCTTTCTTGTCGTTCCACTTTATAGCTTCCAACGATCCTTACAAAATGAACTTGAAGTTTATAGCAGCAGATTCTCTACAGAAGATTGCAATCCTTATGGCGCTGACTTTGTGGACAAGATATTCGCGTAATGGAAGC------------------------------------------------------TTGGAGTGGATGATAACTCTCTTCATGCTCGCCACCCTTCCTAACACA…
	PINPbet_Huperzia_squarrosa	ATG---ATTAGTGGTGAGGATCTTTACAAAGTACTCAGTGCGGTTGTGCCACTTTATGTGGCCATGACTCTTGCCTACGGGTCAGTAAGATGGTGGAAA---TTTCTAACTCCT---------------------------GTGGCAGTCTTTGAGGTGCCGTTCCTGTCTTTCCACATTATTGCTTCAAATGATCCTTACAAAATGAATCTCAAGTTCATAGCTGCAGATACTTTGCAGAAAATCTTAATCCTTGTTATACTAGGCCTTTGGGTAAGATATTCGCGTAATGGTAGT------------------------------------------------------TTGGAGTGGATGATAACGCTCTTCATGCTTGCTACGCTTCCTAACACT…
	PINPgam_Huperzia_squarrosa	ATG---ATCAGTGGAGGGGATGTCTACAAGGTGCTGAGTGCAGTTGTGCCACTCTACGTGGCCATGATACTCGCGTATGGATCAGTGAGATGGTGGAAA---ATCCTGACGCCTGAGCAATGCGGTGGCATCAACCGCTTCGTGGCAATATTCGCCGTGCCATTTCTATCCTTCAGCATCATCGCCTCCAACGATCCTTACAAAATGAACGCGAAGTTCATAGCTGCGGATGCCCTGCAGAAGATTGCCGTCCTCTTAATGCTAGCCTTGTGGGCGAGATACTCTCGCAACGGCAGC------------------------------------------------------CTGGAATGGATGATCACTCTCTTTATGCTCGCCACTCTGCCCAACACT…
	PINQalp_Huperzia_squarrosa	ATG---ATTACAGCTTCAGATTTTTATAAAGTCATTAGTGCCGTGGTTCCGCTATATGTGGCCATGATCTTGGCCTATGGATCAGTCAAGTGGTGGAAA---ATCTTAAGTCCTGATCAATGCTCAGGAATTAACCGTTTCGTCGCAATTTTCGCAGTTCCTTTGCTTTCATTTGAAATTATCGCCAATAACAATCCTTACGAGATGAGTCCCAAATTCATAGCCGCTGACGTTGCACAGAAGGTGCTGGTCTTAGTAGCTCTAGGTTTGTGGGCAAAACTGACAAAGAGAGGAAGT------------------------------------------------------TTAGATTGGCTGATCACTATCTTCATGCTAGCTACCCTGCCAAACACG…
	PINQbet_Huperzia_squarrosa	ATG---ATCACAGGCTCAGATTTTTACAAAGTCATGAGTGCAGTGGTTCCACTTTATGTGGCCATGATCTTGGCCTATGGATCAGTTAAGTGGTGGAAA---ATCCTAAGTCCTGAGCAATGCTCAGGAATAAACCGTTTTGTGGCAATTTTTGCAGTTCCTTTGCTTTCTTTTGAAATTATAGCCAATAACAATCCTTACGAGATGAGCCCAAAGTTTATTGCAGCTGACATTGCACAAAAGGTTCTGATCCTAGTGACGCTGGGTATTTGGGCAAAAGTAGCCAAGAGAGGGAGC------------------------------------------------------TTAGATTGGCTGATCACTATTTTTATGCTGGCTACTCTACCAAACACG…
	PINR_Selaginella_moellendorffii	ATG---ATAAGTCTCCATGATCTCTACACCGTGCTGAGCGCCGTGGTGCCACTCTACGTCGCGATGATCCTGGCCTACGGCTCGGTGAGGTGGTGGGGG---ATCCTCACGCCGGAGCAGTGCGGCGGGATCAATCGCTTCGTCGCCATCTTCGCGGTGCCGCTGCTCTCGTTCGAGATCGTCAGCAGCAACAACCCCTACGCCATGAATCTCAAGTTCATCGCCGCCGACATCGTCCAGAAGCTCGCAATTCTCGCCGCGCTCGCGCTCTGGGTCAAGTTGTCGCGCCACGGCAGC------------------------------------------------------CTCGAGTGGCTCATCACCTTGTTCATGCTCGCCACGCTTCCAAACACG…
	PINR_Selaginella_apoda	--------------------TCTCTACACCGTGCTCAGCGCCGTGGTTCCGCTCTACGTCGCCATGATCCTGGCCTACGGCTCGGTCCGGTGGTGGGGG---GTCCTCACCCCGGAC------GGCGGGATCAACCGCTTCGTCGCGATCTTCGCGGTGCCGCTCCTCTCCTTCGAGATCGTCAGCAGCAACGACCCCTACTCCATGAACGTCAAGTTCGTCGCCGCCGACATCGTCCAGAATGGG----------------------------TGAAGCTCTCCCGCCATGGCAGC------------------------------------------------------CTCGAGTGGCTCATCACCCTGTTCATGCTCGCCACCCTTCCAAACACC…
	PINS_Selaginella_moellendorffii	ATG---ATCAGCGCGCACGACTTCTATGTGGTGATGAGCGCCGTGGTGCCGCTCTACGTCGCAATGATCCTGGCCTACGGCTCAGTCCGGTGGTGGAAG---ATCCTCACTCCGGATCAATGCGGCGGCATCAATCGCTTCGTGGCGATCTTCGCGGTCCCACTCCTCTCCTTCCAGATTCTCGCCACCAACAATCCTTACAAGATGAACGCGCAGTTCATCGCCGCCGACGTCCTCCAGAAGCTGGCCATTCTCGCGGTTCTTCTCGTCTGGTGCCGCTACTCCAGCAATGGAAGC------------------------------------------------------ATGGAGTGGACTATCACTCTCTTCATGCTGGCCACGCTTCCCAACACT…
	PINS_Selaginella_apoda	ATG---ATCACCGCACACGACTTCTACGTCGTCATGAGCGCCGTGGTGCCTCTCTACGTCGCGATGATCCTGGCCTACGGCTCGGTCCGCTGGTGGAAG---ATCCTCACGCCGGACCAATGCGGCGGCATCAACCGCTTCGTCGCAATCTTCGCGTTGCCGCTGCTCTCCTTCCAGATCCTCGCC---------------------------------------------------------------------------------------------------------------------------------------------------------------------------------------------------------------------…
	PINT_Selaginella_moellendorffii	ATG---ATTAGCGGGGGCGATTTCTACCAAGTCATGGCCGCTGTGGTGCCGCTCTACGTCGCCATGATCCTGGCCTACGGCTCCGTGCGCTGGTGGGGG---ATCCTCACGCCCGAGCAGTGCTCGGGCATCAATCGATTCGTGGCGCTCTTCGCAGTGCCACTGCTCTCCTTCCAGATCATCTCCAAGAACAACCCCTACCTCATGAACCCCCAGTTCATCGCCGCCGACGCCATCCAAAAGGCGGCCGTGATGCTCGTCCTCGCCATCTGGGCGCGCTACTCGTCGCGCGCCAGC------------------------------------------------------TTCGAGTGGGTCATCACGCACTTCATGGTGGCGACGCTGCCCAACACG…
	PINT_Selaginella_apoda	ATG---ATTAGCGGGGGCGACTTCTATCAAGTCATGGCCGCGGTGGTGCCGCTCTACGTCGCCATGATCTTGGCATATGGCTCAGTCCGCTGGTGGGGA---ATCCTCACGCCCGAGCAGTGTTCCGGAATCAACCGCTTCGTGGCGCTCTTTGCGGTGCCTCTCCTCTCCTTCCAGATCATCTCCAAGAACAATCCATACACCATGAACCCCCAGTTCATCGCCGCCGACGCCATCCAGAAGGCCGCCGTCATGCTCGTCCTCATCATCTGGGCTCGCTACTCGTCCCGGGCCAAC------------------------------------------------------CTCGACTGGGTCATCACACACTTCATGGTGGCAACGCTTCCCAACACG…
	PINUalp_Selaginella_moellendorffii	ATG---ATAAGTCCGGCGGAGTTCTACACGGTCATGGCGGCAATGGTTCCACTCTACGTCGCCATGCTCCTCGCCTACGCCTCCGTGAGGTGGTGGGGA---ATCCTCACGCCTGACCAGTGCTCCGGCATCAACCGCTTCGTCGCCATCTTCGCGGTGCCGCTCCTCTCCTTCCAGATCATCGCTCACAACAATCCTTACGACATGAGCCTCAAGTTCGTCCTCGCCGACGCTCTCCAGAAGATCATCGTCCTGGCGGTCCTGGGAGCCTGGACGAGATACTCGCGCCGCGGCAGC------------------------------------------------------CTCGAGTGGATGATCACTCTCTTCATGCTGGCGACGCTTCCGAACACG…
	PINUbet_Selaginella_moellendorffii	ATG---ATAAGTCCGGCGGAGTTCTACTCGGTCATGGCGGCAATGGTTCCACTCTACGTCGCCATGCTCCTCGCCTACGCCTCCGTGAGGTGGTGGGGA---ATCCTCACGCCTGACCAGTGCTCCGGCATCAACCGCTTCGTCGCCATCTTCGCGGTGCCGCTCCTCTCCTTCCAGATCATCGCTCACAACAATCCTTACGACATGAGCCTCAAGTTCGTCCTCGCGGACGCTCTCCAGAAGATCATCGTCCTGGCGGTCCTGGGAGCCTGGGCGAGATACTCACGCCGCGGCAGC------------------------------------------------------CTCGAGTGGATGATCACTCTCTTCATGCTGGCGACGCTTCCGAACACG…
	PINV_Selaginella_moellendorffii	ATG---ATCACGTTGCAAGAGTTTTACACGGTGATGTCGGCTGTGGTGCCACTCTATGTCGCAATGATCCTTGCTTATGGCTCCGTTCGATGGTGGAAG---CTGCTCACACCTGCACAGTGCTCTGGGATAAATAGATTTGTGGCAATCTTTGCAGTACCTCTGCTCTCCTTTCAAATCATAGCGCACAACAATCCATACGACATGAATCCCAGGTTCGTAGCCGCTGATGTCCTCCAGAAGCTCATTGTTCTCGCAGTCCTCGCATCCTGGTCTAGGCTCAAAAAGAGTAAAGAC------------------TCAGTCAGGAGCACCAGTGACACAAAGAGTAAAGACTTGGACTGGGCCATTACCTTGTTCATGGTGTCAACGCTCCCAAACACA…
	PINV_Selaginella_apoda	ATG---ATCACGCTGGGGGAGTTCTACACGGTGATGTCCGCCGTGGTGCCGCTCTACGTCGCGATGATCCTCGCCTACGGCTCCGTCCGGTGGTGGAAG---CTCCTCACGCCCGCGCAATGCTCGGGCATAAACAGATTCGTCGCCATCTTCGCGGTGCCTCTGCTCTCCTTCCAGATCATCTCGCACAACAATCCATACGACATGAATCCCAGGTTCGTCGCCGCCGATGTCCTCCAGAAGCTCATCGTCCTCGCGGTCCTCGCGTCCTGGTCCAAGCTCAAGAGATGCAAGGAC---------------TCAGTCCCGGGCAGCGGCAGCAATGACAAATGCAAGGACCTGGACTGGGCCATCACCTTGTTCATGGTGTCAACGCTCCCAAAC---…
	PINAalp_Sphagnum_lescurii	ATG---ATTACAGGAGGCGATCTGTACAGTGTGCTCAGTGCAGTGGTGCCGCTTTACGTGGCGATGTTGCTCGCTTACGGATCCGTGAAATGGTGGGGG---ATCCTGACCCCGCAGCAATGCATGGGCGTGAATCGCTTCGTCTCCATCTTCGCCGTCCCGTTGCTCTCCTTCCAGTTCATCTCTGGTAACGATCCTTATGCCATGAACTTCCGCTTCATCGCTGCCGATGCCGTGTCGAAGATCGCTCTTCTCCTGGCCCTTGCACTCTGGGTGCGCTACTCTAAGTCCGGTTCC------------------------------------------------------CTCGACTGGATGATTACGATCTTCATGCTCGGAACTCTTCCCAACACG…
	PINAbet_Sphagnum_lescurii	ATG---ATAACGGGAGGGGATTTGTACAATGTGCTCAGTGCGGTGGTGCCGTTGTACGTGGCGATGATGCTTGCTTACGGCTCCGTGAAATGGTGGGGA---ATCCTAACACCGCAACAATGTATGGGCGTGAATCGCTTCGTTTCCATCTTCGCCGTGCCGTTGCTGTCTTTCCAGTTCATCGCTGGTAATGATCCTTATGCCATGAACTTCCGCTTCAT----------------------------------------------------------------------------------------------------------------------------------------------------------------------------------…
	PINA_Polytrichum_commune	ATG---ATAAACGGCAATGACCTCTACAGTGTGCTCAGTGCGGTGGTGCCTCTGTACGTGGCCATGATCCTGGCCTATGGGTCGGTGAAGTGGTGGGGA---ATCCTCACACCCCAACAGTGTGGAGGAGTCAACAGATTCGTGTCCATCTTTGCCGTCCCTTTGCTATCCTTTCAGTTCATATCCGGTAATGACCCATACACAATGAACTTCCGGTTCATAGCGGCAGATGTGGTGTCCAAAGTGTTCGTGCTTTTCTGTCTGGGAATTTGGGTGCGATTCTCCAAGTGGGGTAGC------------------------------------------------------CTGGATTGGATGATCACCGTATTTGTGTTGAGCACCATCCCCAACACG…
	PINA_Physcomitrella_patens	ATG---ATTAACGGCCATGACATATACAATGTTCTCAGTGCCATGGTACCTTTATACGTGGCGATGATGTTGGCCTACGGCTCTGTGAAGTGGTGGGGG---ATTTTGACACCACAGCAATGTGGCGGAATCAACAGATTTGTGTCCATTTTCGCCGTCCCCCTTCTATCCTTCCAGTTCATCTCCGGAAACAACCCATACGCGATGAATTTCAAATTCATTGCAGCCGATGCGGTGTCCAAGGTGCTTGTTCTCCTATGCTTGGGTCTCTGGGCACGATATGCCAAGCGGGGAAGT------------------------------------------------------CTGGAATGGATGATAACATTGTTTGTGCTGATCACAATACCCAATACC…
	PINB_Physcomitrella_patens	ATG---ATTAACGGGCATGACATTTACAATGTCCTCAGCGCCATGGTGCCACTCTACGTGGCGATGATGTTGGCTTACGGTTCGGTGAAATGGTGGGGG---ATATTGACGCCACAGCAATGTGGTGGGATCAACAGATTCGTCTCCATTTTTGCTGTCCCTCTCCTATCCTTCCAGTTCATCTCCGGCAACAACCCCTACGCGATGAATTTTAGGTTCATTGCAGCCGATGCGGTGTCCAAGGTGTTTGTCCTCTTGTGCCTTGGTCTCTGGGCTCGATACTCAAAGCGAGGAAGC------------------------------------------------------CTCGAGTGGATGATTACATTGTTTGTGCTGATCACGATACCCAACACT…
	PINC_Physcomitrella_patens	ATG---ATTACGGGTCATGACATGTATAATGTCTTGAGCGCCATGGTGCCGCTGTACGTGGCGATGATGTTGGCCTACGCGTCTGTGAAATGGTGGGGA---ATTCTAACGCCGCAACAATGTGACGGAATCAACAGATTCGTGTCGATTTTCGCCGTCCCACTGCTCTCTTTCCAGTTCGTCTCGGGCAACAACCCTTACGAGATGAATTTCAGATTCATTGCAGCGGACGCCGTGTCCAAGGTGTTCGTTCTCTCGTGCTTAGGTCTTTGGGTCCGGTTCTCAAAGCGGGGAAGT------------------------------------------------------CTGGAGTGGGTGATTACATTGTTTATGCTGACGACGATTCCAAACACC…
	PIND_Physcomitrella_patens	ATG---TTGACAGGTGGTCAGTTTTACGATGTACTCTGTGCCGTCGTGCCGCTATATGTAGCCCTATTTCTTGGATACGGGTCCCTTAAATGGTGGGGA---GTCGTTACGCCGGAGCAAAGTGCAGGGATAAGTCGCTTCAATGCGCTAATAGCGATGCCACCGCTCATCTTCGAGATCATCGCTTTTAATAACCCCTACACCATGAACAACCGCCTAATTGCTGCATACTGTTTGTCTAACGGAATCGTTCTCGTTGGATTGTGCGCGTGGGTTTGGTGCACAAAATGCGGTAAT------------------------------------------------------CTCGACTGGGTGATTACCTTATTCCAGCTCTCGGTGATGCCGAACACA…
	PINZ_Marchantia_polymorpha	ATG---ATCAACGCGCACGATCTCTACAATGTCCTCAGCGCGGTGATACCGCTGTACGTGGCCATGATCCTGGCCTACGGGTCGGTGAAATGGTGGGGG---ATTCTGACGCCGGATCAATGCGGGGGCATCAATCGCTTCGTGGCCGTGTTCGCCGTGCCGCTGCTGTCGTTCAAGTTCATCGCGCTCAACGATCCCTACACCATGAACTACCAGTTCATCGCAGCAGACGCCATGTCGAAGATCGCCATCCTGATTCTGCTGGGCCTGTGGGCGCGCTACACCAAGCGCGGCAGC------------------------------------------------------TTCGACTGGATGATCACCATCTTCATGCTGGCCACGCTGCCGAACACG…
	PINX_Marchantia_polymorpha	ATG------ACGGGAGAAGACTTTTGGCTGCTCCTTCAGTACATCCTTCCGTTTTTCATTATTCTCTTGCCAGCATATGGCATGGCACGTACGAAAATT---TTAACCCAA---GACCATGCGCTTGGACTGAACCGATGGACTTCTCTGGTCGGGGTTCCCATCTATGTAGGACATATGGTGGCAACCAATGATCCCTACCAGACGAATTTGCGGCTTGTCGGAGCCGATGCCCTTCAGAAGATTGTGGTCCTACTTATAGCCTTGGTCTGGTGGAGGTTCTCCAAGAGAGCGACG------------------------------------------------------ATCGATGGAGTTATTACTTTCTTCATGCTGTCCACTCTGAGCAACATG…
	PINY_Marchantia_polymorpha	ATG---TTGACGGCGCTGGATTTCTGGCATCTGGTGGAGCACATCATCCCGGTGTACGTGCTGGTGATCGTCGGCTATGTGCTCACCAGGTTCGAGATC---ATCGAGCCC---GTGCACTCGCCGGGGATCAGCAAGTGGGTTTCGACTCTCGGAGTTCCCATGTACGTGTTCCATCTGCTGGCTTTTAACGACCCGTACCAGACGAGTATGCGCCTCGTGGGAGCGGACGTTCTCTCCAAAGCGCTCGTTCTGATCGGCGGCTGCTTGTGGTGGAGGTTTTGCAAGTGCGGAAGC------------------------------------------------------ATCGAAGGGGTGATCGGCTTCTTCATGCTGGCCACTCTCCCGAACACT…
	PINW_Marchantia_polymorpha	ATGGGGTTGAAGGGATCGGAGGTGATGAATCTGGTGAACGCCGTCGTGCCACTCTACATCTCCATAGGATTGGGGTACACGCTGTCGAAGCTGAAGGTG---CTGTCGTACGAGGTGCATTATCAAGGAATCGTCACCTTCTGCTTCAAGGTCACCACTCCGCCGCTCGTGTTCCAGATGGTGGCCAACAACAACCCGTACCTGCTGAACCTTCGTCTGATCGGAGCTGACGTCTTGTGCAAAGCCATCGTGCTGGTCGTGCTTGGTCTGAGCTGCGTCTGGCGGCCCACGGCGCAG---------------------------------------------------CATGTGGCTTGGGTCAGTGTCTACTTCAATCTGGCCACCATGTCCAACACC…
;
end;
