# Supplementary material for: Paralogous Radiations of PIN Proteins with Multiple Origins of Noncanonical PIN Structure
Source: Mol Biol Evol. 2014 Apr 23;31(8):2042–60. doi: 10.1093/molbev/msu147 (PMC4104312; doi:10.1093/molbev/msu147)
Supplement: Supplementary Data [file supp_msu147_Supplementary_data_5b.nex]

#NEXUS
begin data;
	dimensions ntax=473 nchar=1809;
	format datatype=dna missing=? gap=-;
	matrix
	PIN10a_Brachypodium_distachyon	ATGATTTCGTCGCACGACTTGTACACGGTCCTGGCGGCGGTGGTGCCGCTGTACGTGGCGATGATCCTGGCGTACGGGTCGGTGCGGTGGTGGGGCATCTTCACGCCCGACCAGTGCTCCGGCATCAACCGCTTCGTCGCCATCTTCGCCGTGCCGCTGCTCTCCTTCCACTTCATCTCCGCCAGCGATCCTTACCAGATGAACCTCCGCTTCCTGGCCGCGGACACGCTGCAGAAGCTGCTCGTCCTGGCCGCGCTCGCCGCCTGCTCGCGGCTGATCCCCTCGCTGGGCCTGGACTGGTCCGTCACGCTCTTCTCGCTCTCCACGCTGCCCAACACGCTCGTCATGGGGATACCGCTGCTGGTGGCCATGTATGGCCCGGACGCCGGCTCGCTCATG…
	PIN10a_Oryza_sativa	ATGATATCCGGGCACGACTTCTACACGGTGATGGCGGCGGTGGTGCCGCTGTACGTGGCGATGTTCCTGGCGTACGGGTCGGTGCGGTGGTGGGGCATCTTCACGCCGGACCAGTGCTCCGGCATCAACCGCTTCGTCGCCATCTTCGCCGTGCCGCTCCTGTCCTTCCACTTCATCTCCACCAACGACCCGTACGCCATGAACCTCCGCTTCCTGGCGGCGGACACGCTGCAGAAGCTGCTCGTCCTGGCGGGGCTCGCCGCGTGGTCGCGCCTCCCCTCGCGGACCGGCCTGGACTGGTCCATCACGCTCTTCTCCCTCTCCACGCTGCCCAACACGCTCGTCATGGGGATCCCGCTGCTGATCGCCATGTACGGGCCATACTCCGGCTCGCTCATG…
	PIN10a_Sorghum_bicolor	ATGATATCGGGGAACGATGTATACACGGTGCTGACCGCGATGGTGCCTCTGTACGTGGCCATGTTCCTGGCGTACGGGTCGGTGCGGTGGTGGCGCATCTTCACGCCGGACCAGTGCTCCGGCATCAACCGCTTCGTCGCCATCTTCGCCGTGCCGCTGCTGTCCTTCCACTTCATCTCCACCAACAACCCCTACGCCATGAACCTCCGGTTCCTGGCCGCCGACACACTGCAGAAGCTGCTCGTCCTGGCGGGGCTGGCCGTGTGGTCGCGCCTGCTGCCCACCAGCTCCCTGGACTGGTCCATCACGCTCTTCTCCGTGTCGACGCTGCCCAACACGCTGGTGATGGGGATCCCGCTGCTGATCGCCATGTACGGTCCCTACGCGGGCTCCCTCATG…
	PIN10a_Zea_mays	ATGATATCGTGGAACGATGTATACACGGTGCTGACCGCGATGGTGCCCCTGTACGTGGCCATGTTCCTGGCGTACGGGTCGGTGCGGTGGTGGCGCATCTTCACGGCGGACCAGTGCTCCGGCATCAACCGCTTCGTGGCCATCTTCGCCGTGCCGCTGCTGTCCTTCCACTTCATCTCCACCAACGACCCGTACGCCATGAACCTCCGGTTCCTGGCCGCGGACACGCTGCAGAAGCTGGTCGTCCTCGCGGGGCTGGCCGCGTGCTCGCGCCTGCCCTCCAGGCTGGCGCTGGACTGGTCCATCACGCTCTTCTCCGTGTCGACGCTGCCCAACACGCTGGTGATGGGCATCCCGCTGCTGATCGCCATGTACGGTCCCTACGCCGGGTCCCTGATG…
	PIN10b_Brachypodium_distachyon	ATGATATCGTGGCACGACCTCTACACGGTGCTGTCGGCGGTGGTGCCGCTGTACGTGGCCATGGCGCTCGCCTACGGCTCCGTCCGGTGGTGGGGCGTCATCACCCCGGACCAGTGCGGCGGCATCAACCGCTTCGTGGCCGTCTTCGCCGTGCCGCTGCTCTCCTTCAAGGTCATCTCCGGCACCGACCTCTACGCCATGGACCTGCGCTTCGCCGCCGCCGACACGCTCCACAAGTGCGCCGTCCTCGCCGCCCTCGCAGCCTCCGCCCGCTTCTTCCCTGGCTCCGGCCTCGACTGGCCCGTCACGTTCTTCTCCTTCGCCACGCTGCCCAACACGCTCATCATGGGGATCCCGCTGCTGGTGGCCATGTACGGCAGCCATGCCGGGGATCTCATG…
	PIN10b_Oryza_sativa	ATGATATCGTGGCACGAGCTGTACATGGTGCTGTCGGCGGTGGTGCCGCTGTACGTGGCGATGATGGTGGCGTACGGCTCCGTGCGGTGGTGGGGCGTCCTCACGCCGGAGCAGTGCTCCGGCATCAACCGCTTCGTCGCCGTCATCGCCGTCCCGCTCCTCTCCTTCCACTTCATCTCCTCCAGCGACCCCTACGCCATGAACCTCCGCTTCGTCGCCGCCGACACCCTGCAGAAGGTGCTCGTCCTCGCCGCGCTCGCCGCGTGGTCGCGCTTCCCCGCGCGCTTCGTCCTCGACTGCTCCATCACGCTCTTCTCCGTCTCCACCCTCCCCAACACGCTCGTCATGGGGATCCCGCTCCTCGTCTCCATGTACGGCCCTTACTCCGGCGACCTCATG…
	PIN10b_Sorghum_bicolor	ATGATCTCGTGGCACGACCTGTACACGGTGCTTTGCGCGGTGGTGCCGCTGTACGTGGCGATGGTCCTGGCGTACGGCTCCGTGCGGTGGTGGGGCGTGCTGACGCCGGACCAGTGCGCCGGCATCAACCGCTTCGTCGCCGTCTTCGCCGTGCCGCTCCTCTCCTTCCACTGCATCTCCACCAGCGACCCCTACGTGATGAACCTCCGCTTCATCGCCGCCGACACGCTGCAGAAGGTCCTCGTCCTCGCCGCGCTCGCCGTCTGGTCGTACCTCCCGACCGCGCGCCGCTTGGACTGGTCCATCACGCTCTTCTCCCTGTCCACGCTGCCCAACACGCTCATCATGGGGATCCCGCTCCTGGTCGCCATGTACGGGCAGTACTCGGGCGACCTCCTG…
	PIN10b_Zea_mays	ATGATCTCGTGGCACGACCTGTACACGGTGCTGTGCGCGGTGGTGCCGCTGTACGTGGCGATGATCCTGGCGTACGGCTCCGTGCAGTGGTGGGGCGTGCTGACGCCGGACCAGTGCTCCGGCATCAACCGCTTCGTCGCCGTCTTCGCCGTGCCGCTCCTCTCCTTCCACTGCATCTCCGCCAGCAACCCGTACGTGATGAACCTCCGCTTCATCGCCGCCGACACGCTGCAGAAGGTCCTCGTCCTCGCCGCGCTCGCCGTCTGGTCGCACCTCCCGCCCGCGCGCGGCTTCGACTGGTCCATCACGCTCTTCTCCCTGTCCACCCTGCCCAACACGCTCATCATGGGGATACCGCTCGTCGTGGCCATGTACGGGCGGTACTCGGGCGACCTCCTG…
	PIN11_Aextoxicon_punctatum	------------------------------------------------------------------------------------------------------------------------------------------------------------------------------------------------------------------------------------------------ATTGTCTTGGCGGTTCTTGCCATCTGGTCAAGAACCAGCTCAAGAGGCTCTCTTGAATGGTCCATTACTCTCTTCTCTCTCTCTAGTCTCCCCAACACTCTTGTCATGGGTATCCCTCTGTTGAAGGGCATGTATGGTAATGACTCAGGAACCTTAATG…
	PIN11_Amborella_trichopoda	---------------------------------------------------------------------------------------------------------------------------------------------------------------------------------------------------------------------------------------------------------------------------------------------------------------------------------------------------------------------------------------------------------------…
	PIN11_Aquilegia_caerulea	ATGATTACTGGAACTGACCTATACCATGTTTTTACAGCAGTTGTTCCTCTCTATGTTGCTATGATCTTAGCTTATGGGTCTGTGAAATGGTGGAAAATCTTTAGTCCTGATCAATGTTCTGGTATCAATCGTTTTGTTGCTCTTTTTGCTGTTCCTTTGCTTTCTTTCCATTTCATCTCTAGTAATGATCCATATCACATGAACTTCAGATTCATTGCAGCTGATACTCTTCAGAAGATAATAGTTTTAGTTGTTCTTGCTATTTGGTCTAGATTTAGTGCTAGAGGATCTCTTGAGTGGTCTATTACACTCTTTTCACTCTCTACACTTCCAAACACTCTTGTTATGGGAATCCCTCTTTTGAAAGGGATGTATGGTGATGCTTCAGGAACTTTAATG…
	PIN11_Aristolochia_elegans	ATGATCTCGGGCACTGATCTTTACCACGTACTCTCCGCCGTAGTCCCTCTCTATGTCGCCATGATCCTCGCTTACGGCTCCGTAAAATGGTGGAAGATATTCAGTCCCGACCAGTGCTCCGGCATCAACCGCTTCGTTGCTCTGTTCGCCGTCCCTCTCCTATCGTTCCACTTCATCTCCACCAACGATCCCTACTCCATGAACTTGAGATTCATTGCCGCAGATACCCTTCAAAAGATCATGGTTTTAGTTGTTCTGGGAATCTGGACCATGACCAGCTCGAGAGGCTCCCTCGAATGGTCCATCACTCTCTTCTCTCTCTCCACTCTGCCCAACACCCTCGTCATGGGCATCCCATTACTCAAAGGAATGTACGGGGAGTTCTCAGGAAGTTTAATG…
	PIN11_Brachypodium_distachyon	ATGATCACGGCGGCGGACCTGTACCACGTGCTGACGGCGGTGGTGCCGCTCTACGTGGCCATGACGCTCGCCTACGGCTCCGTCCGGTGGTGGCGCATCTTCACGCCCGACCAGTGCTCCGGCATCAACCGCTTCGTGGCGCTCTTCGCCGTCCCGCTGCTCTCCTTCCACTTCATCTCCTCCAACGACCCTTATGCCATGGACCTCCGCTTCCTCGCCGCCGACACGCTCCAGAAGCTCGCCGTCCTCGCCCTCCTCTTCCTCGCCTCCCACATCCGCCTCCGCATCTCCCTCGACTGGGCCATCACGCTCTTCTCGCTCTCCACGCTCCCCAACACGCTCGTCATGGGCATCCCGCTGCTCCGCGGCATGTACGGCGAGGACGCCGGGACTCTCATG…
	PIN11_Brocchinia_reducta	ATGATATCGGCGTTGGACTTGTACCACGTGTTGTCGGCGGTGGTGCCGCTGTACGTGGCGATGATCCTGGCGTACGGGTCGGTGAAGTGGTGGCGCATATTCTCGCCGGAGCAGTGCTCGGGGATCAACCGCTTCGTGGCGCTCTTCGCCGTCCCGCTCCTCTCCTTCCACTTCATCTCCACCAACAACCCATACGCCATGAACTACCGCTTCATCGCCGCCGACACCCTGCAGAAGCTGGCCGTGCTGGCCGCGCTCCTGCTCTGGTCCAAGGCCTCCGCCCGGGGCTGCCTCGAGTGGGCCATCACCCTCTTCTCCCTCGCCACCCTCCCCAACACCCTCGTCATGGGGATCCCCTTGCTCAAGGGCATGTACGGCCCCGCCNNNNNNNNNNNNNNN…
	PIN11_Chondropetalum_tectorum	ATGATCAGTGTTGCTGATCTCTACCACGTCCTCTCGGCAGTGGTACCGCTCTACGTGGCGATGCTCCTAGCCTACGCGAGCGTCAAGTACTGGCGCATCTTCTCGCCGGACCAATGCGCCGGCATCAACCGCTTTGTTGCCTTATTCGCCGTCCCCCTCCTCTCATTCCACTTCATCTCCACCAACAACCCCTACGCCATGAACCTCCGCTTCATAGCCGCCGACACACTGCAGAAAATCATCGTCTTAGCCCTCCTCTCCATCTGGGCCAAGCTCAGCTCTCGTGGTTCACTCGAATGGCTCATCACGCTCTTCTCTTTATCCACATTACCCAACACTCTAGTCATGGGGATTCCATTACTGAAAGGCATGTATGGAGTCGAGTCTGGTAGCTTGATG…
	PIN11_Cocculus_laurifolius	---------------------------------------------------------------------------------------------------------------------------------------------------------------------------------------------------------------------------------------------------------------------------------------------------------------------------------------------------------------------------------------------------------------…
	PIN11_Euptelea_pleiospermum	---------------------------------------------------------------------------------------------------------------------------------------------------------------------------------------------------------------------------------------------------------------------------------------------------------------------------------------------------------------------------------------------------------------…
	PIN11_Freycinetia_multiflora	ATGATAACCGCAGCGGACTTCTACCATGTTATGACGGCGGTGGTGCCGCTGTACGTGGCGATGATCCTTGCCTACGGCTCAGTCAAGTGGTGGAAGATCTTCTCTCCGGACCAGTGCTCCGGGATCAACCGCTTCGTGGCGCTGTTCGCGGTGCCGCTGCTGTCCTTCCACTTCATCTCGACCAACAACCCCTACACCATGAACCTGCGGTTCATCGCGGCGGACACCCTTCAGAAGCTGATAGTACTGGCAGCGCTAATGGTGTGGACGCGGCTGAGCAGCAGTGGCTGCCTCGAGTGGATCATCACCCTCTTCTCCCTCTCCACCCTCCCCAACACCCTCGTTATGGGCATCCCATTGCTCAAAGGTATGTACGGCCCCTTCTCCGGCGGTCTCATG…
	PIN11_Lepidosperma_gibsonii	ATGATCACAGCTCTAGACTTGTACCATGTTCTCTCAGCGGTGGTACCGCTCTACGTGGCGATGATCCTCGCGTACGGATCGGTGAAATGGTGGCGCATCTTCTCACCGGATCAATGCTCCGGGATAAACCGTTTCGTCGCACTTTTCGCCGTGCCGCTCCTCTCGTTCCACTTC---------------------------------------------------------------------------------------------------------------------------------------------------------------------------------------------------------------------------------…
	PIN11_Liriodendron_tulipifera	ATGATATCCGGCACCGACCTCTACCATGTTCTCACCGCCGTTGTCCCACTCTACGTGGCGATGATCCTTGCCTATGGCTCTGTGAAATGGTGGAAGATCTTCACACCCGATCAATGCTCTGGCATCAACCGATTCGTGGCCCTCTTTGCAGTTCCGCTCCTCTCCTTCCACTTCATCTCCTCCAACAACCCGTACGCCATGAACTTCCGATTCATCGCGGCGGACACTCTTCAGAAGATCATGGTCTTGGTAGTACTAGCAATCTGGACTAAGACCAGCTCCAGAGGTTGCCTGGAATGGACAATTACGCTCTTTTCTCTGTCGACGCTCCCGAACACTCTCGTCATGGGAATTCCCTTGTTGAAGGGAATGTACGGCGCGGATTCAGGCAGTTTGATG…
	PIN11_Maranta_leuconeura	ATGATCAGCGCCGGCGACCTCTACCACGTGCTGACGGCGGTGGTGCCGCTCTACGTGGCGATGATCCTGGCGTACGGGTCGGTGAAGTGGTGGCGGATCTTTAGCCCCGACCAGTGCTCGGGGATCAACCGGTTCGTGGCGCTGTTCGCGGTGCCGCTGCTGTCGTTCCACTTCATCTCGACGAACAACCCCTACGCCATGAACTACCGCTTCATCGCCGCCGACTCCCTGCAGAAGGTGATCGCGCTGGCGGTGCTGGCGGCGTGGGCGAAGCTGAGCGTCCGCGGCTGCCTCGAGTGGGCGATCACGCTCTTCTCCCTCTCCACGCTGCCCAACACGCTCGTCATGGGGATCCCCTTGCTCAAGGGCATGTACGGCCCGGACTCCGGCAGCCTCATG…
	PIN11_Mimulus_guttatus	ATGATCTCGTTAACAGACCTGTACCACGTGCTCACCGCCGTGGTCCCACTCTACGTTGCCATGATACTCGCGTACGGCTCCGTCAAGTGGTGGAAGATCTTCACCCCCGACCAGTGCTCCGGCATCAACAGATTCGTCGCGTTGTTCGCCGTCCCGCTCCTCTCGTTCCACTTCATCTCCTCCAACAACCCCTACGCCATGAACTACCGCTTCATCGCCGCCGACACGCTCCAGAAACTCATCGTCCTCGCCGTGCTCGCCGTCTGGTCGAGAACCAGCGCCAGGGGCTCCCTCGAGTGGTCGATCACCCTCTTCTCTCTCTCCACGCTCCCCAACACACTCGTGATGGGGATCCCACTCCTGAAAGGGATGTACGGCGAGAACTCCGGCACGCTGATG…
	PIN11_Orchidantha_maxillaroides	---------------------------------------------------------------------------------------------------------------------------------------------------------------------------------------------------------------------------------------------------------------------------------------------------------------------------------------------------------ATGGGCATCCCCCTGCTCAAGGGCATGTACGGCCCCGACTCTGGCAGCCTCATG…
	PIN11_Papaver_somniferum	ATGATTACAGGAACTGATCTCTACCATGTTTTCACTGCTGTGGTTCCTCTTTATGTTGCTATGGTTCTAGCTTATGGTTCAGTGAAATGGTGGAAAATCTTTACTCCTGATCAATGTTCTGGTATCAATAGATTTGTTGCACTCTTTGCTGTTCCTTTACTTTCATTTCACTTCATATCAAGTAACAATCCTTACACAATGAACTTGAGATTCATAGCTGCTGATTCTCTTCAAAAGATTATAGTCTTGGTTGTTCTAGCCTTTTGGTCTAGATTCAGTGCAAATGGTTCTCTTGAATGGTCTATTACGTTATTTTCACTCTCTACACTTCCTAATACACTTGTTATGGGCATCCCTCTTTTGAAAGGAATGTACGGAGAGTTCTCTGGGAGTTTAATG…
	PIN11_Pistia_stratiotes	---------------------------------------------------------------------------------------------------------------------------------------------------------------------------------------------------------------------------------------------------------------------------------------------------------------------------------------------------------------------------------------------------------------…
	PIN11_Podophyllum_peltatum	---------------------------------------------------------------------------------------------------------------------------------------------------------------------------------------------------------------------------------------------------------------------------------------------------------------------------------------------------------------------------------------------------------------…
	PIN11_Posidonia_australis	---------------------------------------------------------------------------------------------------------------------------------------------------------------------------------------------------------------------------------------------------------------------------------------------------------------------------------------------------------------------------------------------------------------…
	PIN11_Sanguinaria	------------------------------------------------------------------------------------------------------------------------------------------------------------------------------------------------------------------------------------------------------TTAGTAGTTCTAGCTATTTGGTCTAGAATCAGTGCAAGAGGTTCTCTTGAATGGTCTATAACACTATTTTCTCTCTCTACACTTCCCAACACACTTGTTATGGGAATCCCTCTTTTAAAAGGAATGTATGNNNNNNNNNNNNNGAGTTTAATG…
	PIN11_Sorghum_bicolor	ATGATCACGGCGCTGGACCTGTACCACGTGCTGACGGCGGTGGTGCCGCTGTACGTAGCCATGACGCTCGCCTACGGCTCCGTCCGCTGGTGGCGGATCTTCACCCCGGACCAGTGCTCAGGGATCAACCGCTTCGTCGCGCTCTTCGCCGTCCCGCTCCTCTCCTTCCACTTCATCTCCACCAACAACCCTTTCGCCATGAACCTGCGCTTCCTCGCCGCCGACACGCTGCAGAAGGTCGCCGTCCTCGCGCTCCTCTTCCTCGCCTCCCGCCTCTTCCGCTTCCTCGGCCTCGACTGGAGCATCACGCTCTTCTCCCTCTCCACGCTCCCCAACACGCTCGTCATGGGCATCCCGCTGCTCCGCGGCATGTACTCCATCGACGCGGGAACGCTCATG…
	PIN11_Talbotia_elegans	ATGATAAGTTTGTCGGATCTGTACCACGTTCTGACGGCGGTGGTGCCGCTGTACGTGGCGATGATCTTGGCCTACGGCTCGGTGAAATGGTGGAAAATCTTCACCCCGGACCAATGCTCCGGCATCAACCGCTTCGTCGCTCTCTTCGCTGTCCCCTTGCTCTCCTTCCACTTCATCTCTACCAACGATCCCTACTCCATGAATCTCCGCTTCATCCTTGCTGACACTCTCCAGAAACTCGTTGTCCTCTTCGCCCTCCTCCTCTGGTCTCACCTAAGTCGCCGCGGCTCTCTCGAATGGTCAATCACGCTCTTCTCATTGTCTACTCTCCCCAACACGCTCGTCATGGGGATCCCATTGTTGAAGGGAATGTACGGTGCCTTCTCCGGCGCGCTCATG…
	PIN11_Triglochin_maritimum	---------------------------------------------------------------------------------------------------------------------------------------------------------------------------------------------------------------------------------------------------------------------------------------------------------------------------------------------------------------------------------------------------------------…
	PIN11_Trochodendron_aralioides	ATGATATCCGTAACAGACATGTATCATGTTCTCTCGGCCGTTGTTCCTCTCTATGTTGCCATGATACTAGCATACGGTTCAGTGAAATGGTGGAAGATCTTCAGCCCCGATCAATGTTCTGGTATCAATCGCTTTGTCGCTCTCTTCGCTGTTCCCCTGCTTTCATTTCACTTCATCTCCACCAACGACCCGTATACCATGAACTTCCGATTTATCGCTGCCGATACTCTTCNNNNNNNNNNNNNNNNNNNNNNNNNNNNNNNNNNNNNNNNA-CCAGCTCAAGAGGCTCCCTAGAATGGTCGATTACACTCTTCTCACTCTCCTCTCTCCCCAACACTCTTGTAATGGGAATCCCTCTTTTAAAGGGGATGTATGGAGATGCTTCGGGGAGTTTAATG…
	PIN11_Typha_angustifolia	ATGATCACCGCGGCCGATCTTTACCATGTGCTCTCTGCTGTGGTTCCTCTTTACGTCGCCATGATCTTGGCCTACGGCTCGGTGAAGTGGTGGAGGATCTTTACGCCCGACCAGTGCTCCGGCATCAATCGTTTTGTCGCGCTCTTCGCCGTCCCGCTCCTCTCCTTCCACTTCATCTCCACCAACAACCCCTACGAC---------------------------------------------------------------------------------------------------------------------------------------------------------------------------------------------------------…
	PIN11_Typha_latifolia	---------------------------------------------------------------------------------------------------------------------------------------------------------------------------------------------------------------------------------------------------------------------------------------------------------------------------------------------------------------------------------------------------------------…
	PIN11_Zea_mays	ATGATCACCGCGCTGGACCTCTACCACGTGCTGACGGCGGTGGTGCCGCTGTACGTGGCCATGACGCTGGCGTACGGCTCCGTCCGCTGGTGGCGCATCTTCACGCCGGACCAGTGCTCCGGGATCAACCGCTTCGTGGCGCTCTTCGCCGTGCCGCTCCTCTCCTTCCACTTCATCTCCACCAACGACCCCTTCGCCATGAACCTGCGCTTCCTGGCCGCCGACACGCTGCAGAAGGTGGCCGTCCTCGCGCTGCTGGCGCTGGCCTCCCGCGGCCTCCGCGCGCTCGGGCTCGACTGGAGCATCACGCTCTTCTCCCTCTCCACGCTCCCCAACACGCTCGTCATGGGCATCCCGCTGCTGCGAGGCATGTACGCGTCGTCGGCCGGCACGCTCATG…
	PIN11alp_Nuphar_advena	ATGATCACAGCAGCAGACTTCTACCATGTGATGACCGCCATGGTCCCGCTCTACGTCGCCATGATCCTCGCGTATGGCTCGGTTAAGTGGTGGAAGATCTTCACGCCGGACCAGTGCTCGGGGATCAACCGCTTCGTCGCCCTCTTCGCCGTCCCGCTCCTCTCCTTCCACTTCATCTCCACCAACAACCCCTACGCCATGAACCTCCGCTTCATCGCGGCGGATACTCTGCAGAAGCTCATCGTGCTCGCGTTGCTCACCGTCTGGACCAACGTGAGCAAGAGGGGTTGCCTCGAGTGGACCATCACCCTCTTCTCCCTCTCCACCCTCCCCAACACGCTCGTTATGGGCATACCCTTGCTCAAGGGGATGTACGGCGAGTTCTCGGGCTCGCTCATG…
	PIN11alp_Oryza_sativa	ATGATCACGGTGGTGGACCTGTACCACGTCCTGACGGCGGTGGTGCCGCTGTACGTGGCGATGACGCTGGCGTACGCCTCCGTCCGGTGGTGGCGCATCTTCTCCCCGGACCAGTGCTCCGGCATCAACCGCTTCGTCGCGCTCTTCGCCGTCCCGCTCCTCTCCTTCCACTTCATCTCCACCAACAACCCCTTCGCCATGAACCTCCGCTTCCTCGCCGCCGACACGCTCCAGAAGCTCATCGTCCTCGCCCTCCTCGCCCTCTGGTGCCGCCTCTCCGCGCGCGGGTCACTCGACTGGCTCATCACCCTCTTCTCCCTCTCCACCCTCCCCAACACCCTCGTCATGGGCATCCCGCTGCTCAAGGGGATGTACGACGTCGACTCCGGCAGCCTCATG…
	PIN11alp_Persea_borbonia	---------------------------------------------------------------------------------------------------------------------------------------------------------------------------------------------------------------------------------------------------------------------------------------------------------------------------------------------------------------------------------------------------------------…
	PIN11alp_Platanus_occidentalis	ATGATCACCGGAGCCGACTTGTATCACGTTCTCACGGCCGTTGTCCCTCTCTATGTTGCTATGATACTCGCCTATGGTTCAGTGAAATGGTGGAAAATCTTCAGCCCAGATCAGTGTTCTGGTATCAATCGCTTCGTTGCCCTGTTCGCTGTACCCTTGCTTTCTTTTCACTTCATCTCCACCAACAACCCATACACCATGAACTTACGCTTCATTGCTGCCGATACACTACAGAAAATCATGGTCCTAGTAGTCCTCGCCATCTGGTCCAGAATCAGCTCCAGAGGTTCTCTCGAATGGTCAATAACTCTCTTCTCCCTCTCCACTCTCCCCAACACTCTTGTCATGGGAATCCCTCTTTTGAAAGGGATGTATGGAGACTTCTCGGGGAGTTTAATG…
	PIN11alp_Populus_trichocarpa	ATGATCAGTCTCACAGACCTTTACCATGTTCTCACAGCTGTGGTACCACTTTATGTGGCCATGATTTTGGCTTATGGTTCAGTCAAATGGTGGAAAATATTTAGCCCTGACCAATGTTCAGGGATCAACAGATTTGTGGCTCTATTCGCTGTACCTTTGCTTTCTTTTCACTTCATTTCCACCAACAACCCCTATGCTATGAACTACAGGTTCATTGCAGCAGATACTCTTCAAAAAATCATAGTCTTGGTGGTTTTAGCTATTTGGACCAGAGTTATCTCTAGAGGCTCCCTTGAATGGTCCATTACTTTGTTTTCACTCTCTACTCTCCCAAACACTCTTGTTATGGGCATCCCTTTGTTGAAGGGTATGTATGGAGAAGCCTCAGGGAGTCTTATG…
	PIN11alp_Solanum_lycopersicon	ATGATATCACTTTCAGACCTTTACCATGTTCTTACTGCTGTAGTTCCACTATATGTAGCAATGATCTTAGCTTATGGTTCTGTAAAATGGTGGAAAATTTTCAGCCCTGACCAATGTTCTGGAATCAATAGATTTGTAGCTCTTTTTGCTGTTCCATTGCTATCTTTTCATTTCATTGCTTCCAACAATCCATATGCAATGAACTACAGGTTCATAGCTGCTGACACCCTTCAGAAAATCATAGTTCTTTTTGTTCTAGCTATTTGGTCAAGAGTTAGCTCAAGGGGATCCCTTGAATGGTCCATTACTTTGTTTTCACTATCCACTTTACCAAACACTTTAGTTATGGGGATTCCTTTGTTAAAGGGTATGTATGGTGATGCCTCAGGAAGCTTAATG…
	PIN11alp_Vitis_vinifera	ATGATTAGTATTACGGACCTCTACCACGTCCTCACGGCTGTCGTTCCTCTCTATGTAGCCATGATATTGGCGTATGGGTCTGTTAAATGGTGGAAGATCTTCAGCCCTGATCAATGTTCCGGTATCAACCGGTTCGTGGCACTGTTTGCTGTCCCTCTGCTTTCGTTTCACTTCATCTCCACCAACAACCCATATGCCATGAACTATAGATTCATAGCTGCAGACACTCTTCAGAAAATCATAGTGTTGGTGGTTCTAGCTATCTGGTCCAGAACCAGCTCAAGAGGGTGTCTTGAATGGTCCATCACTCTGTTTTCGCTCTCAACTCTGCCCAACACTCTGGTTATGGGCATTCCTTTGATGAAGGGTATGTATGGAGAGGCTTCAGGAACCTTAATG…
	PIN11bet_Nuphar_advena	---------------------------------------------------------------------------------------------------------------------------------------------------------------------------------------------------------------------------------------------------------------------------------------------------------------------------------------------------------------------------------------------------------------…
	PIN11bet_Oryza_sativa	ATGATCACGGTGGTGGACCTGTACCACGTCCTGACGGCGGTGGTGCCGTTGTACGTGGCGATGACGCTGGCGTACGCCTCCGTCCGGTGGTGGCGCATCTTCTCCCCGGACCAGTGCTCCGGCATCAACCGCTTCGTCGCGCTCTTCGCCGTCCCGCTCCTCTCCTTCCACTTCATCTCCACCAACAACCCCTTCGCCATGAACCTCCGCTTCCTCGCCGCCGACACGCTCCAGAAGCTCATCGTCCTCGCCCTCCTCGCGCTCTGGTGCCGCCTCTCCGCGCGCGGGTCCCTCGACTGGCTCATCACCCTCTTCTCCCTCTCCACCCTCCCCAACACCCTCGTCATGGGCATCCCGCTGCTCAAGGGGATGTACGGCGCCGACTCCGGCAGCCTCATG…
	PIN11bet_Persea_borbonia	---------------------------------------------------------------------------------------------------------------------------------------------------------------------------------------------------------------------------------------------------------------------------------------------------------------------------------------------------------------------------------------------------------------…
	PIN11bet_Platanus_occidentalis	ATGATCAGCGGAACCGACCTGTATCACGTTCTCACGGCAGTTGTCCCCCTCTATGTCGCTATGATCCTGGCCTATGGTTCAGTGAAATGGTGGAAGATCTTTAGCCCAGATCAATGTTCTGGTATCAATCGTTTTGTTGCTCTGTTCGCAGTTCCCCTGCTTTCCTTTCACTTCATCTCCACCAACAACCCATATGCTATGAACTTAAGGTTCATAGCTGCAGATACGCTTCAGAAAATCATTGTCTTAGTTGTTCTCGCCATCTGGTCTAGAACCAGCTCCAGAGGTTCTCTCGAATGGTCGATTACCCTCTTCTCCCTCTCGACTCTCCCCAACACTCTTGTAATGGGAATCCCCCTTTTGAAGGGGATGTATGGAGATTCCTCCGGGACTTTAATG…
	PIN11bet_Populus_trichocarpa	ATGATCAGTATAGGAGACCTCTACCATGTCCTTACAGCTGTGGTACCCCTCTATGTGGCCATGATTTTGGCTTATGGTTCTGTCAAATGGTGGAAAATCTTTAGCCCTGATCAATGTTCAGGGATCAACAGATTTGTTGCTCTGTTTGCAGTGCCCTTGCTTTCTTTTCACTTCATTTCCACCAACAACCCCTATGCTATGAACTTAAGGTTCATTGCTGCAGATACTCTTCAAAAAATTATTGTCTTGGTGGTTTTAGCTATTTGGTCCAGAGCTAGCTCCAGAGGCTCCCTTGAATGGTCCATTACTTTGTTTTCACTCTCTAGTCTCCCAAACACTCTTGTTATGGGCATCCCTTTGTTGAAGGGAATGTATGGACATTCCTCAGGGAGTCTCATG…
	PIN11bet_Solanum_lycopersicon	ATGATAACAGTTTCAGACCTTTATCATGTTCTAACTGCTGTAGTTCCACTTTATGTAGCTATGATATTGGCATATGGCTCAGTAAAATGGTGGAAGATATTTAGTCCAGATCAATGTTCAGGAATCAATAGATTTGTGGCTCTTTTTGCAGTTCCATTGTTATCTTTTCACTTCATTGCTTCAAACAATCCTTATGCCATGAACTACAGGTTCATAGCAGCTGACACATTACAAAAAGTTATTGTTCTGGTTGTTTTAGCTATTTGGTCAAGAATTAGCTCAAGGGGGTCTCTTGAATGGTCCATTACTTTGTTTTCCCTTTCAACTTTGCCTAATACTTTAGTTATGGGAATCCCTTTGTTAAAAGGGATGTATGGTGATGCCTCAGGTAGTTTAATG…
	PIN11bet_Vitis_vinifera	ATGATTGCTATTACAGACCTCTACCACGTCCTCACATCCGTTGTTCCTCTCTATGTGGCCATGATATTGGCTTATGGGTCTGTAAAATGGTGGAAGATCTTCAGCCCTGATCAATGCTCCGGTATCAACAGATTCGTAGCACTGTTTGCTGTCCCCCTGCTTTCGTTTCACTTCATCTCCACCAACGACCCATATGCCATGAACTACAGATTCATAGCTGCAGACACTCTTCAGAAAATCATAGTGTTGGTGGTTTTAGCTATTTGGTCCAGAGTCAGCTCAAGAGGGTGTCTTGAATGGTCCATCACTCTGTTCTCGCTCTCAACTCTGCCCAACACTCTGGTCATGGGCATTCCTTTGTTGAAGGGTATGTATGGAGAATATTCGGGAACCTTAATG…
	PIN11gam_Nuphar_advena	------------------------------------------------------------------------------------------------------------------------------------------------------------------------------------------------------------------------------------------------------------------------------------------------------------------------------CTCTCCACCCTCCCCAACACGCTCGTTATGGGCATCCCCCTCCTCAAGGGGATGTACGGCGCCTTCTCCGGCGCCCTCATG…
	PIN12_Amborella_trichopoda	ATGATAAGTTTCAGGGACCTCTACAGTGTGCTAAGCGCAGTAATTCCACTCTATGTAACCATGTTATTGGCATATGCATSRGKGAAATGGTGGAAGATCTTTGGGCCTGATCAGTGCGCAGGCATCAATCGATTTGTTGCCATTTTCGCAGTCCCCCTACTTTCTTTTGAATTCATTTCTCGCATCGATCCCTATAATATGGACCTTCTCTTTGTTGCAGCTGATTCTCTATCAAAAATCTTGATTCTCTCTTTCTTGGCTTCATGGGCCAGGCTCTCATCAAAAGGCAGTATAGATTGGGTCATTACCCTGTTCTCGCTCGCAACCCTCCCCAACACCCTTGTCATGGGCATCCCTCTCGTCAAGGCCATGTATGGGGATGACAAAGAAAGCCTAATG…
	PIN12_Carica_papaya	ATGATTGGCATAAAAGATCTGTACTGTGTGTTGACAGCCGTAGTTCCTCTCTACGTCACCATGTTCTTAGCTTACGCTTCTGTAAAATGGTGGAACATATTTTCTCCCGATCAATGCGCCGGCATAAACAGGTTCGTCGCCATTTTAGCCGTCCCACTCCTCTCATTCGAGTTCATTTCAAGAATAAACCCTTATAGAATGAACTTACTTTTTCTGGCCGCCGACGGAATCTCCAAGCTTATAATTTTGTTTGCCTTGCTTTGCTGGGCTAATTTCTCCCGAAAAGGAAATCTCGACTGGGCAATAACACTTTTCTCCCTCTCCTCTCTCCCCAACACTCTGGTTATGGGGATTCCTTTGTTGAAATCCATGTACGGAGATGACAAGGAG---CTCATG…
	PIN12_Euptelea_pleiospermum	------------------------------------------------------------------------------------------------------------------------------------------------------------------------------ATCTCTCGGATAAATCCATACAAGATGGATATCTTGTTCATCGCTGCCGACGGAGTCTCGAAATGTCTAATTTTGTTAGTACTGTTTACTTGGGCTAAATTCTCCAAGAGAGGGAGCCTGGACTGGGCTATCACACTCTTCTCACTTTCAACCCTCCCAAACACACTTGTCATGGGGATCCCACTTCTGAAATCCATGTATGGGGATGATAAGGAAGGTCTAATG…
	PIN12_Hakea_drupaceae	ATGATTTCCTTCAGTGATCTATACTGTGTCTTAACTGCAGTAGTCCCCCTCTATGTTACCATGTTCTTGGCATATTTCTCAGTAAAATGGTGGAAGATCTTCACACCTGAACAATGTTCTGGGATCAACAGGTTTGTTGCCATCTTTGCTGTCCCACTACTCTCATTCGAATTCATTTCTCGGATAAACCCATACAAGATGGATCTTCTCTTCATTGCTGCTGATGCAGTTTCAAAGCTTCTAATCCTCTTTGTGTTATTCTGCTGGGCTAAATTCTCTAAAAGAGGAAGCCTTGATTGGGCTATCACCTTGTTCTCACTCTCAACTCTCCCCAACACCCTTGTCATGGGTATCCCATTACTCAAGGCCATGTATGGAGATGATAAAGAAGCTCTGATG…
	PIN12_Liriodendron_tulipifera	---------------------------------------------------------------------------------------------------------------------------------------------------------------------------------------------------------------------------------------TCCAAGCTCCTCGTCCTGTTCGTTCTGTTCGCGTGGGCCAAGTTCTCCCGCCGAGGGACCATCGATTGGGTGATCACCGCCTWCTCCCTCTCGACGCTCCCCAATACGCTCGTCATGGGAATTCCGCTCCTCAAATCGATGTATGGCGACGACAAGGAA---CTCATG…
	PIN12_Nuphar_advena	---------------------------------------------------------------------------------------------------------------------------------------------------------------------------------------------------------------------------------------------------------------------------------------------------------------------------------------------------------------------------------------------------------------…
	PIN12_Persea_borbonia	------AAGTTCACAGATCTCTATTGTGTTCTTAGTGCAGTTGTTCCTCTCTATGTGACCATGTTCTTGGCTTATGGTTCTGTGAAGTGGTGGAAGATCTTCACCCCGGATCAGTGCTCAGGGATCAACCGTTTTGTCGCAATCTTTGCTGTCCCACTTCTCTCGTTTGAGGTCATCTCACGCATCAACCCATACAGGATGGACTTCTTGTTCATAGCCGCTGATGTTGTTTCAAAGATTTTAGTGCTCTTAGCGTCTGTTTTTATGGGCAAATTCTCTAAGAAAGGAAGTCTTGATTGGGTGATTACTATCTTCTCCCTCTCGACGCTTCCGAACACACTTGTGATGGGAATTCCACTCTTGAAATCAATGTATGGAAATGATAAGGAG---CTTATG…
	PIN12_Platanus_occidentalis	------------------------------------GCTGTGGTTCCTCTTTATGTCACAATGTTCTTGGCTTATGTTTCAGTAAAATGGTGGAAGATCTTCACACCCGACCAGTGCGCCGGAATCAACAGGTTTGTCGCAATCTTCGCTGNNNCACTTCTCTCCTTCGAGTTCATTTCTCGTATAAATCCATACAAGATGGATCTCCTGTTCATCGCCGCCGACACAGTCTCGAAAGTACTAATTCTGGTAGTGTTGTTTTCTTGGGCCAAATTCTCTAAGCGAGGGAGCCTCGACTGGGCCATCACCCTTTTCTCCCTCTCAACCCTCCCAAATACCCTTGTCATGGGAATCCCACTTTTGAAATCCATGTATGGAGATGATAAGGAAGGTCTGATG…
	PIN12_Populus_trichocarpa	ATGATTAGTATAGAAGATTTGTACGGGGTTCTATGTGCTGTAGTTCCTCTATATGTCACCATGTTCTTGGCTTATGCCTCTGTGAAATGGTGGAATATATTCACTCCTGAACAATGTTCCGGCATCAACAGGTTCGTTGCTTACTTTGCAGTTCCACTCCTATCCATGGAGTTTATTTCAAGGATAAATCCGTACAAAATGGACCTTCTCTTCATGGCTGCTGATGGGGTTTCCAAAGTCTTGATCTTGGTGGTCTTGCTTTGCTGGGCTAATTTCTCAAGAAGAGGAAGCCTGGAATGGGCCATCACTCTTTTCTCTCTATCCACTCTCCCCAACACCCTTGTGATGGGGATCCCACTGCTAAAATCCATGTACGGGGATGATAAGGAA---CTTATG…
	PIN12_Trochodendron_aralioides	---------------------------------------------------------------------------------------------------------------------------------------------------------------------------------------------------------------------------------------------------------------------------------------------------------------------------------------------------CTTGTTATGGGAATCCCACTTCTGAAATCCATGTATGGAGATGATAAAGAAGGTCTGATG…
	PIN12alp_Freycinetia_multiflora	ATGATCACACCCAAGGATCTATACAATGTTCTCAGTGCAGTAGTGCCACTCTATGTGACCATGATCCTGGCCTATGCCTCAGTGAGGTGGTGGAGGATCTTCACCCCTGAACAATGCATCGGCATCAACCGCTTTGTCGCCATCTTCGCCGTTCCCCTCCTCTCCTTTGAGTTCATCTCTCGCATTAATCCTTTCAAGATGAACTTCTTCTTCATCGCTGCCGACTCCCTCTCGAAAGGCCTAGTCCTCTTTGCACTCTTCTTATGGGCCAAGTTCTCCAAGAATGGAAGCTTAGACTGGTGCATCACACTCTTCTCACTCTCCACTCTCCCAAACACCCTTGTTATGGGGATTCCACTACTTAAATCCATGTATGGAGACAACCAAGAAGGCCTAATG…
	PIN12alp_Ludovia_sp	ATGATCACAGCTAAAGATCTATACAATGTTCTGAGTGCAGTAGTGCCGCTCTATCTCACCATGTTCCTAGCCTATTCCTCAGTGAGATGGTGGAGGGTGTTCACCCCCGAGCAGTGCGCCGGCATCAACCGCTTCGTCGCAATGTTTGCCGTTCCCCTCCTCTCCTTCGAATTCATCTCCCGCATCAATCCCTTCAAGATGAACTCATTATTCATTGCCGCCGACTCCCTCTCCAAAGCGCTAGTCCTCATAGCACTCTTCTCATGGGCCATGCTCTCCAAGCGTGGAAGCCTAGACTGGTGCATCACTCTCTTCTCCCTCTCTACTCTCCCTAACACCCTTGTTATGGGGATCCCACTCCTTAAATCCATGTATGGAGACAACCAGGAAGCCCTGATG…
	PIN12alp_Vitis_vinifera	ATGATTAGCATCAAGGATCTGTATGGTGTTCTAAGTGCGGTGGTTCCTCTCTATGTGACTATGTTTTTGGCTTATGCTTCTGTAAAATGGTGGAACGTGTTCTCTCCGGATCAATGCGCAGGCATCAACAGATTCGTGGCCATTTTCGCCATCCCACTTCTCTCCTTTGAGGTTATTTCAAGGATAAATCCTTACAAGATGGACTTCCTCTTCATTGCTGCTGATGGAGTCTCCAAAGTTCTAATCCTAATCATCTTGTTTTCTTGGGCTAAGTTCTCAAAGCGAGGCAGCCTTGACTGGACAATCACGCTTTTCTCCATTTCCACCCTCCCAAACACCCTTGTGATGGGGATCCCACTTCTGAAATCCATGTACGGAGACGATAAGGAG---CTCATT…
	PIN12bet_Freycinetia_multiflora	ATGATCACCGCAAAGGATCTATACAATGTTCTAAGTGCAGTGGTGCCACTGTATGTGACCATGTTTCTGGCCTATGGCTCAGTGAGGTGGTGGAAAGTCTTCACACCTGAGCAATGTGCCGGGATCAACCGCTTCGTTGCGATCTTCGCCGTGCCACTCCTCTCCTTTGAATTCATCTCTCGCATTGATCCATTTAAGCTCAACTTTTTGTTCATTGCTGCTGACTCCCTCTCTAAAGTCGTAGTCTTCATCGCACTCTTCTCATGGGCCATGCTCTCCAAGAATGGAAGCCTAGACTGGTGCATCACTCTCTTCTCCCTCTCCACTCTCCCAAACACCCTTGTTATGGGGATCCCTCTCCTTAAAGCCATGTATGGAGACAACCAGGAAGCTCTAATG…
	PIN12bet_Ludovia_sp	---------------------------------------------------------------------------------------------------------------------------------------------------------------------------------------------------------------------------------------------------------------------------------------------------------------------------------------------------------ATGGGAATTCCTCTCCTCAAGTCCATGTATGGAAATGAGCAAGAGAGCCTAATG…
	PIN12bet_Vitis_vinifera	ATGATTAGCATCAAGGATCTGTATGGTGTTCTAAGTGCGGTGGTTCCTCTCTATGTGACTATGTTTTTGGCTTATGCTTCTGTAAAATGGTGGAACGTGTTCTCTCCGGATCAATGCGCAGGCATCAACAGATTCGTGGCCATTTTCGCCATCCCACTTCTCTCCTTTGAGGTTATTTCAAGGATAAATCCTTACAAGATGGACTTCCTCTTCATTGCTGCTGATGGAGTCTCCAAAGTTCTAATCCTAATCATCTTGTTTTCTTGGGCTAAGTTCTCAAAGCGAGGCAGCCTTGACTGGACAATCACGCTTTTCTCCATTTCCACCCTCCCAAACACCCTTGTGATGGGGATCCCACTTCTGAAATCCATGTACGGAGACGATAAGGAG---CTCATT…
	PIN12gam_Freycinetia_multiflora	ATGATCACTCTTGGGGATCTCTACAATGTCCTGAGCGCGCTGGTACCGCTCTACTTTGTAATCTTCCTGGCCTACGCAGCTGTGAGGTGGTGGAAGCTCTTCACCGCCGAGCAGTGCGCCGGCATCAACCGGTTTGTCGCCATGTTCGCCGTCCCTCTCCTCAACTTTGAGTTCATCTCTCGCATCGATCTCTCCAAGATGGACCTCCCTTTCATCTCTGCAGACACTCTCTCTAAGATCCTAGTCCTAGTCGCACTCTTTGCATGGGCCAGGATGTCCCCGAAGGGAAGCCTAGAGTGGTGCATCACACTCTTCTCCCTCTGTACGTTGCCCAACACTCTCCTCATGGGGATTCCACTCCTCAAGGCTATGTATGGAGATGAGCAAGAGAGCCTCATG…
	PIN1_Aextoxicon_punctatum	---------------------------------------------------------------------------------------------------------------------------------------------------------------------------------------------------------------------------------------------------------------------------------------------------------------------------------------------------------------ATTCCTTTACTCAAAGGAATGTATGGAAACTTCTCCGGGACCTTAATG…
	PIN1_Amborella_trichopoda	---------------------------------------------------------------------------------------------------------------------------------------------------------------------------------------------------------------------------------------------------------------------------------------------------------------------------------------------------------------------------------------------------------------…
	PIN1_Aquilegia_caerulea	ATGATCAAACTATCAGATTTCTATCATGTTATGACTGCAGTTGTTCCTTTATATGTTGCTATGATATTAGCATATGGGTCTGTAAAATGGTGGAAGATCTTTACACCTGATCAATGTTCTGGTATTAATCGATTTGTTGCACTTTTCGCAGTCCCACTTCTTTCTTTCCATTTCATTGCTAGTAATAATCCTTACAAAATGAATTTTCGGTTTATTGCTGCTGATACTCTTCAAAAAATTATAATGTTAGTAGTATTGGGAATTTGGAGTAGAGTAAGTAAAAGGGGTTGCTTAGAATGGACTATTACATTGTTTTCATTATCTACACTTCCAAATACTCTTGTGATGGGAATTCCATTACTTAAAGGAATGTATGGAAATTTTTCTGGAAGTTTAATG…
	PIN1_Arabidopsis_lyrata	ATGATAACGGCGGCGGATTTCTACCACGTCATGACGGCGATGGTTCCGTTATACGTAGCCATGATCCTCGCTTACGGCTCCGTCAAATGGTGGAAAATCTTCACACCAGACCAATGCTCCGGCATAAACCGTTTCGTCGCTCTCTTCGCCGTTCCTCTCCTCTCTTTCCACTTCATCGCCGCTAACAACCCTTACGCCATGAACCTCCGTTTCCTCGCCGCAGATTCTATCCAGAAAATCATTGTCCTCTCTCTACTCTTCCTCTGGTGCAAACTCAGCCGCAATGGCTCGTTAGATTGGACCATAACTCTCTTCTCTCTATCGACTCTACCCAACACTCTAGTCATGGGGATTCCTCTACTCAAGGGCATGTACGGTGATTTCTCCGGCGACCTCATG…
	PIN1_Arabidopsis_thaliana	ATGATTACGGCGGCGGACTTCTACCACGTTATGACGGCTATGGTTCCGTTATACGTAGCTATGATCCTCGCTTACGGCTCTGTCAAATGGTGGAAAATCTTCACACCAGACCAATGCTCCGGCATAAACCGTTTCGTCGCTCTCTTCGCCGTTCCTCTCCTCTCTTTCCACTTCATCGCCGCTAACAACCCTTACGCCATGAACCTCCGTTTCCTCGCCGCAGATTCTCTCCAGAAAGTCATTGTCCTCTCTCTCCTCTTCCTCTGGTGCAAACTCAGCCGCAACGGTTCTTTAGATTGGACCATAACTCTCTTCTCTCTCTCGACACTCCCCAACACTCTAGTCATGGGGATACCTCTTCTCAAAGGCATGTATGGTAATTTCTCCGGCGACCTCATG…
	PIN1_Aristolochia_elegans	---------------------------------------------------------------------------------------------------------------------TCCGGCATCAACCGCTTCGTCGCCCTCTTCGCCGTCCCGCTCCTCTCCTTCCACTTCATCGCCAACAACAACCCTTACGCGATGAACCTCCGGTTCATCGCCGCGGACACGCTTCAGAAGCTCATCGCCCTCGCCATTCTCGCCGTCTGGTCCAAGGTCAGCAAGAAGGGCTGCCTGGAATGGACCATCACCCTCTTTTCCCTCTCCACCCTCCCCAACACCCTCGTTATGGGGATCCCCCTTTTGAAGGGGATGTACGGCGACTTCTCCGGGAGCCTCATG…
	PIN1_Brocchinia_reducta	-------------------------------------------------------------------------------------------------------------------------------------------------------------------------------------------------------------------------------------------------------------------------------------------------------------------------------------CCCTCCCCAACACCCTCGTCATGGGCATCCCCCTCCTCAAGGGCATGTACGGCGACTTCTCCGGGAGCCTCATG…
	PIN1_Cocculus_laurifolius	---------------------------------------------------------------------------------------------------------------------------------------------------------------------------------------------------------------------------------------------------------------------------------------------------------TGGACCATCACTCTATTTTCACTCTCTACACTTCCAAATACACTTGTTATGGGCATTCCTTTACTTAAAGGAATGTATGGTGAATTTTCAGGAAGTTTAATG…
	PIN1_Cyperus_papyrus	ATGATCACCGCGCTCGACTTCTACCACGTCATGACGGCCATGGTGCCCTTGTACGTTGCCATGATCCTCGCTTATGGCTCCGTCAAGTGGTGGAAGATCTTCTCCCCCGACCAGTGCTCCGGCATCAACCGCTTTGTTGCCCTGTTTGCCGTCCCCTTGCTCTCCTTCCATTTCATCTCCACCAACAATCCCTACACCATGAACCTCAAGTTCATCGCCGCCGACACCCTCCAGAAGCTCATGGTCCTCGCCATTCTCACCGCCTGGAGCAACCTCAGCCGCCGCGGCTCCCTCGAGTGGACCATCACTCTCTTCTCTGTATCGACCCTGCCCAACACTCTCGTCATGGGTATTCCTCTTCTCAAGGGCATGTACGGCGAATCCTCCGGCAGTCTCATG…
	PIN1_Dioscorea_villosa	ATGATAACATTGATAGATTTCTACCACGTTATGACGGCCATGGTGCCGTTATACGTGGCGATGATCCTCGCCTACGGCTCCGTCAAATGGTGGAAGATCTTCTCGCCGGACCAGTGCTCCGGCATAAACCGTTTCGTCGCACTCTTCGCCGTTCCACTGCTGTCTTTCCACTTCATCTCCACCAACAATCCATACACAATGAATCTCAAGTTCATCCTCGCTGATACTCTGCAGAAACTCATCGTTCTCGCCATGTTAACCGTTTGGGCGAGGTTGAGCCGGAGAGGGAGTTTAGAATGGACTATAACTCTCTTCTCTCTTTCCACTCTCCCTAACACTCTTGTTATGGGTATTCCTTTGCTTAAAGGCATGTACGGTGACTACTCCGGCGGGCTCATG…
	PIN1_Euptelea_pleiospermum	---------------------------------------------------------------------------------------------------------------------------------------------CTCTTTGCAGTCCCTCTTCTTTCCTTCCATTTTATCTCCACCAACGATCCTTACACGATGAACTTCAGGTTCATTGCAGCCGACACGCTACAAAAGATTGTAATGTTAGCTGTGTTGGGCGTGTGGTCTAACGTGAGCAAGAGAGGCTGCTTGGAATGGACTATTACACTGTTTTCTCTATCCACGCTTCCAAACACCCTCGTAATGGGTATCCCATTACTCAAAGGGATGTACGGAGGGGATTCAGGGAGTTTGATG…
	PIN1_Gunnera_manicata	------------------------------------------------------------------------------------------------------------------------------------------------------------------------------------------------------------------------------------CTCCAAAAACTGGTGGTTCTCGGCGTTTTAGGCATATGGGCTAACTTCTCCAAAAGGGGTTGTCTTGAATGGACCATCACTCTTTTCTCAGTCTCAACTCTACCCAACACTCTCGTTATGGGTATTCCTTTACTCAAAGGCATGTATGGAGAGTTTTCTGGTAGCTTAATG…
	PIN1_Joinvillea_ascendens	ATGATTACGGGGGCGGACTTCTACCATGTGATGACGGCGATGGTGCCGCTGTACGTGGCGATGATACTGGCGTACGGGTCGGTGAAGTGGTGGCACATATTCTCGCCGGACCAGTGCTCGGGGATCAACCGGTTCGTGGCGCTGTTCGCCGTGCCGCTGCTGTCGTTCCACTTCATCTCCACCAACGACCCCTACAGCATGAACCTCCGGTTCATCGCCGCCGACACGCTGCAGAAGCTGATGGTGCTGGCGCTGCTCACGGCGTGGAGCCACCTCAGCCGCCGCGGCAGCCTCGAGTGGACGATCACGCTCTTCTCGCTGTCGACGCTGCCGAACACGCTCGTGATGGGCATCCCTCTGCTCAAGGGCATGTATGGCGAGTTCTCGGGGAGTCTAATG…
	PIN1_Juncus_inflexus	ATGATTACGGGCTCAGATTTCTACCACGTCATGACGGCGATGGTACCGCTATACGTGGCCATGATTCTCGCATATGGCTCTGTAAAATGGTGGAAAATCTTCTCCCCCGACCAATGCTCTGGCATTAACCGTTTTGTAGCCCTCTTCGCCGTCCCTCTTCTCTCCTTCCATTTCATCTCCTCCAACAACCCTTACACAATGAACCTCAAATTCATCGCAGCTGATACTCTTCAAAAACTAATGGTGCTCGCCATGCTCACAGCCTGGAGCCAGCTCAGTCGCCATGGTTCTTTAGAATGGACCATCACTCTTTTCTCTGTCTCGACTTTACCCAACACACTCGTCATGGGTATCCCTTTACTGAAAGGCATGTATGGCGAGTTCTCAGGGAGTTTAATG…
	PIN1_Lepidosperma_gibsonii	ATGATCACTGGTCAAGATTTCTACCATGTCATGACGGCCATGGTGCCGCTCTATGTCGCCATGATTCTAGCTTACGGCTCGGTCAAATGGTGGAAGATCTTCTCCCCCGACCAGTGTTCCGGCATCAACCGTTTCGTCGCGCTATTCGCCGTTCCGCTCCTCTCGTTCCACTTCATCTCCAGCAACAATCCTTACAAGATGAACCTCAAGTTCATCGCGGCCGATACGCTCCAAAAACTCATGGTGCTCGCCATCCTGACAGCCTGGAGCAATCTCAGCCGTCGAGGGTCCCTCGAATGGACCATCACTCTCTTCTCCGTCTCGACTCTACCAAACACTCTCGTCATGGGAATCCCTTTGCTCAAAGGCATGTACGGCGAGTTCTCGGGAAGTCTCATG…
	PIN1_Ludovia_sp	ATGATAAACGGGGCGGACTTCTACCACGTTATGACGGCGGTGGTGCCGCTGTACGTGGCGATGATCCTGGCGTACGGCTCCGTCAAGTGGTGGAAGATCTTCTCGCCGGACCAGTGCTCCGGGATCAACCGCTTCGTGGCGCTGTTCGCGGTGCCGCTGCTGTCATTCCACTTCATCTCTAGCAATGACCCCTACACCATGAACATAAAGTTCATTGCCGCCGACACCCTCCAGAAGCTGATGGTGCTGGCGGCGCTGACGGTCTGGACCAGACTGAGCAGCCGCGGCTGCCTCGAGTGGACCATCACCCTCTTCTCCCTCGCCACCCTCCCCAACACTCTGGTGATGGGCATCCCCCTCCTCCGCGGCATGTACGGTGACTTCTCCGGCAGCCTCATG…
	PIN1_Mapania_palustris	---------------------------------------------------------------------------------------------------------------------------------------------------------------------------------------------------------------------------------------------------------------------------------------------------------------------------------------------------------ATGGGCATCCCTTTGCTCAAAGGCATGTACGGCGACTTCTCGGGCAGTCTCATG…
	PIN1_Papaver_rhoeas	------------------------------------------------------------------------------------------------------------------------------------------------------GTACCACTTCTATCCTTCCATTTCATCTCTACAAACAATCCATACACCATGAACGTACGTTTCATTGCAGCTGATACACTTCAAAAACTCATGGTTTTATCAGTATTATTCGTTTGGTGTAAGCTAAGTAAAAGAGGTTGTTTAGAATGGACGATAACATTATTCTCTGTTTCAACACTTCCTAATACTCTCGTCATGGGTATTCCATTACTCAAAGGAATGTACGGTGAATTCTCTGGTAGTTTAATG…
	PIN1_Papaver_somniferum	------------------------------------------------------------------------------------------------------------------------------------------------------------------------------------------------------------------------------------------------------------------------TGGTGTAAGCTAAGTAAAAGAGGTTGTTTAGAATGGACGATAACATTATTCTCTGTTTCAACACTTCCAAATACTCTTGTCATGGGTATTCCATTACTCAAAGGAATGTATGGTGAATTCTCTGGTAGTTTAATG…
	PIN1_Pistia_stratiotes	ATGATTACGGGGGCGGATTTCTACCATGTGATGACGGCCATGGTGCCGCTCTACGTGGCGATGATCCTTGCCTACGGCAGCGTACGGTGGTGGAAGATCTTTACGCCAGACCAGTGCTCCGGCATCAACCGGTTTGTGGCGCTGTTTGCAGTGCCGCTGCTCTCCTTTCACTTCATATCCACCAACGATCCCTACACCATGAACTTCCGCTTCATCGCCGCCGACACGCTGCAGAAGCTGATCGTGCTGGGGGTGCTGGCGGTCTGGTCCCGGGTCAGTCGCCGGGGGTGCCTCGAGTGGACCATCACTCTCTTCTCCCTGTCCACGCTGCCCAACACCCTCGTCATGGGCATCCCCCTCCTCAAGGGCATGTACGGCGACTTCTCCGGCAGCCTCATG…
	PIN1_Platanus_occidentalis	ATGATTAAATTATCAGATTTCTACCATGTCATGACCGCAGTGGTCCCCCTCTACGTCGCCATGATCTTAGCTTACGGCTCAGTAAAATGGTGGAAGATCTTCTCTCCTGATCAGTGCTCCGGCATCAATCGCTTCGTCGCGCTCTTCGCCGTCCCCTTGCTCTCCTTCCACTTCATCTCTACCAACGACCCATACACCATGAACCTCCGCTTCATCGCAGCTGATACCCTGCAAAAGCTTATCGTCTTAGGCGTCCTCGCCGTCTGGACCTTTGTCAGCAAGCGAGGCTGCTTGGAATGGACCATCACCCTCTTCTCTCTCTCCACCCTCCCCAACACGCTCGTCATGGGGATCCCATTGCTCAAAGGGATGTACGGCGACTTCTGCGGTAGCTTGATG…
	PIN1_Posidonia_australis	ATGATCACTTTGTTGGACTTCTACCATGTGATGACGGCGATGGTGCCGCTGTACGTCGCCATGATCTTGGCCTATGGCTCCGTCAAGTGGTGGAAGATCTTCTCCCCCGACCAGTGCTCCGGGATCAACAGGTTCGTGGCTCTCTTCGCCGTCCCGCTCCTCTCCTTCCATTTCATCTCCACCAACAACCCCTATGCCATGAGCATGCGTTTCATCGCCGCCGACACCCTCCAGAAGCTGATGGTGCTGGCCCTGCTGGTCGTTTGGTCTCGCCTGAGCAGCAAGGGCAGCATCGAATGGACCATCACTCTCTTCTCCCTCTCCACCCTCCCCAACACCCTCGTCATGGGCATCCCGCTCCTCAAGGGCATGTACGGCGATTTCTCCGGAAGCCTCATG…
	PIN1_Sanguinaria_canadensis	ATGATCAAGTTAATAGATTTCTACCATGTTATGACAGCAGTGGTTCCTCTTTATGTAGCTATGATTTTAGCTTATGGGTCTGTAAAATGGTGGAAAATATTTTCACCTGATCAATGTTCTGGTATCAACAGATTTGTTGCTCTCTTTGCTGTTCCTCTACTTTCCTTTCATTTTATCTCTACAAACAATCCTTACACCATGAACATGCGTTTCATTGCAGCTGATACCCTTCAAAAACTTATAGTTTTAGCCGTCTTAGGTGTTTGGTGTAAGGTCAGTAAGAGAGGGTGTTTAGAATGGACTATAACCCTATTTTCTCTCTCTACACTTCCAAACACTCTTGTAATGGGGATTCCATTGCTTAAAGGAATGTATGGTGATTTCTCAGGGAGTTTAATG…
	PIN1_Serenoa_repens	ATGATAACCCTGTCGGATTTCTACAACGTCATGACGGCTGTCGTGCCGCTCTACGTGGCCATGATCCTGGCCTATGGCTCGGTGAAGTGGTGGAAAATTTTCTCTCCGGACCAGTGCTCGGGCATCAACCGCTTCGTCGCGTTGTTCGCGGTGCCGCTGCTCTCCTTCCACTTCATCTCCACCAACGACCCTTACAAGATGAACCTGCGGTTCATCGCCGCCGACACGCTCCAGAAGCTGATGATGCTGGCGATCCTGACGGTGTGGACCAATGTCAGCCGCCGCGGCTGCCTCGAGTGGACTATAACTCTCTTCTCCCTCTCCACCCTCCCCAACACTCTTGTCATGGGCATCCCCCTCCTCAAGGGTATGTACGGCGGCGACTCCGGCAGCCTCATG…
	PIN1_Solanum_lycopersicon	ATGATAACTTTATCTGATTTCTACCATGTTATGACTGCTGTTGTGCCACTTTATGTAGCTATGATACTAGCTTATGGCTCTGTTAAGTGGTGGAAGATTTTCTCACCAGATCAGTGTTCTGGGATCAACAGATTTGTTGCACTTTTTGCAGTTCCACTTCTATCTTTCCACTTTATAGCTGCTAATAATCCTTACGCTATGAACTTGAGATTCATTGCTGCAGATACTCTGCAGAAACTTATTGTTCTTGGGGTTCTTGCTGTTTGGGCTAATGTAAGCAAAAGGGGTAGTTTGGAATGGAGTATAACTCTGTTTTCACTATCAACTCTTCCAAATACTTTAGTTATGGGCATTCCTTTGTTAAAAGGAATGTATGGTGATTTCTCTGGGAGTTTAATG…
	PIN1_Talbotia_elegans	ATGATAACGGGGAATGATTTCTACAACGTGATGACGGCGGTGGTGCCGCTGTACGTGGCGATGATACTGGCCTACGGGTCAGTTAAGTGGTGGAAGATCTTCACCCCGGACCAGTGCTCCGGTATCAACCGCTTCGTCGCACTGTTCGCGGTGCCGCTGCTTTCTTTCCACTTCATCTCCACCAACGATCCCTACACGATGAACCTCCGCTTCATCGCCGCCGACACGCTGCAGAAGCTGATTGTGCTCGCTGGGCTAACGTTGTGGTCGCAGCTCAGCCGCCGCGGCAGCCTCGAGTGGACGATCACTCTCTTCTCTTTGTCCACTCTCCCCAACACGCTCGTGATGGGCATCCCGCTGCTGAAGGGCATGTACGGCGACTTCTCGGGGAGTTTGATG…
	PIN1_Triglochin_maritimum	---ATCACCTTGGTCGACTTCTACCACGTCATGACGGCCATGGTGCCGCTCTACGTGGCGATGATGCTCGCTTACGGGTCGGTTAAGTGGTGGAAGATTTTCACTCCCGACCAGTGCTCAGGCATCAACCGCTTCGTCGCTCTCTTCGCTGTGCCACTCCTCTCCTTCCACTTCATCGCCCAAAATAACCCTTACACCATGAGCTTCCGCTTCATAGCCGCCGATACGCTCCAGAAGCTGATCGTTCTGGCAATACTCACCGTCTGGACGAAGCTGAGCAGCAGGGGGAGTTTGGACTGGACTATAACTCTCTTCTCTCTCTCCACCCTCCCCAACACTCTCGTCATGGGGATTCCTCTCCTCAAAGGCATGTACGGGGAATTCTCCGGGAGTTTGATG…
	PIN1_Typha_angustifolia	ATGATTACGGTGTTGGATTTCTACCACGTGATGACGGCGGTGGTGCCGTTGTACGTGGCGATGATTCTGGCGTACGGGTCGGTGAAGTGGTGGAAGATCTTCTCCCCCGACCAGTGCTCCGGCATCAACCGCTTCGTGGCGCTGTTCGCGGTGCCGCTGCTGTCGTTCCATTTTATCTCGACGAACAATCCGTACACGATGAACATCAAATTCATCGCCN-G---------------------GTGCTGGCGATGCTGACGGCGTGGAGCCAACTCAGCCGGCGGGGGAACCTCGAGTGGACCATCACCCTCTTCTCGCTTTCCACGCTCCCCAACACGCTCGTCATGGGGATTCCGCTGCTCAAGGGGATGTACGGGGAGTTCTCGGGGAGTCTCATG…
	PIN1_Vitis_vinifera	ATGATTAGTTTATTAGACTTCTACCATGTCATGACTGCAGTGGTTCCACTCTACGTGGCCATGATCTTAGCTTATGGGTCGGTGAAATGGTGGAAGATCTTCACTCCAGACCAGTGCTCCGGTATAAACCGATTTGTTGCTCTCTTTGCTGTTCCTCTTCTCTCCTTCCACTTCATCTCCACCAACGATCCTTATGCCATGAACTTCAGATTCATAGCTGCAGATACCCTTCAGAAGATTATAGTCTTGGCAGTGTTAGCTGTGTGGAGTAATGTGAGCAAAAGGGGTTGCCTAGAATGGACTATAACACTCTTCTCTCTTTCCACGCTTCCAAACACTCTGGTGATGGGCATTCCTTTACTGAAAGGAATGTATGGAGAGTATTCTGGTAGCTTAATG…
	PIN1a_Brachypodium_distachyon	ATGATTACGGCGGCGGACTTCTACCACGTGATGACGGCGGTGGTGCCGCTGTACGTGGCCATGATCCTGGCCTACGGGTCCGTCAAGTGGTGGCGCATCTTCACGCCCGACCAGTGCTCCGGGATCAACCGCTTCGTGGCGCTCTTCGCCGTGCCGCTCCTCTCCTTCCACTTCATCTCCAGCAACAACCCGTACACCATGAACCTCCGCTTCATCGCCGCCGACACGCTGCAGAAGCTCATGGTGCTCGCCATGCTCACGGCCTGGAGCCACCTCTCCCGCAGCGGCTCCCTCGAGTGGACCATCACGCTCTTCTCCCTCTCCACGCTCCCCAACACGCTCGTCATGGGGATCCCCTTGCTCAAGGGCATGTACGGGGACTTCTCCGGGTCCCTCATG…
	PIN1a_Oryza_sativa	ATGATTACGGCGGCGGACTTCTACCACGTGATGACGGCGATGGTGCCGTTGTACGTGGCGATGATACTGGCGTACGGGTCGGTGAAGTGGTGGCGCATCTTCACGCCGGACCAGTGCTCCGGGATCAACCGCTTCGTGGCGCTCTTCGCCGTGCCGCTGCTGTCGTTCCACTTCATCTCCACCAACAACCCGTACACGATGAACCTCCGGTTCATCGCCGCCGACACGCTGCAGAAGCTGATGGTGCTGGCCATGCTCACGGCGTGGAGCCACCTCAGCCGCCGGGGGAGCCTCGAGTGGACCATCACGCTCTTCTCCCTCTCCACGCTGCCCAACACGCTCGTCATGGGGATCCCTTTGCTCAAGGGCATGTACGGGGAGTTCTCCGGCAGCCTCATG…
	PIN1a_Sorghum_bicolor	ATGATTACCGCGACGGACTTCTACCACGTCATGACGGCCGTGGTGCCGCTGTACGTGGCGATGATCCTGGCCTACGGGTCGGTGCGGTGGTGGCGCATCTTCTCGCCGGACCAGTGCTCCGGGATCAACCGCTTCGTCGCGCTCTTCGCCGTGCCGCTGCTGTCCTTCCACTTCATCTCCACCAACAACCCCTACACTATGAACCTGCGCTTCATCGCCGCCGACACGCTGCAGAAGCTCATGGTGCTGGCCATGCTCACCGCGTGGAGCCACCTCAGCCGCCGGGGCAGCCTGGAGTGGACCATCACGCTCTTCTCCCTCTCCACGCTGCCCAACACACTGGTCATGGGCATCCCGCTGCTCAAGGGCATGTACGGCGACTTCTCCGGGAGCCTCATG…
	PIN1a_alp_Zea_mays	ATGATTACGGGGACGGACTTCTACCACGTCATGACGGCCGTGGTGCCGCTGTACGTGGCGATGATCCTGGCCTACGGGTCGGTGCGGTGGTGGCGCATCTTCTCGCCGGACCAGTGCTCCGGGATCAACCGCTTCGTGGCGCTCTTCGCGGTGCCGCTGCTGTCCTTCCACTTCATCTCCACCAACAACCCCTACACCATGAACCTGCGCTTCATCGCCGCCGACACGCTGCAGAAGCTCATGGTGCTGGCCATGCTCACCGCGTGGAGCCACCTCAGCCGCCGGGGCAGCCTGGAGTGGACCATCACGCTCTTCTCCCTCTCCACGCTGCCCAACACGCTCGTCATGGGCATCCCCCTGCTCAAGGGCATGTACGGCGACTTCTCCGGCAGCCTCATG…
	PIN1a_bet_Zea_mays	ATGATTTCGGCGGCGGACTTGTACCACGTGATGACGGCCGTGGTGCCGTTGTACGTGGCGATGATCCTGGCGTACGGGTCGGTGCGGTGGTGGCGCATCTTCTCGCCGGACCAGTGCTCCGGGATCAACCGCTTCGTGGCGCTCTTCGCGGTGCCGCTGCTGTCCTTCCACTTCATCTCCACCAACAACCCCTACACCATGAACCTGCGCTTCATCGCCGCCGACACGCTGCAGAAGCTCATGGTGCTGGCCATGCTCACCGCGTGGGGCCACCTCAGCCGCCGGGGCAGCCTCGACTGGACCATCACGCTCTTCTCCCTCTCCACGCTGCCCAACACGCTCGTCATGGGCATCCCGCTGCTCAGGGGCATGTACGGCGACTTCTCGGGAAGCCTCATG…
	PIN1alp_Chondropetalum_tectorum	ATGATTACCGCCGCCGATTTCTACCATGTCATGACGGCGGTGGTGCCGCTGTACGTGGCAATGATTCTGGCCTACGGGTCGGTGAAATGGTGGCGCATATTTTCCCCGGACCAGTGCTCGGGAATCAACCGTTTCGTGGCTCTCTTCGCCGTACCTCTTCTTTCTTTCCATTTCATCTCCACCAACAACCCCTACACCATGAACCTCCGCTTCATCGCCGCCGACACACTGCAGAAGCTCATGGTGCTCGCAATTCTTACAGCCTGGAGTCATCTCAGCAAGCGAGGCAGCCTCGAGTGGACCATCACTCTGTTCTCTCTGGGCACTCTGCCCAACACTCTGGTCATGGGCATCCCACTGCTCAAGGGGATGTACGGCGACTTCTCCGGAAGCCTCATG…
	PIN1alp_Freycinetia_multiflora	ATGATAACCGCAGCGGACTTCTACCATGTTATGACGGCGGTGGTGCCGCTGTACGTGGCGATGATCCTTGCCTACGGCTCAGTCAAGTGGTGGAAGATCTTCTCTCCGGACCAGTGCTCCGGGATCAACCGCTTCGTGGCGCTGTTCGCGGTGCCGCTGCTGTCCTTCCACTTCATCTCGACCAACAACCCCTACACCATGAACCTGCGGTTCATCGCGGCGGACACCCTTCAGAAGCTGATAGTACTGGCAGCGCTAATGGTGTGGACGCGGCTGAGCAGCAGTGGCTGCCTCGAGTGGATCATCACCCTCTTCTCCCTCTCCACCCTCCCCAACACACTGGTGATGGGCATCCCCCTCCTCCGCGGCATGTACGGAGACTTCTCCGGCAGTCTCATG…
	PIN1alp_Hakea_drupaceae	ATGATTACGTTGTTGGATTTCTACCATGTTATGACAGCAGTGGTTCCTCTCTACGTAGCTATGATCTTAGCTTATGGTTCTGTAAAATGGTGGAAAATCTTTACACCTGATCAGTGTTCCGGTATCAATCGTTTTGTGGCTCTCTTTGCAGTCCCACTTCTCTCCTTTCATTTCATCTCCACCAACAATCCTTACACAATGAACCTACGCTTCATCGCTGCAGATACACTTCAGAAGCTCATTATGTTGGCTGTCCTCTTTGTGTGGACTAATATAAGCAAGAGAGGTTGTCTTGAATGGACAATCACGCTCTTCTCTCTTTCAACCCTTCCCAACACTCTGGTTATGGGTATCCCTCTGTTGAAGGGTATGTATGGGGATTTCTCTGGTAGTTTAATG…
	PIN1alp_Liriodendron_tulipifera	ATGATCAGTCTATCGGACTTCTACCATGTCATGACTGCCGTCGTTCCACTCTATGTGGCCATGATCCTCGCCTACGGCTCCGTCAAATGGTGGAAGATCTTCTCCCCCGATCAATGTTCCGGCATAAACCGCTTCGTTGCCCTCTTCGCCGTTCCACTCCTCTCGTTCCACTTCATCTCTATGAACGATCCTTACACCATGAACATGCGTTTCATCGCCGCCGACACTCTCCAGAAGCTGATCGTCCTCGCCATCTTGGCTGTCTGGAGTAAAATAAGCAAGAAGGGCTGCTTGGAGTGGACCATCACACTCTTCTCACTCTCGACTCTTCCGAACACTCTCGTCATGGGAATTCCGCTGCTTAAAGGGATGTATGGGGAATTCTCGGGAAGTTTGATG…
	PIN1alp_Mimulus_guttatus	ATGATAAGCCTAGGTGATTTTTACCACGTTATGACGGCGGTGGTGCCGCTCTACGTGGCGATGATACTAGCTTACGGCTCCGTTAAGTGGTGGAAGATCTTCACGCCCGACCAGTGCTCCGGCATCAACCGCTTCGTCGCCTTATTCGCCGTCCCTCTCCTCTCCTTCCACTTCATCGCCAGCAATAACCCCTATGCTATGAACCTGAGGTTCATCGCAGCGGATACACTACAAAAACTCATCGTACTCGCGGTTCTCGCCGTGTGGGCTAATTTCAGCAAAAGGGGCTGCCTCGAGTGGACAATTACCCTTTTCTCCCTGTCGACCCTGCCCAACACACTCGTTATGGGGATCCCTCTGCTGAAGGGCATGTACGGCGACTTCTCCGGGAACCTGATG…
	PIN1alp_Nuphar_advena	ATGATCACCGTATCAGACTTCTACCACGTCATGACCGCGGTGGTGCCGCTCTACGTCGCCATGATCCTCGCCTACGGCTCCGTCAAGTGGTGGAAGATCTTCACGCCCGACCAGTGCTCGGGGATCAACCGCTTCGTAGCCCTCTTCGCCGTCCCGCTGCTCTCCTTCCACTTCATCTCCACCAACAACCCCTACGCCATGAACTACCGCTTCATCGCGGCGGACACGCTGCAGAAGCTCATCGTCCTCGGGGTGCTGGGCGTCTGGGCCAACGTTAGTCGGAGGGGCTGCCTCGAGTGGACCATCACCCTCTTCTCCCTCTCTACGCTCCCCAACACGCTGGTCATGGGCATACCCTTGCTCAAGGGGATGTACGGCGAGTACTCGGGCTCTCTCATG…
	PIN1alp_Persea_borbonia	---------------------------------------------------------------------------------------------------------------------------------------------------------------------------------------------------------------------------------------------------------------------------------------------------------------------------------------------------------------------------------------------------------------…
	PIN1alp_Podophyllum_peltatum	ATGATCAAGTTATCAGATTTCTACCATGTCATGACTGCAGTGGTACCACTGTATGTTGCTATGATTCTAGCTTATGGTTCTGTGAAATGGTGGAAAATATTTTCACCTGACCAATGTTCTGGTATCAACAGATTTGTAGCACTCTTTGCTGTTCCACTTCTTTCCTTCCATTTCATCTCAACAAACAACCCATATGCAATGAACATGCGTTTTATTGCAGCTGACACCCTTCAGAAGATAATAGTCTTAGCTGTTTTAGGTGTCTGGAGTAAAGTAAGCAAAAGGGGTTGCTTGGAATGGACCATAACACTCTTCTCACTTTCCACTCTTCCAAACACTCTTGTGATGGGC---------------GGAATGTATGGAGAGTTTTCAGGAAGTTTAATG…
	PIN1alp_Populus_trichocarpa	ATGATTAGTTTACTAGATTTCTACCATGTGATGACTGCAATGGTGCCACTTTACGTGGCCATGATTTTGGCCTATGGCTCGGTGAAATGGTGGAAGATTTTCACTCCTGATCAGTGCTCGGGCATCAACCGTTTTGTGGCGCTTTTTGCTGTCCCTCTCCTCTCTTTCCACTTCATATCTACTAATGATCCTTACAAAATGAACTTTCGCTTCATAGCTGCTGATACTCTACAAAAGATCATAGTTTTAGTAGTATTAGCATTTTGGACTATGTTTAGTAAAAGGGGTTGCTTGGAATGGACCATTACATTGTTTTCACTTTCAACACTGCCCAACACTCTTGTTATGGGCATTCCTTTGCTCAAAGGAATGTATGGTGATTATTCTGGTAGTTTAATG…
	PIN1alp_Sabal_bermudana	ATGATAACCCCGTCGGATTTCTACAACGTCATGACGGCTGTCGTGCCGCTCTACGTGGCCATGATCCTGGCTTATGGCTCGGTGAAGTGGTGGAAAATTTTCTCTCCGGACCAGTGCTCGGGCATCAACCGCTTCGTCGCGCTGTTCGCGGTGCCGCTGCTCTCCTTCCACTTCATCTCCACCAACGACCCTTACAGGATGAACCTGCGATTCATCGCCGCCGACACGCTGCAGAAGCTGATGATGCTGGCGATCCTGACGGTGTGGAGCAATGTCAGCCGCCGCGGCTGCCTCGAGTGGACTATAACTCTCTTCTCCCTCTCCACCCTCCCCAACACTCTTGTCATGGGCATCCCCCTCCTCAAGGGTATGTACGGCGGCGACTCCGGCAGCCTCATG…
	PIN1alp_Trochodendron_aralioides	ATGATTTCGCTATTGGATTTCTACCATGTCATGACTGCTGTTGTTCCCCTCTACGTCGCTATGATCTTAGCTTATGGCTCAGTAAAATGGTGGAAGATCTTTACTCCTGATCAGTGCTCCGGAATCAATCGATTCGTTGCTCTTTTCGCAGTTCCTCTTCTCTCATTCCACTTCATCGCTTCAAACGATCCTTACACTATGAACTTGCGCTTCATCGCAGCTGATACCCNNNNNNNAATAATCGTTTTAGTTGTGTTAGCTGTTTGGAGTAAAGTCAGCAAAAGGGGTTGTTTGGAGTGGACTATTACTCTCTTCTCTCTATCCACTCTCCCTAATACTCTTGTAATGGGGATTCCTTTACTGAAAGGAATGTATGGAGACTTTTCTGGTAGTTTAATG…
	PIN1alp_Typha_latifolia	---------------------------------------------------------------------------------------------------------------------------------------------------------------------------------------------------------------------------------------------------------------------------------------------------------------------------------------------------------------------------------------------------------------…
	PIN1alp_Xerophyta_villosa	------------------------------------------------------------------------------------------------------------------------------------------------------------------------------------------------------------------------------------------------ATGGTGCTCGCCGGGCTGACGTTGTGGTCGCAGCTCAGCCGCCGCGGCAGCCTCGAGTGGACGATCACTCTCTTCTCTCTGTCCACTCTGCCGAACACGCTCGTGATGGGCATCCCGCTGCTGAAGGGCATGTACGGTGAGTTCTCGGGGAGTTTGATG…
	PIN1b_Brachypodium_distachyon	ATGATCACGGGGACGGACTTCTACCACGTGATGACGGCGATGGTGCCTCTGTACGTGGCCATGATGCTGGCCTACGGGTCCGTCAAGTGGTGGCGCATCTTCACCCCGGACCAGTGCTCCGGGATCAACCGCTTCGTGGCGCTCTTCGCCGTCCCGCTGCTCTCCTTCCACTTCATCTCCACCAACAACCCTTACGCCATGAACCTCCGCTTCATCGCCGCCGACACGCTCCAGAAGCTCATCGTCCTCGCCCTCCTCACCCTCTGGAGCCACCTCTCCCGCAACGGCTCCCTCGAGTGGACCATCACGCTCTTCTCCCTCTCCACGCTCCCCAACACGCTCGTCATGGGGATCCCGCTCCTCAAGGGCATGTACGGCGACGAGTCCGGGTCGCTCATG…
	PIN1b_Oryza_sativa	ATGATAACGGGGGCGGACTTCTACCACGTGATGACGGCGATGGTGCCGCTGTACGTGGCGATGATCCTGGCGTACGGGTCGGTGAAGTGGTGGCGCATCTTCACGCCCGACCAGTGCTCCGGGATCAACCGCTTCGTGGCGCTCTTCGCCGTCCCGCTCCTCTCCTTCCACTTCATCTCCACCAACAACCCCTACACCATGAACCTCCGCTTCATCGCCGCCGACACCCTGCAGAAGCTCATCGTCCTCGCGCTCCTCACCCTGTGGAGCCACCTCTCCCGCCGCGGCTCCCTCGAGTGGACCATCACCCTCTTCTCCCTCTCCACGCTGCCCAACACGCTCGTCATGGGGATCCCGCTGCTGAAGGGGATGTACGGGGAGTTCTCCGGTAGCCTCATG…
	PIN1b_Sorghum_bicolor	ATGATCACGGGCACGGACTTCTACCACGTGATGACGGCCATGGTGCCGCTGTACGTCGCCATGATCCTGGCGTACGGCTCCGTCCGGTGGTGGCGCATCTTCACGCCGGATCAGTGCTCCGGGATCAACCGCTTCGTGGCGCTCTTCGCCGTGCCGCTGCTCTCCTTCCACTTCATCTCCACCAACAACCCCTACACCATGAACCTCCGGTTCATCGCCGCCGACACGCTGCAGAAGCTCATCGTCCTGGCGCTGCTCACCGCCTGGAGCTACCTCTCCCGGCGGGGCTGCCTGGAGTGGACCATCACGCTCTTCTCCCTGTCCACGCTGCCCAACACGCTGGTGATGGGCATCCCGCTGCTCAAGGGCATGTACGGCGACTTCTCCGGCAGCCTGATG…
	PIN1b_Zea_mays	ATGATCACCGGCACGGACTTCTACCACGTCATGACGGCCATGGTGCCGTTGTACGTTGCCATGATCCTGGCGTACGGATCCGTCAGGTGGTGGCGCATCTTCACGCCGGACCAGTGCTCGGGGATCAACCGCTTCGTGGCGCTCTTCGCCGTGCCGCTGCTGTCCTTCCACTTCATCTCCACCAACAACCCCTACACCATGAACATCCGGTTCATCGCCGCCGACACGCTGCAGAAGCTGATCGTCCTGGCGCTGCTCACTGCATGGAGCTACCTCTCCCGCCGGGGCTGCCTCGAGTGGACCATCACGCTCTTCTCCCTGTCGACGCTGCCCAACACGCTGGTGATGGGCATCCCGCTGCTCAAGGGCATGTACGGCGACTTCTCCGGCAGCCTCATG…
	PIN1bet_Chondropetalum_tectorum	----------------------------------------------------------------------CCTACGGCTCGGTGAAATGGTGGCGGATATTTTCCCCGGACCAGTGCTCAGGGATCAACAGATTCGTGGCGCTTTTCGCCGTACCTCTGCTTTCTTTCCACTTCATCTCCAGCAACAACCCTTACACCATGAACCTCCGCTTCATCACCGCTGATACATTGCAGAAGCTCATCGTCCTCGCGATCCTCACCGCCTGGAGTCATCTCAGCAAGCGCGGCAGCCTCGAGTGGACTATCACTCTGTTTTCTCTGTCCACTCTGCCCAACACCCTCGTCATGGGCATCCCGCTGCTCAAAGGGATGTATGGTGAATCCTCCGGAAGTCTCATG…
	PIN1bet_Freycinetia_multiflora	---------------------------------------------------------------------------------------------------------------------------------------------------------------------------------------------------------------------------------------------------------------------------------------------------------------------------------------------------CTGGTTATGGGCATCCCCCTCCTCCGTGGGATGTATGGTGACTTCTCTGGCAGCCTTATG…
	PIN1bet_Hakea_drupaceae	ATGATTACTTTGTTAGATTTCTACCATGTAATGACAGCAGTGGTTCCTCTCTATGTAGCCATGATCTTAGCTTACGGCTCTGTGAAATGGTGGAAGATCTTCACACCTGATCAGTGTTCCGGCATCAACCGCTTTGTTGCCCTCTTCGCAGTTCCACTTCTTTCATTCCATTTCATCTCTACAAATGATCCTTACACCATGAACCTACGCTTCATTGCTGCAGATACTCTCCAGAAGCTTATAGTCTTAGCAGTTCTCTTCGTTTGGTCTAATGTCAGCAAAAGAGGCTGTCTTGAATGGACAATCACACTCTTTTCTCTTTCAACTCTTCCCAATACACTTGTAATGGGTATTCCTCTGCTTAAAGGGATGTACGGAGATTTCTCAGGTGCTTTAATG…
	PIN1bet_Liriodendron_tulipifera	ATGATCACTCTCTCCGACTTCTACCACGTCATGACTGCCGTGGTCCCTCTCTACGTCGCCATGATCTTAGCCTACGGTTCCGTCAGATGGTGGAAAATCTTCTCCCCAGACCAATGCTCTGGCATCAACCGCTTTGTCGCCCTCTTCGCAGTCCCCCTCCTCTCCTTCCACTTCATCTCCACCAACGATCCTTACTCCATGAACCTCCGTTTCATCGCCGCCGACACCCTCCAGAAGATCATTGTCCTCGTGATTCTAGCCATCTGGGCCAGTGTCAGCAAGAACGGTTCCTTGGAGTGGACCATCACCATCTTCTCCCTGTCCACTCTTCCCAACACTCTTGTCATGGGAATTCCGTTGCTTAAGGGGATGTACGGGGATTTCTCTGGCAGCTTGATG…
	PIN1bet_Mimulus_guttatus	ATGATAACCTCAACCGATTTCTACCACGTGATGACCGCGGTGGTGCCGCTCTACGTGGCGATGATCCTCGCCTACGGCTCCGTAAAATGGTGGAAGATCTTCACGCCGACGCAATGCTCCGGCATCAACCGGTTTGTGGCAATGTTCGCGGTGCCGCTCCTCTCGTTCCACTTCATAGCCGGCAACAACCCGTACACAATGAACGTACGCTTCATCGCGGCCGACACCCTCCAGAAGCTCATAGTCCTCGCGGCACTCGCCGTGTGGGCCAACTTCACCAAGAGGGGCTGTTTGGAATGGACGATAACCTTCTTCTCGCTATCCACGCTCCCAAACACCCTCGTTATGGGAATCCCGTTATTGAAGGGGATGTACGGCGACTTCTCCGGCGGGCTGATG…
	PIN1bet_Nuphar_advena	-----------------------------------------------------------------------------------------------------------------------------------------------------------------------------------------------------------------------------------------------------------------------------------------------------------------------------------------------------------------ACCCTTGCTCAAGGGGATGTACGGCGAGTACTCGGGCTCGCTCATG…
	PIN1bet_Persea_borbonia	---------------------------------------------------------------------------------------------------------------------------------------------------------------------------------------------------------------------------------------------------------------------------------------------------------------------------------------------------------------------------------------------------------------…
	PIN1bet_Podophyllum_peltatum	---------------------TACCATGTCCTAACAGCAGTGGTTCCACTCTATGTAGCAATGATTCTAGCTTATGGTTCAGTAAAATGGTGGAAAATCTTCAACCCAGATCAGTGTTCTGGTATCAACCGTTTTGTAGCTCTCTTTGCAGTTCCTTTGCTTTCTTTCCATTTCATTTCAAGTAACAACCCATATGCTATGAACTTTCGGTTCATAGCAGCCGACACTCTTCAGAAGATTATAGTACTAGTACTCCTAACCATCTGGTCTAGGACTAGTTCAAGGGGTTGTTTAGAATGGTCCATAACACTCTTCTCCCTCTCCACTCTCCCAAACACACTAGTCATGGGTATCCCTCTTTTGAAAGGAATGTATGGGGATTTCTCT------------…
	PIN1bet_Populus_trichocarpa	ATGATTTCTTTACTAGATTTCTACCATGTAATGACTGCAATGGTGCCACTTTACGTGGCCATGATCTTAGCCTACGGCTCGGTGAAATGGTGGAAGATCTTCACTCCTGATCAGTGCTCAGGCATAAACCGTTTTGTGGCTCTTTTTGCAGTCCCTCTCCTCTCTTTCCACTTCATATCTACCAATGATCCTTATAATATGAACCTTCGTTTCATAACTGCTGATTCTCTACAAAAGATCATAGTTTTGGTAGTATTAGCACTTTGGACTAAGTTGAGTAAAAGGGGTTGCTTGGAATGGACCATTACATTGTTCTCGCTTTCAACCCTGCCGAACACTCTTGTTATGGGCATTCCTTTGCTCAAAGGAATGTATGGTGATTATTCTGGTAGTTTAATG…
	PIN1bet_Sabal_bermudana	---------------------------------------------------------------------------------------------------------------------------------------------------------------------------------------------------------------------------------------------------------------------------------------------------------------------------------------------------------------------------------------------------------------…
	PIN1bet_Trochodendron_aralioides	ATGATTACATTATCTGATTTCTACCATGTAATGACTGCTGTTGTTCCGCTCTACGTCGCTATGTTCTTAGCTTACGGCTCTGTAAAATGGTGGAAGATCTTCACCCCAGACCAGTGCTCTGGCATCAATCGATTCGTCGCTCTCTTTGCAGTTCCTCTTCTATCCTTCCACTTTATTGCTTCCAACGATCCTTACACCATGAACTTACGCTTCATCGCCGCTGATACCCTCCAAAAGATTATCATTCTTGCTGTATTAGCTGTTTGGACTAAAGTCAGCAAAAGGGGTTGCTTGGAATGGACTATTACTCTCTTCTCTCTGTCTAGTCTTCCCAATACTCTTGTAATGGGGATTCCGTTACTGAAAGGGATGTATGGAGATTTTTCAGGGAGTTTAATG…
	PIN1bet_Typha_latifolia	------------------------------------------------------------------------------------------------------------------------------------------------------------------------------------------------------------------------------------------------------------ATGCTGGCGCTGTGGGCTCATCTCAGCCGCCGTGGCTGCCTCGAGTGGGCCATTACGCTCTTCTCCCTCTCCACCCTCCCCAACACCCTCGTCATGGGCATTCCCTTGCTCAAGGGCATGTACGGGGACTTCTCCGGCAGCCTCATG…
	PIN1bet_Xerophyta_villosa	---------------------------------------------------------------------------------------------------------------------------------------------------------------------------------------------------------------------------------------------------------------------------------------------------------------------------------------------------------------------------------------------------------------…
	PIN1e_Canna_sp	ATGATTACGTTGGGAGACTTCTACAATGTGATGACGGCAGTGGTGCCGCTGTACGTGGCGATGATACTGGCTTACGGATCGGTGAAGTGGTGGAAAATCTTTACGCCGATGCAGTGCTCAGGCATCAACCGCTTCGTGGCGCTCTTTGCGGTGCCGCTGCTGTCTTTTCACTTCATCTCCGGTAACAACCCCTACACGATGAACCTTCGCTTCATCGCCGCCGACACGCTGCAGAAGCTGATGGTGCTGGCCGTGCTCACCGCGTGGGGCTTTCTGAGCCGCCGTGGCCGCCTCGACTGGACCATCACCACCTTCTCCCTCTCCACGCTTCCCAACACTCTGGTCATGGGCATCCCCCTCCTCCGCGGCATGTACGGCGAGGTCTCCCACAGCCTCATG…
	PIN1e_Heliconia_sp	ATGATAACGTCGGGAGACTTCTACAATGTGATGACGGCGGTAGTGCCGCTGTACGTGGCGATGATACTGGCTTACGGGTCGGTGAAGTGGTGGAAGATCTTCACGCCTATGCAGTGCTCCGGCATCAACCGATTCGTGGCGCTGTTTGCGGTGCCGCTGCTGTCCTTCCACTTCATCTCCGGCAACAACCCCTACACCATGAATCTCCGCTTCATTGCCGCCGACACGCTCCAGAAGCTGATGGTGCTGGCTGCGCTCGCCGCCTGGGGCTGCCTCAGCCGCCGCGGCCGCCTCGACTGGACCATCACCACCTTCTCCCTCTCCACCCTCCCCAACACCCTGGTCATGGGGATTCCCCTCCTCCGAGGTATGTACAGCGAGATCTCCCACAGCCTCATG…
	PIN1e_Orchidantha_maxillaroides	ATGATCACCGCGGGGGACTTCTATAATGTGATGACAGCGGTGGTGCCGCTGTACGTGGCCATGATCCTGGCCTACGGCTCGGTGAAGTGGTGGAAGATCTTTACGCCGCTGCAGTGCTCCGGTATCAACCGCTTCGTGGCGCTCTTCGCCGTGCCGTTGCTCTCCTTCCACTTCATCTCCGGCAACAACCTCTACAAGATGAACCTGCGCTTCATCGCCGCCGACACCCTGCAGAAGCTCATGGTGTTCGCCCTCCTCGCTGCCTGGTGCCGCCTCAGCCCCCGCGGCTCCCTTGAGTGGACCATCACCATCTTCTCCCTCTCCACTCTCCCC------------------------------------------------------------------…
	PIN1e_Strelitzia_reginae	------------------------------------------------------------------------------------------------------------------------------------------------------------------------------------------------------ATGAACATGCGGTTCATCGCCGCGGACACGCTTCAGAAGCTGATGGCGCTCGCCATCCTCGCCGCCTGGAGCAGGCTCAGCGCCCGTGGCTCCCTCGAGTGGACCATCACCATCTTCTCCCTGTCGACGCTGCCCAACACGCTCGTCATGGGCATCCCGCTGCTCAAGGGCATGTACGGGACCTACTCCGGCACCCTTATG…
	PIN1e_alp_Curcuma_olena	ATGATAGCGCTTTCGGACTTCTACCACGTGATGACGGCGGTGGTGCCGCTGTACGTGGCGATGATCTTAGCCTACGGATCGGTGAAGTGGTGGAAGATCTTCACGCCGGACCAGTGCTCGGGGATAAACCGCTTCGTGGCGCTCTTTGCCGTGCCGCTCCTCTCCTTCCACTTCATCTCCACCAACAATCCCTACGAGATGAACCTACATTTCATCGCCGCCGACACGTTGCAGAAGCTGATGGTACTGGCCGTGCTCGCTGCCTGGAGTCGTCTCAGCCGCCGCGGCTCCCTCGAGTGGACCATCACCATTTTCTCCCTCTCC---------------------------------------------------------------------------…
	PIN1e_bet_Curcuma_olena	ATGATAACTTCGACGGATTTCTACAACGTGATGACGGCGGTGGTTCCGCTTTACGTGGCCATGATCCTGGCGTACGGATCGGTGAAGTGGTGGGGCATCTTCACGCCGGTGCAGTGCTCCGGCATCAACCGCTTCGTGGCGCTGTTCGCGGTGCCGCTCCTCTCCTTCCACTTCATCTCCTCCAACAACATCTACAAGATGAACCTCCGCTTCATCGCCGCAGATACGCTCCAGAAGTTTCTGGTCCTGGCGGCGCTGGCCGTCTGGGGCCGCCTCAGCAGCCGCGGCCGCCTTGACTGGACCATCACCATTTTCTCCGTCTCTACCCTCCCCAACACCCTCGTCATGGGCATACCCCTGCTCACAGGCATGTACGGAGCGGAGGCCGGTTCGCTCATG…
	PIN1f_Canna_sp	---------------------------------------------------------------------------------------------------------------------------------------------------------------------------------------------------------------------------------------------------------------------------------------------------------------------------------------------------------------------------------------------------------------…
	PIN1f_alp_Heliconia_sp	ATGATTACGGCATCAGACTTCTACCATGTGATGACAGCGGTGGTGCCTCTGTACGTGGCGATGATACTGGCGTATGGTTCGGTGAAGTGGTGGAAGATCTTCACGCCGGAGCAGTGCTCCGGGATCAACCGCTTCGTGGCGCTCTTCGCGGTGCCCCTCCTCTCCTTCCACTTCATCTCCACCAACAACCCCTACCAGATGAACATGCGGTTCATCGCCGCGGACACGCTCCAGAAGCTGATGGTGCTCGCCGTCCTCGCCGCCTGGAGCAGGCTCAGCGCCCGCGGCTCCCTCGAGTGGACCATCACCATCTTCTCCCTGTCCACGCTGCCCAACACCCTCGTCATGGGAATCCCGCTGCTCAAGGGCATGTACGGGACCTACTCCGGCGACCTCATG…
	PIN1f_alp_Strelitzia_reginae	------------------------------------------------------------------------------------------------------------------------------------------------------------------------------------------------------ATGAACATGCGGTTCATCGCCGCGGACACGCTTCAGAAGCTGATGGCGCTCGCCATCCTCGCCGCCTGGAGCAGGCTCAGCGCCCGTGGCTCCCTCGAGTGGACCATCACCATCTTCTCCCTGTCGACGCTGCCCAACACGCTCGTCATGGGCATCCCGCTGCTCAAGGGCATGTACGGGACCTACTCCGGCACCCTTATG…
	PIN1f_bet_Heliconia_sp	---------------------------------------------------------------------------------------------------------------------------------------------------------------------------------------------------------------------------------------------------------------------------------------------------------------------------------------------------------------------------------------------------------------…
	PIN1f_bet_Strelitzia_reginae	------------------------------------------------------------------------------------------------------------------------------------------------------------------------------------------------------ATGAACATGCGGTTCATCGCCGCGGACACGCTTCAGAAGCTGATGGCGCTCGCCATCCTCGCCGCCTGGAGCAGGCTCAGCGCCCGTGGCTCCCTCGAGTGGACCATCACCATCTTCTCCCTGTCGACGCTGCCCAACACGCTCGTCATGGGCATCCCGCTGCTCAAGGGCATGTACGGGACCTACTCCGGCACCCTTATG…
	PIN1gam_Curcuma_olena	------------------------------------------------------------------------------------------------------------------------------------------------------------------------------------------------------ATGAACCTCCGGTTCCTGGCAGCCGACACGCTGCAGAAGGTGGCGGTGCTGGCGGGGCTGGCGGCGTGGGGGAGCCTCAGCCGCCGCAGCCGACTCGACTGGACCATCACCACCTTCTCCCTCTCCACGCTGCCCAACACGCTGGTGATGGGAATCCCCCTGCTCCGGGGGATGTACGGCGCGGCCTCCGGCGATCTCATG…
	PIN2_Aquilegia_caerulea	ATGATCTCAGGCAAGGACATTTACGATGTGTTAGCGGCTATTGTACCACTATATGTTGCAATGATCTTAGCTTATGGATCAGTTAGATGGTGGAAGATTTTCACACCTGATCAGTGCTCCGGCATCAATCGTTTTGTTGCTGTATTTGCTGTTCCTCTCCTTTCCTTCCATTTTATCTCTAACAATGATCCTTATGCCATGGATTATCGTTTTATTGCTGCAGATTCCCTTCAAAAGGTAGTCATTCTTTTCGCACTTTTTATCTGGCAGATTTTTTGTAAGAATGGTAGTTTAGAATGGATGATAACACTCTTTTCACTTTCAACTCTTCCAAACACTCTTGTTATGGGCATTCCCCTTCTTAAAGCCATGTATGGTGATTTTTCGGGTAATCTAATG…
	PIN2_Arabidopsis_lyrata	ATGATCACCGGCAAAGACATGTACGACGTTTTAGCGGCTATGGTGCCGCTATACGTTGCTATGATATTAGCCTACGGTTCGGTACGATGGTGGGGAATATTTACACCGGACCAATGTTCCGGTATAAACCGGTTTGTTGCGGTTTTCGCAGTTCCTCTTCTTTCTTTCCATTTCATCTCCTCCAATGATCCTTATGCCATGAATTACCACTTCCTCGCCGCTGATTCTCTTCAGAAAGTCGTTATCCTCGCCGCACTCTTTCTTTGGCAGGCGTTTAGCCGCAGAGGAAGCCTAGAATGGATGATAACGCTCTTCTCGCTCTCAACACTACCAAACACGCTGGTAATGGGAATCCCATTGCTTCGGGCGATGTACGGGGACTTCTCCGGTAACCTAATG…
	PIN2_Arabidopsis_thaliana	ATGATCACCGGCAAAGACATGTACGATGTTTTAGCGGCTATGGTGCCGCTATACGTTGCTATGATATTAGCCTATGGTTCGGTACGGTGGTGGGGGATATTCACACCGGACCAATGTTCCGGTATAAACCGGTTCGTTGCGGTTTTCGCGGTTCCTCTTCTCTCTTTCCATTTCATCTCCTCCAATGATCCTTATGCAATGAATTACCACTTCCTCGCTGCTGATTCTCTTCAGAAAGTCGTTATCCTCGCCGCACTCTTTCTTTGGCAGGCGTTTAGCCGCAGAGGAAGCCTAGAATGGATGATAACGCTCTTTTCACTATCAACACTGCCTAACACGTTGGTAATGGGAATCCCATTGCTTAGGGCGATGTACGGAGACTTCTCCGGTAACCTAATG…
	PIN2_Aristolochia_elegans	---------------------------------------------------------------------------------------------------------------------------------------------------------------------------------------------------------------------------------------------------------------------------------------------------------------------------------------------------------------------------------------------------------------…
	PIN2_Brachypodium_distachyon	ATGATCACGGGGCGGGACATCTACGACGTGCTGGCGGCGGTGGTGCCGCTGTACGTGGCCATGTTCATGGCGTACGGCAGCGTCCGTTGGTGGGGCATCTTCACGCCGGACCAGTGCTCCGGCATCAACCGCTTCGTGGCCGTCTTCGCGGTGCCGCTCCTCTCCTTCCACTTCATCTCCACCAACGACCCTTACGCCATGGACTACCGCTTCCTGGCCGCCGACTCGCTCCAGAAGCTCGTCATCCTCGCGGCGCTCGCACTCTGGCACAACCTCCTCTCCCGCTTCCAGTTAGACTGGACCATCACCCTCTTCTCCCTCGCCACGCTGCCCAACACCTTGGTCATGGGGATCCCTTTGCTGAGAGCCATGTACGGGGATTTCTCGGGATCTCTCATG…
	PIN2_Lepidosperma_gibsonii	ATGATCACAGGAAAAGATATATATGATGTATTGGCAGCCATGGTGCCTCTTTACGTGGCGATGTTTCTTGCGTTTGGTTCAGTGAGATGGTGGGGAATTTTCACACCTCAGCAATGCGCAGGAATAAACCGGTTCGTTGCGGTATTTGCTGTACCGCTTTTATCCTTCCATTTTATTTCAACAAATAACCCTTATACCATGAGTTACCGGTTTCTCGCGGCCGATTCGCTTCAGAAGATCATCATACTAACAGCACTCTTTCTCTGGCATAACCTCTCGCCTCGCAAAGGATTGGACTGGGTTATCACTTTGTTTTCACTATCAACACTACCGAACACGCTCGTGATGGGGATCCCATTGCTTCGCGCAATGTATGGTGATTTCTCGGGGAATCTGATG…
	PIN2_Liriodendron_tulipifera	---------------------------------------------------------------------------------------------------------------------------------------------------------------------------------------------------------------------------------------------------------------------------------------------------------------------------------------------------------------------------------------------------------------…
	PIN2_Mimulus_guttatus	ATGATTACAGGTAAAGATATATACGATGTACTAGCAGCAATAGTCCCGCTGTACGTGGCGATGATCCTCGCGTACGGCTCGGTCCGGTGGTGGAAGATCTTCACACCGGACCAATGCTCCGGCATCAACCGCTTCGTGGCGGTGTTCGCCGTCCCACTCCTAGGGTTCCACTTCATCTCCTCCAACAACATCTACGCCATGAACTACCACTTCATCGCCGCCGACTCCCTCCAGAAGGTCGTCATCCTCGCCGCCCTCTTCCTCTGGCAGGCCTTCTCCACCCGGGTCTCCTCCGACTGGATGATCACCCTCTTCTCGTTATCCACCCTCCCCAACACCCTAGTCATGGGCATCCCGCTCCTCCGCGCCATGTACGGCGACTTCTCCGGCGACCTCATG…
	PIN2_Oryza_sativa	ATGATCACCGGACGCGACATCTACGACGTGCTGGCGGCGATCGTGCCGCTGTACGTGGCGATGTTCCTGGCGTACGGGTCGGTGCGGTGGTGGGGGATATTCACGCCGGACCAGTGCTCCGGCATCAACCGCTTCGTCGCCGTCTTCGCCGTGCCGCTCCTCTCCTTCCACTTCATCTCCACCAACGACCCCTACTCCATGAACTACCGCTTCCTCGCCGCCGACTCGCTCCAGAAGCTCGTCATCCTCGCCGCGCTCGCCGTCTGGCACAACCTGCTCTCCCGCTACTCGCTCGACTGGACCATCACCCTCTTCTCGCTGTCCACGCTGCCCAACACGCTGGTCATGGGCATCCCGCTGCTCCGCGCCATGTACGGCGACTTCTCCGGCTCGCTCATG…
	PIN2_Posidonia_australis	ATGATCACCGGAAAGGACATCTACGACGTGCTAGCGGCCATCGTGCCGCTCTACGTTGCGATGATCCTCGCCTACGGGTCGGTCCGTTGGTGGAAGATCTTCACCCCCGATCAGTGCTCCGGCATCAACCGCTTCGTGGCGATCTTTGCCGTCCCGCTCCTGTCGTTCCACTTCATCTCCAGCAACGACCCTTACGCGATGAACTATCAATTCATCGCGGCCGACTCGTTGCAGAAGCTCGTCATCCTCTTCGCCCTCTTCCTATGGCACAACGTCACCAAGAGGAGTAGTCTGGACTGGACCATCACGCTCTTCTCCCTCTCGACTCTCCCCAACACACTCGTCATGGGCATCCCCCTCCTCCGGGCCATGTACGGGGACTTCTCCGGCACCCTCATG…
	PIN2_Solanum_lycopersicon	ATGATTAATGGCAAAGACATATATGATGTTCTTGCTGCAATTATACCATTATATGTTGCGATGATATTAGCTTATGGTTCTGTTCGATGGTGGAAGATCTTCACCCCCGATCAATGTTCTGGAATCAATCGATTCGTGGCAGTTTTCGCTGTTCCTCTGCTCGGTTTCCATTTCATATCCACGAACGATCCTTACGCGATGAATTACCATTTCATCGCTGCTGATTCCCTTCAAAAAGTTGTTATACTTTTCGCGCTTTTCATCTGGCATCTTTTCAGCAAAAGAGGAAATTTAGAATGGGTGATTACTCTGTTTTCTCTTTCGACTTTGCCCAACACTCTAGTTATGGGGATCCCTCTGCTTAAAGCAATGTACGGAGATTTTTCTGGGAATCTAATG…
	PIN2_Sorghum_bicolor	ATGATCACCGGGCGGGACATCTACGACGTCCTGGCGGCGATCGTGCCGCTGTACGTGGCCATGTTCCTGGCGTACGGGTCGGTGCGGTGGTGGGGCATCTTCACCCCGGACCAGTGCTCGGGCATCAACCGCTTCGTGGCCGTCTTCGCCGTGCCGCTGCTCTCCTTCCACTTCATCTCCAGCTGCGACCCCTACGCGATGCAGTACCGGTTCCTGGCCGCCGACTCGCTCCAGAAGCTCGTCATCCTGGCGGCGCTGGCGGTGTGGCACAACGTGCTCTCCCGCTACTCGCTGGACTGGACCATCACGCTCTTCTCGCTGTCCACGCTGCCCAACACGCTGGTGATGGGCATCCCGCTGCTCCGCGCCATGTACGGCGACTTCTCGGGCAACCTCATG…
	PIN2_Vitis_vinifera	ATGATTAGAGGGAAGGATATTTACGATGTTCTTGCGGCCATTGTGCCACTCTACGTTGCCATGATTCTGGCCTACGGCTCAGTCCGGTGGTGGAAGATCTTCACCCCAGAGCAGTGCGCCGGAATCAATCGATTTGTGGCGGTTTTCGCCGTTCCGTTGCTGTCTTTCCATTTCATATCATTGAATGACATATACAACATGAATTACAAGTTTATAGCAGCAGACTCCCTTCAAAAGATAGTGATCCTATCTGCGCTGTTTCTGTGGCAAGCCTTTGCAAAAAATGGCAGCCTGGAGTGGATGATCACTCTCTTCTCACTCTCCACTCTCCCCAATACTCTCGTGATGGGGATCCCTCTCTTGAAGGCCATGTACGGGGATTTTTCTGCGAGTCTGATG…
	PIN2_Xerophyta_villosa	------------------------------------------------------------------------------------------------------------------------------------------------------------------------------------------------------ATGAACTACCGCTTCATCGCCGCCGACTCCCTCCAGAAGCTTGTCATCCTCGTCGCCCTCCTCGTGTGGCACAACCTTGGCCGCCGGCACGCCCTCGACTGGACCATCACTCTCTTCTCCCTCGCTACCCTCCCGAACACCCTCGTCATGGGGATTCCTCTACTACGTGCCATGTACGGCGACTTCTCTGGCTCCCTCATG…
	PIN2alp_Nuphar_advena	------------------------------------------------------------------------------------------------------------------------------------------------------------------------------------------------------------------------------------------AAAGTGATCATCTTGGTGGTCTTGAGCCTGTGGGGTATGGTTTGGCAGAATGGCAGCCTTGAGTGGTACCTTATTTACTTCTCTCTTTCCACTTTGCCCAACACCCTGGTCATGGGTATCCCACTAATAAGAGGCATGTATGGTGATTTCTCTGCTGGCCTCATG…
	PIN2alp_Populus_trichocarpa	ATGATCACTGGCAAGGACATTTATGATGTTCTAGCAGCAATTGTGCCTCTTTATGTTGCTATGATTTTAGCCTATGGCTCAGTCCGATGGTGGAAAATCTTTACACCTGATCAATGCTCAGGCATTAACCGTTTTGTAGCAGTCTTTGCAGTTCCTTTATTGTCTTTCCATTTCATATCATCCAATGATCCTTATGCTATGAACTTTAGGTTCATTGCTGCTGATACTCTTCAAAAAGTTGTTATTCTTGGGGCTCTTTTTATTTGGCAAGCCTTTAGCAAACGTGGGAATCTTGAATGGATGATCACTCTCTTCTCTCTTTCTACTCTCCCAAATACTCTTGTCATGGGAATCCCTCTTTTGAAAGCCATGTATGGAGACTTCTCGGGGAATCTTATG…
	PIN2bet_Nuphar_advena	ATGATTACTGGGGGAGACATCTACAATGTCTTTGCTGCAGTGGTGCCTCTCTATGTAGCCATGTTCTTGGCTTATGGTTCTGTAAAATGGTGGAAGATCTTTACCCCTGATCAATGCTCAGGCATAAACAGGTTTGTCGCCGTCTTCGCCGTACCCCTCCTCTCCTTCCACTTCATCTCTTCCAACAATCCGTACGCCATGGACTTCAAATTCATTGCTGCTGACTCCCTTCAGAAAGTGATCATCTTGGTGGCCTTGAGCCTGTGGGTATGGTTTGGCAAGAATGGCAGCCTTGAGTGGATGATCACYATCTTCTCTCTTTCCACTTTGCCCAACACCCTGGTCATGGGTATCCCACTAATGAGAGGCATGTATGGTGATTTCTCTGCTAGCCTCATG…
	PIN2bet_Persea_borbonia	---------------------------------------------------------------------------------------------------------------------------------------------------------------------------------------------------------------------------------------------------------------------------------------------------------------------------------------------------------------------------------------------------------------…
	PIN2bet_Populus_trichocarpa	ATGATTTCCGGTAAGGACATTTACCAGGTTGTTTCGGCGTTGGTTCCTCTCTATGCTGCAATGATATTAGCCTATGGTTCAGTGAGATGGTGGAAAGTTTTTACACCAGATCAGTGCGCAGGCATCAATCGTTTTGTTGCAGTTTTTGCAACTCCTTTTCTCGTTTTTGATTTTATATGTTCTAACAACCCTTATAAAATGAACTTACGCTTCATCGCTGCTGATTCTCTCCAAAAAGTGGTGGTTCTGGTGGTTCTCTTCATTTGGAAAGCCACCGCCAGACGTGGTGACCTTGACTGGACAATCACTCTTTTTTCTCTATCTACTCTTCCCAACACTCTTGTCATGGGCGTCCCTCTTTTGAAATCCATGTATGGAGAATTCACATCGCCTCTTATG…
	PIN3_Aextoxicon_punctatum	ATGATTTCTTGGAATGACCTTTACACGGTGTTAACGGCCATGATACCTCTGTACGTGGCCATGATCTTAGCTTATGGCTCCGTTCGGTGGTGGAAGATTTTCTCGCCCGACCAGTGTTCCGGCATCAACCGGTTCGTGGCGATCTTCGCCGTCCCACTACTATCTTTCCACTTCATCTCCATCAATGATCCTTACAAGATGAACTTCAGGTTCATCGCGGCCGATACACTTCAGAAGATAATCATGTTGGTCGTCCTCATCATCTGGACTAATTTCACAAAAAATGGAAGCTTAGAATGGATGATTACAATCTTTTCTCTCTCTACACTACCCAACACACTAGTCATGGGCATCCCTCTCTTGAGGGCCATGTACGGCAACTACTCCGCTAGCCTAATG…
	PIN3_Amborella_trichopoda	---------------------------------------------------------------------------------------------------------------------------------------------------------------------------------------------------------------------------------------------------------------------------------------------------------------------------------------------------------------------------------------------------------------…
	PIN3_Aquilegia_caerulea	ATGATCTCATGGAAAGATCTTTATACTGTGTTAACTGCGGTTGTTCCGCTTTATGTTGCAATGATTTTAGCTTATGGTTCAGTTCGTTGGTGGAAGATTTTTACTCCAGATCAATGTTCTGGCATCAATCGTTTTGTAGCAGTGTTTGCAGTTCCACTACTTTCATTCCATTTTATTTCTACTAATGATCCTTATGCTATGAACTTCAGGTTTATCGCAGCTGATACGTTACAAAAAATCATTATGCTTGTTGTTCTAGGCATCTGGACTAAGTTCTCTGAGCATGGAAATCTTGAATGGATGATTACTATATTTTCTTTAAGTACACTACCTAATACTTTAGTTATGGGAATTCCATTATTGATTGCTATGTATGGTGATTTTTCGGGTAGTTTAATG…
	PIN3_Arabidopsis_lyrata	ATGATCTCATGGCACGACCTCTATACGGTCCTCACCGCCGTGATTCCTCTCTACGTCGCGATGATCCTCGCCTACGGCTCTGTCCGGTGGTGGAAGATCTTCTCACCCGACCAATGCTCCGGAATCAACCGCTTCGTCGCCATCTTCGCCGTCCCTCTCCTTTCTTTTCACTTCATCTCCACAAACAATCCTTACGCCATGAATCTCCGGTTCATCGCCGCCGACACTCTCCAAAAAATCATCATGTTGTCCCTTTTAGTCCTCTGGGCTAATCTCACCCGTTCCGGTAGCCTTGAGTGGAGCATCACAATCTTTTCCCTCTCCACACTTCCCAACACTCTTGTTATGGGGATTCCTCTCTTGATCGCCATGTACGGCGAATACTCTGGTTCCCTCATG…
	PIN3_Arabidopsis_thaliana	ATGATCTCATGGCACGACCTCTACACGGTCCTCACCGCCGTGATTCCTCTCTACGTGGCCATGATCCTCGCTTACGGCTCTGTCCGGTGGTGGAAAATCTTCTCACCCGACCAATGCTCCGGAATCAACCGTTTTGTCGCCATCTTCGCCGTCCCTCTCCTCTCTTTTCACTTCATCTCCACCAACAATCCTTACGCAATGAATCTCCGGTTCATCGCCGCCGACACTCTCCAAAAAATCATCATGTTGTCACTTTTAGTCCTATGGGCTAATTTCACTCGCTCCGGTAGCCTCGAGTGGAGCATCACAATCTTTTCCCTCTCCACACTTCCCAACACTCTTGTTATGGGGATTCCTCTCTTGATCGCCATGTATGGCGAATACTCTGGTTCCCTCATG…
	PIN3_Aristolochia_elegans	---------------------------------------------------------------------------------------------------------------------------------------------------------------------------------------------------------------------------------------------------------------------------------------------------------------------------------------------------------------------------------------------------------------…
	PIN3_Canna_sp	ATGATCTCGTGGCATGATTTGTACATGGTGCTGGCAGCGGTGGTGCCGCTGTATGTGGCGATGATCTTGGCGTACGGCTCGGTGAGGTGGTGGGGGATCTTCACGCCGGACCAGTGCTCTGGCATCAACCGATTTGTGGCCATTTTCGCGGTGCCGCTTCTCTCCTTCCACTTCATCTCTACCAACGACCCCTACGCCATGAACTTCCGCTTTATCGCCGCCGACACCCTGCAGAAGCTGCTAGTCCTGGCAGCCCTCGCGGCATGGTCCAACTTCCTCCCTCACCGCCGCCTCGACTGGTCTATCACCGTGTTCTCTCTATCCACCCTACCCAACACCCTGGTCATGGGCATCCCCCTCCTCATCGCCATGTATGGACCCTACTCCGGTTCCCTCATG…
	PIN3_Cocculus_laurifolius	---------------------------------------------------------------------------------------------------------------------------------------------------------------------------------------------------------------------------------------------------------------------------------------------------------------------------------------------------------------------------------------------------------------…
	PIN3_Curcuma_olena	ATGATATCTTGGCATGACCTGTACACGGTGCTGGCGGCGGTGGTGCCGCTCTATGTGGCGATGATACTGGCCTACGGCTCGGTGCGGTGGTGGGGCATCTTGACGCCGGACCAGTGCTCCGGCATCAACCGCTTCGTGGCCATCTTCGCCGTGCCTCTCCTCTCCTTCCACTTCATCTCCACCAATGACCCTTATGCGATGAACTTCCGTTTCGTCGCCGCCGACACCCTGCAGAAGCTGCTGGTCCTGGCGGCTCTGGCCGCCTGGTCCAATTTCCTCCGCCGCGGCCGGCTGGACTGGTCCATCACCATTTTCTCCCTCTCCACGCTACCTAATACTCTGGTGATGGGCATCCCCCTCCTCATCGCGATGTACGGGCCTTACGCTGGTTCGCTCATG…
	PIN3_Cyperus_papyrus	ATGATCACATGGCACGATTTGTACACCGTCCTTGCGGCGGTGGTTCCGCTATATGTAGCAATGATTCTTGCATACGGATCGGTACAGTGGTGGGGCATCTTCTCACCCGACCAATGCTCTGGTATCAACCGCTTCGTGGCCATATTCGCCGTACCACTTCTCTCCTTCCACTTCATATCGACGAATGACCCGTATGCTATGAATCTCCGGTTTGTGGCTGCAGACACATTGCAAAAACTAATGGTGTTGTTTGGTCTTGCTGTGTGGGCTTACCTAGCACCGAAGCGGTATCTCGATTGGTCGATTACAATTTTCTCTCTCTCAACCTTGCCAAACACACTAGTCATGGGGATCCCCTTGCTAATTGCAATGTATGGCAAGTATAGCNNNNNNNNNNNN…
	PIN3_Gunnera_manicata	---------------------------------------------------------------------------------------------------------------------------------------------------------------------------------------------------------------------------------------------------------------------------------------------------------------------------------------------------------------------------------------------------------------…
	PIN3_Hakea_drupaceae	ATGATTACCTGGAAGGATCTCTACACTGTCTTGACGGCCGTGGTTCCCCTGTACGTGGCTATGATCTTAGCTTATGGTTCAGTTCGGTGGTGGAAGATCTTCACGCCGGACCAGTGCTCCGGCATAAACCGTTTTGTAGCCATATTTGCAGTTCCTTTGCTTTCTTTCCACTTCATCTCCACTAACAATCCTTACGCCATGAATTTCCGCTTCATCGCCGCCGATACTCTGCAAAAGATAATTTTGCTGGTGGTGTTAGGGATCTGGACCAACTTCACCAGAACAGGTAGCCTCGAGTGGATGATTACAATCTTCTCACTCTCGACCCTCCCAAACACTTTGGTCATGGGAATTCCTCTCCTCAGCGCCATGTACGGCCAATATTCCGGCACTTTAATG…
	PIN3_Joinvillea_ascendens	---------------------------------------------------------------------------------------------------------------------------------------------------------------------------------------------------------------------------------------------------------------------------------------------------------------------------------------------------------------------------------------------------------------…
	PIN3_Lepidosperma_gibsonii	------------------------------------------------------------------------------------------------------------------------------------------------------------------------------------------------------------CTCCGGTTTGTGGCCGCAGACACATTGCAAAAACTAATCGTGCTCTCCGGCCTTGCTGTGTGGTCGTACCTCGGGCCGAAGCGGTACCTTGATTGGTCAATTACGATTTTCTCCGTCTCGACCTTGCCGAACACTTTAGTCATGGGTATCCCCTTACTAATCGCCATGTACGGCACGTATAGCGGCACGCTCATG…
	PIN3_Liriodendron_tulipifera	ATGATTTCATGGAAGGATCTTTACACGGTCCTGACCGCCGTGGTCCCGCTCTACGTGGCCATGATTCTCGCTTACGGATCCGTCCGTTGGTGGAAGATCTTCTCTCCCGATCAGTGCTCCGGGATCAACCGATTCGTGGCGATCTTCGCCGTCCCCCTTCTATCATTCCACTTCATCTCGACTAACGATCCGTACTCGATGAACTTTCGATTCATCGCAGCGGACACGCTGCAGAAGATCATCATGCTCGTGGTGCTGGCCCTCTGGACGAATCTGACGAGGAACGGGAGCCTGGAATGGATGATCACGATCTTCTCGCTGTCGACGCTCCCGAACACTCTCGTGATGGGGATCCCGCTCCTGATCGCCATGTACGGTGAATATTCCGGCAGCCTGATG…
	PIN3_Ludovia_sp	ATGATCACGTGGGGCGACCTGTACACGGTGCTGACGGCGGTAGTGCCACTGTACGTAGCGATGATCCTGGCGTACGGATCGGTGCGGTGGTGGGGGATCTTCTCGCCCGACCAGTGTTCGGGCATCAACCGCTTCGTCGCCATCTTCGCGGTGCCGCTGCTCTCCTTCCACTTCATCTCCACCAACGACCCCTACGCCATGAACCTCCGCTTTGTGGCCGCCGACACGCTCCAGAAGCTCATCGTACTGGCCGCCCTCACCGTGTGGGCGCGCCTCGCCCCCTCGGGCTCCCTCGACTGGGCCATTACCCTCTTCTCGCTCTCCACCCTGCCCAACACACTAGTGATGGGCATCCCGCTGCTCATTGCCATGTACGGGGCTTTCGCGGGGCCGCTGATG…
	PIN3_Mapania_palustris	---------------------------------------------------------------------------------------------------------------------------------------------------------------------------------------------------------------------------------------------------------------------------------------------------------------------------------------------------------------------------------------------------------------…
	PIN3_Papaver_rhoeas	---------------------------------------------------------------------------------------------------------------------------------------------------------------------------------------------------------------------------------------------------------------------------------------------------------------------------------------------------------------------------------------------------------------…
	PIN3_Papaver_somniferum	ATGATTTCATGGAAAGATCTGTACACGGTTTTAACAGCCGTGGTTCCACTATACGTAGCTATGATATTAGCTTATGGTTCAGTACGGTGGTGGAAGATTTTTACACCAGATCAATGTTCAGGGATAAACCGTTTCGTAGCAGTATTTGCAGTTCCTCTTCTTTCATTCCACTTCATTTCGTCAAACAATCCTTACGAAATGAACTTCCGATTTGTTGCTGCTGATACGTTACAGAAGATTATTATGCTTGTGGTTCTTGGAATTTGGACTAAATTCACAAAGAATGGTAGTCTTGAATGGATGATTACAATATTTTCATTGAGTACACTGCCGAATACTCTAGTTATGGGAATTCCTTTGTTAATCGCTATGTATGGTGATTTCTCTGGTAGTCTAATG…
	PIN3_Persea_borbonia	---------------------------------------------------------------------------------------------------------------------------------------------------------------------------------------------------------------------------------------------------------------------------------------------------------------------------------------------------------------------------------------------------------------…
	PIN3_Pistia_stratiotes	------------------------------------------------------------------------------------------------------------------------------------------------------------------------------------------------------ATGAATTTCCGCTTCATCGCCGCCGATACCCTCCAGAAGGTCATTGTTCTCGCCGCTCTCACATTATGGTCCAAGATCTCCTCCCATTCCTCCCTCGACTGGGCCATCACCATCTTCTCCCTATCCACCCTCCCAAATACCCTCGTCATGGGCATTCCCCTACTCATCGCCATGTACAATGAGTACGCCGGCGTCCTCATG…
	PIN3_Podophyllum_peltatum	------------------------------------------------------------------------------------------------------------------------------------------------------------------------------------------------------------------------------------------------------------------------TGGACTAACTTCACTAAAAATGGGAGTCTTGAATGGATGATTACCATTTTTTCTTTGAGTACTCTCCCTAACACTTTGGTTATGGGAATTCCGCTGTTGATTGCTATGTATGGAGATTTCTCTGGTAGTTTGATG…
	PIN3_Posidonia_australis	ATGATCACGTGGAACGACCTCTACACCGTCCTGGCGGCGGTGGTGCCACTGTACGTGGCGATGATACTCGCCTACGGGTCGGTCCGTTGGTGGAAGATCTTCACCCCGGACCAATGCTCCGGCATCAACCGCTTCGTGGCAATCTTCGCCGTGCCGCTCCTCTCCTTCCACTTCATCTCCACCAACAACCCGTACACGATGAACCTCCGGTTCATCGCGGCTGACACCCTCCAAAAGATCATCATGTTCGTGGTACTAACCGTCTGGGTCGGCGTGACCCGCTCCGGCACGATCGACTGGCTCATCACCATCTTCTCCCTCTCCACCTTGCCCAACACCCTTGTCATGGGCATCCCACTTCTGATCGCCATGTACGGGAGCTACGCTGGGAGCCTCATG…
	PIN3_Strelitzia_reginae	---------------------------------------------------------------------------------------------------------------------------------------------------------------------------------------------------------------------------------------------------------------------------------------------------------------------------------------------------------------------------------------------------------------…
	PIN3_Vitis_vinifera	ATGATTTCGTGGAACGATCTTTACGTCGTTTTGACGGCGGTGATTCCTCTCTACGTCGCTATGATTTTAGCTTATGGCTCCGTTCGCTGGTGGAAAATCTTCTCGCCCGACCAATGTTCCGGCATCAACCGCTTCGTGGCCATTTTTGCTGTTCCGCTGCTCTCTTTCCATTTCATCTCTCAAAACAATCCCTACGCAATGAACTTCCGGTTTATCGCTGCCGACACGCTTCAGAAGATCATCATGCTCGTCGTGCTTGGCATATGGACTAACTTCACCAAGAATGGAAGCCTGGAGTGGATGATTACCATATTCTCACTTTCTACGCTTCCAAACACATTGGTCATGGGTATTCCACTCTTGATCGCCATGTATGGGCCATACTCCGGTAGTCTGATG…
	PIN3_Xerophyta_villosa	------------------------------------------------------------------------------------------------------------------------------------------------------------------------------------------------------------------------------------------------------------------------------------------------------------------------------------------------------------------------------------------------------------ATG…
	PIN3alp_Brocchinia_reducta	ATGATCTCGTGGCACGACCTCTACACGGTGCTCGTGGCGGTGGTGCCGCTGTACGTGGCGATGATCCTCGCGTACGGGTCGGTGCGGTGGTGGGGGATCTTCTCCCCGGACCAGTGCTCCGGGATCAACCGCTTCGTCGCCATCTTCGCCGTCCCCCTCCTCTCCTTCCACTTCATCTCAACCAACGACCCCTACGCCATGAACCTCCGCTTCGTCGCCGCCGACACCCTCCAGAAGCTCCTCGTCCTCGCCGCGCTGCTCGCCTGGTCCCGCCTCCCGCGCCGCCGCCGCCTCGACTGGTCCATCACCCTCTTCTCCCTCTCCACCCTCCCCAACACCCTCGTCATGGGGATCCCCCTCCTCATCGCCATGTACGGCCCCTACTCCGGCTCCCTCATG…
	PIN3alp_Euptelea_pleiospermum	---------------------------------------------------TACGTTGCGATGATCTTAGCCTACGGTTCGGTCCGATGGTGGAAGATTTTCTCTCCTGATCAGTGCTCCGGCATCAACCGCTTCGTTGCGATCTTCGCTGTTCCTTTGCTTTCCTTCCATTTCATCTCCAGCAATGATCCTTATGCGATGAACTTCCGGTTCATCGCTGCTGATACGCTTCAGAAGATCATTATGCTTGTAGTTCTCGGCATCTGGACTAACTTCACTAAGAACGGAAGTCTCGAATGGATGATCACGATCTTTTCTCTTAGTACACTTCCTAACACTTTAGTTATGGGGATTCCTCTCTTGATCGCTATGTATGNNGATTTCTCCGGTAGTTTGATG…
	PIN3alp_Freycinetia_multiflora	---------------------------------------------------------------------------------------------------------------------------------------------------------------------------------------------------------------------------------------------------------------------------------------------------------------------------------------------------------------------------------------------------------------…
	PIN3alp_Mimulus_guttatus	ATGATAAGCTGGCACGATCTGTACGTTGTGCTAACTGCGGTGGTCCCACTCTACGTGGCGATGTTTCTGGCGTACGGCTCCGTCCGGTGGTGGAAGATATTCACCCCCGATCAGTGCTCCGGCATCAATCGATTCGTCGCCATTTTCGCCGTTCCCCTTCTCTCTTTCCACTTCATCTCCAAAAACGACATCTACGCTATGAACTTCCGATTCATCGCCGCCGACACCTTGCAGAAGATCATCATGCTCGTGGTGCTTGGATTCTGGGCCAATTTCACCAAAAACGGCAGCCTCGAGTGGTCGATTACCATTTTCTCCCTCTCGACTCTGCCGAACACGCTCGTGATGGGGATTCCGCTGCTCATCGCCATGTACGGCGAGTACGCCGGCAGCCTCATG…
	PIN3alp_Nuphar_advena	ATGATCACAGGGAAGGATCTGTACAGCGTCCTAACGGCGGTGGTGCCGCTGTACGTAGCCATGTTCCTGGCCTACGGCTCCGTGAAGTGGTGGAAGATCTTCTCGCCGGACCAGTGCTCCGGCATCAACCGGTTCGTGGCGATCTTCGCCGTGCCGCTGCTCTCCTTCCACTTCATCTCCACCAACGATCCCTACGCCATGAATTTTAGGTTCATAGCCGCGGACACACTGCAGAAGGTCATCATCTTGGTGGCGCTCGCGCTCTGGACCAACCTCTCCCGACGCGGCAGCCTCGATTGGATGATCACCATCTTCTCCCTATCGACCCTCCCGAACACGCTGGTGATGGGGATCCCGCTGCTGATCGCCATGTACGGCGGGTACTCCGGCAGCCTCATG…
	PIN3alp_Platanus_occidentalis	---------------------------------------------------------------------------------------------------------------------------ATCAATCGCTTCGTCGCCATCTTCGCCGTCCCTCTCTTGTCTTTCCATTTCATCTCCACCAACAACCCTTACGCCATGAACTTCCGGTTCATCGCCGCCGATACGCTTCAGAAGATCATCATGCTCGTGGTTCTCGGCGTCTGGACTAATTTCACCAAGAATGGTAGTCTGGAATGGATGATCACCATTTTCTCTCTCTCAACCCTGCCAAACACTTTGGTTATGGGGATTCCTCTCTTAATCGCCATGTACGACGACTACTCTGGTAGTCTCATG…
	PIN3alp_Populus_trichocarpa	ATGATTAGCTGGAATGATCTCTACAACGTTTTGTCCGCTGTGATTCCTCTATATGTTGCCATGATCTTGGCTTATGGGTCTGTTCGGTGGTGGAAAATTTTCAGCCCGGACCAGTGTTCCGGTATCAACCGTTTCGTGGCGATATTCGCAGTGCCACTACTGTCATTCCATTTTATCTCCACCAATGATCCCTATGCTATGAACTTCAGGTTCATTGCGGCCGACACGCTTCAAAAAATAATAATGCTGATCGCTCTGGGAATTTGGACTAATTTCACAAAAAATGGAAGCTTGGAATGGATGATTACCATCTTTTCTGTCTCGACTCTTCCGAACACTCTTGTCATGGGCATTCCTCTTTTAACCGCCATGTACGGCAAGTACTCGGGAAGCCTAATG…
	PIN3alp_Sabal_bermudana	ATGATCACGTGGCAGGACCTGTACACTGTGCTGACGGCGGTGGTGCCGCTGTACGTGGCGATGATCCTGGCCTACGGGTCGGTGCGGTGGTGGGGGATCTTCTCGCCCGATCAGTGCTCCGGCATCAACCGCTTCGTCGCCATCTTCGCCGTCCCCCTCCTCTCCTTCCATTTCATCTCCACCAACGACCCCTACGCTATGAACTTCCGCTTCATCGCCGCCGACACCCTCCAGAAGCTCATCGTCCTCGCCGCCCTCGTCGCCTGGACCCGCCTCTCCTCCCGCGGCTCCCTCGACTGGGTCATCACCGTCTTCTCCCTCGCCACCCTCCCCAACACCCTCGTCATGGGAATCCCCCTCCTCATCGCCATGTACGGCGCCTTCTCCGGCTCGCTCATG…
	PIN3alp_Solanum_lycopersicon	ATGATCACTTGGCACGATCTGTATGTTGTGTTAACGGCAGTTGTTCCTCTGTATGTTGCTATGATATTAGCTTATGGTTCTGTTCGTTGGTGGAAGATCTTTTCTCCCGATCAATGTTCAGGGATCAACAGATTCGTAGCTATTTTTGCAGTTCCTTTGTTGTCTTTCCATTTCATAGCTATGAACAATCCATATGAGATGAATTTCCGTTTCATTGCGGCGGATTCGCTGCAGAAAGTGATTATGCTTGTTGTACTTTCATTATGGGCTAATTTAACTAAAAATGGTAGCCTTGAATGGAGTATTACCATTTTTTCACTTTCAACACTACCAAATACATTGGTGATGGGTATTCCTTTGTTAATTGCTATGTATGGTGAGTACTCTGGTAGTCTCATG…
	PIN3alp_Talbotia_elegans	ATGATTTCATGGAGAGATTTGTACACAGTTCTGTCGGCGATGGTGCCGCTGTACGTGGCGATGATCTTAGCCTACGGCTCAGTTCGCTGGTGGAAGATCTTCACCCCCGACCAGTGCTCCGGCATCAACCGCTTCGTCGCCGTCTTCGCCGTCCCTCTCCTCTCCTTCCACTTCATCTCCACCAACAACCCTTACACCATGAACTTCCGCTTCATCGCCGCCGACACCCTGCAGAAACTCATCGTCCTCTCCGCCCTCGCCGTCTGGTCCCGCTTCGCACCCTCGGGCTCCCTCGACTGGTCCATCACCCTCTTCTCACTATCCACTTTGCCTAATACTCTAGTCATGGGGATCCCGCTGTTGATCGCCATGTACGGGCCATTCGCTGGTCCGCTGATG…
	PIN3alp_Trochodendron_aralioides	ATGATTTCATGGAAGGATTTCTACACCGTTTTAACGGCAGTAGTTCCACTTTACGTCGCCATGATCTTAGCTTATGGCTCCGTCCGATGGTGGAAGATTTTCTCGCCGGATCAATGCTCCGGCATCAATCGCTTCGTCGCCATATTCGCCGTTCCTCTCCTCTCTTTCCATTTCATCTCCATGAACGATCCTTACTCGATGAACTTTCGATTCATAGCCGCCGACACGCTACAGAAGATCATCATGCTCGTAGTTCTCTTCATCTGGACTAACTTCACCAAGAATGGAAGCCTTGATTGGGTGATTACAATCTTCTCCCTCTCTACATTACCCAACACCTTGATTATGGGAATCCCTCTTTTAATCGCCATGTACGGTGATTTTTCCGGTAGTCTCATG…
	PIN3bet_Brocchinia_reducta	ATGATAAGGGTGAGTGATTTTTACCACGTGATGACGGCGGTGGTGCCGCTGTACGTGGCGATGATCCTGGCGTACGGGTCGGTGAAGTGGTGGAAGATATTCACGGCGGACCAGTGCTCGGGGATAAACCGGTTCGTGGCGCTGTTCGCGGTGCCCCTGCTGTCCTTCCACTTCATCTCCACCAACGACCCCTACGCCATGAACCTCCGCTTCGTCGCCGCCGACACCCTCCAGAAGCTCCTCGTCCTCGCCGCGCTGCTCGCCTGGTCCCGCCTCCCGCGCCGCCGCCGCCTCGACTGGTCCATCACCCTCTTCTCCCTCTCCACCCTCCCCAACACCCTCGTCATGGGGATCCCCCTCCTCATCGCCATGTACGGCCCCTACTCCGGCTCCCTCATG…
	PIN3bet_Euptelea_pleiospermum	ATGATTTCATGGAAAGATCTGTACACCGTGTTAACCGCCGTGGTTCCGCTCTACGTTGCGATGATCTTAGCCTACTGTTCAGTCAGATGGTGGAAGATTTTCTCGCCCGATCAGTGCTCTGGCATCAACCGTTTCGTCGCAATCTTCGCTGTACCTCTGCTTTCCTTCCACTTCATCTCCACCAACGACCCTTACGCAATGAACTTCCGGTTCATCGCGGCCGACACGTTACAGAAGATAATCATGCTCGGTATCCTCGGCATCTGGACTAACTTCACCAGGAACGGAAACCTTGAATGGATGATCACGATCTTCTCTCTCAGTACACTACCAAACACCTTAGTTATGGGAATTCCTCTCTTGATCGCCATGTATGGAGAATTCTCCGGTAGTTTGATG…
	PIN3bet_Freycinetia_multiflora	ATGATTAGTGTGTCGGACTTGTACCACGTGCTGACGGCGGTGGTGCCGCTGTACGTGGCGATGATCCTGGCCTACGGCTCCGTGAAGTGGTGGCGCATCTTCAGCCCAGACCAATGCTCGGGCATCAACCGCTTCGTGGCTCTCTTCGCCGTGCCCCTCCTCTCCTTCCACTTCATCTCCACCAACAACCCCTATGCCATGAACCTCAGCTTCGTGGCGGCGGACACCCTCCAGAAGCTCATCATGCTGACCGCACTGGCCGCGTGGGCGCGCCTAGCCCCCACTGGCTCCCTTGACTGGGCTATCACCCTCTTCTCCCTGTCCACGCTGCCGAACACACTGGTCATGGGTATCCCGCTGCTCATCGCCATGTACGGGCCTTTTGCGGGGCCGCTCATG…
	PIN3bet_Mimulus_guttatus	ATGATTAGCTGGAACGATCTGTACGTAGTGCTGACGGCAGTAATCCCTCTGTACGTGGCCATGATCCTTGCCTACGGCTCGGTCCGGTGGTGGAAGATATTCACCCCGGACCAGTGCTCCGGCATCAACCGCTTCGTGGCGGTGTTCGCCGTGCCCCTACTGTCGTTCCACTTCATCTCCAAGAACGACATCTACGCCATGAACTTCCGCTTCGTCGCCGCCGACACGTTGCAGAAGATAATCATGCTGGCGGTGTTGGCGATGTGGGCCAACATCAGCAAGAACGGCAGCCTCGAGTGGTCGATCACCATTTTTTCTCTTTCCACACTCCCCAACACGCTCGTGATGGGGATCCCGTTGCTCATCGCCATGTACGGCGACTACTCCGGCAGCCTCATG…
	PIN3bet_Nuphar_advena	ATGATCTCATGGGGAGACCTGTACACCGTGCTGACGGCGGTGGTGCCCCTGTACGTGGCGATGATACTGGCGTACGGGTCGGTGAGGTGGTGGAAGATCTTCTCGCCGGACCAGTGCTCCGGGATCAACCGCTTCGTGGCCATCTTCGCCGTCCCGCTGCTCTCCTTCCACTTCATCGCCACCAACAACCCCTACGCCATGAACCTCCGTTTCATCGCCGCTGACACCCTGCAGAAGGCCATCATGCTCGTCGCCCTCTCCCTCTGGACCAACTTCTCCCGCGCCGGCTCCATCGACTGGGCCATCACCATCTTCTCACTCTCCACCCTCCCCAACACCCTCGTCATGGGCATCCCCCTCCTCATTGCTATGTACGGCGAGTTCTCCGGCAGCCTCATG…
	PIN3bet_Platanus_occidentalis	---------------------------------------------------------------------------------------------------------------------------ATCAATCGCTTCGTCGCCATCTTCGCCGTTCCTCTCCTTTCTTTCCACTTCATTTCCACCAACAATCCTTATGCCATGAACTTGCGGTTCATCACAGCCGACACTCTTCAGAAGATAATCATGCTCGTGGTTCTCGGCATCTGGACTAAATTCACCAGGAACGGGAGCTTAGAATGGATGATCACCATCTTCTCTCTTTCTACACTGCCGAATACCTTGGTTATGGGAATCCCNNNNNNNNNNNNNNNNNNNNNNNNNNNNTCCGGTAGCCTCATG…
	PIN3bet_Populus_trichocarpa	ATGATTAGTTGGAATGATCTCTACAACGTTTTGTCCGCTGTTATTCCTCTTTATGTTGCTATGATCTTGGCTTATGGGTCTGTTCGATGGTGGAAAATCTTCAGCCCGGACCAGTGTTCCGGTATCAACCGTTTCGTGGCGATTTTCGCAGTGCCACTGTTGTCATTTCATTTTATCTCCACCAATGATCCTTATTCTATGAACTTCAGGTTCATTGCGGCCGACACGCTTCAAAAAATAATAATGCTGTTTGCTCTGGGAATTTGGACTAATTTCACCAAAAATGGAAGCCTGGAATGGATGATTACCATCTTTTCTTTGTCGACTCTTCCGAATACTCTTGTCATGGGCATTCCTCTTTTAATCGCCATGTATGACGACTACTCGGGAAGCCTGATG…
	PIN3bet_Solanum_lycopersicon	ATGATAAGTTGGCATGATCTTTACGTCGTCTTGACGGCCGTTGTTCCACTTTATGTCGCCATGATCTTAGCCTATGGCTCGGTCCGGTGGTGGAAAATCTTCTCACCGGATCAATGTTCAGGAATCAATAGATTTGTAGCTATTTTCGCGGTCCCATTGTTGTCATTTCACTTCATTTCTATGAATAACCCTTACGAAATGAATTTTCGATTCATCGCAGCTGACACGTTGCAAAAAGTGATCATGTTGATAGTGTTATGCATTTGGTCTAACGTGACCAAAAATGGAAGTCTTGAATGGAGTATAACGATTTTTTCGCTTTCAACACTTCCAAATACACTTGTTATGGGGATTCCATTATTGATAGCTATGTATGGTGATTATTCAGGTAGTTTGATG…
	PIN3bet_Talbotia_elegans	ATGATTTCATGGGGGGACTTGTACACCGTCCTCTCGGCCATGGTGCCTCTGTACGTGGCCATGATATTGGCCTACGGCTCAGTTCGTTGGTGGAAAATCTTCACTCCCGACCAGTGCTCTGGAATCAATCGCTTCGTCGCTGTCTTCGCCGTCCCGCTGCTCTCATTCCACTTCATCTCCACCAACAACCCTTATGAAATGAACTTTCGCTTCATCGCCGCAGACACGCTGCAGAAGATCATCGTCCTCGCCGCGCTCGCAGTGTGGTCCTGCGTCGCTCCCTCGGGCTCGCTTGAGTGGTCTATCACGCTCTTCTCCTTGTCTACATTGCCGAACACTCTGGTGATGGGGATCCCGTTGTTGATCGCCATGTACGGGCCGTTTGCCGGCCCGTTGATG…
	PIN3bet_Trochodendron_aralioides	ATGATTTCATGGCAAGATCTCTACAAGGTGTTAACCGCCGTGGTTCCGCTCTACGTCGCCATGATCTTAGCGTACGGCTCTGTCCGGTGGTGGAAGATTTTCTCGCCGGATCAGTGCTCCGGTATCAATCGCTTCGTCGCTATATTCGCCGTTCCTCTCCTCTCTTTCCACTTCATCTCCACCAACGATCCTTACACTATGAACTTCCGATTCATCGCCGCCGACACCTTACAGAAGATCATCATGCTTGTAGTTCTCGGAATCTGGACTAATTTCACCAAGAACGGGAGCCTTGAATGGATGATCACCATATTCTCTCTCTCTACACTTCCCAATACCTTAGTTATGGGAATCCCTCTCTTGATCGCCATGTACGGAGATTTCTCCGGTAGCCTCATG…
	PIN3gam_Nuphar_advena	---------------------------------------------------------------------------------------------------------------------------------------------------------------------------------------------------------------------------------------------------------------------------------------------------------------------------------------------------------------------------------------------------------------…
	PIN3gam_Trochodendron_aralioides	---------------------------------------------------------------------------------------------------------------------------------------------------------------------------------------------------------------------------------------------------------------------------------------------------------------------------------------------------------------------------------------------------------------…
	PIN4_Arabidopsis_lyrata	ATGATTACGTGGCACGACTTGTACACCGTCCTCACCGCCGTGGTGCCACTGTACGTGGCCATGATTCTTGCCTACGGATCCGTGCAGTGGTGGAAGATATTCTCCCCTGACCAGTGCTCCGGCATCAATCGCTTCGTCGCCATTTTCGCCGTCCCTCTCCTCTCCTTCCACTTCATCTCCACCAACGATCCTTACGCCATGAACTTCCGCTTCGTCGCCGCCGACACGCTTCAAAAGATCATCATGCTCGTCTTGCTTGGTTTATGGGCTAATCTAACCAAGAACGGTAGCTTGGAATGGATGATCACCATCTTCTCTCTCAGCACTCTCCCAAACACTCTTGTCATGGGAATCCCTTTGTTGATCGCCATGTACGGAACTTACGCTGGCTCTCTCATG…
	PIN4_Arabidopsis_thaliana	ATGATTACGTGGCACGACTTGTACACCGTCCTCACCGCCGTGGTACCACTTTACGTAGCTATGATTCTCGCCTACGGATCCGTACAGTGGTGGAAGATATTCTCACCAGACCAGTGCTCCGGCATCAACCGCTTCGTCGCTATCTTCGCCGTCCCTCTCCTCTCCTTCCACTTCATCTCCACCAACGATCCTTACGCCATGAATTTCCGCTTCGTCGCCGCCGACACGCTTCAAAAAATCATCATGCTCGTCTTACTTGCTCTATGGGCTAACCTAACCAAGAACGGTAGCTTGGAGTGGATGATCACAATCTTCTCTCTCAGCACTCTCCCAAACACTCTTGTCATGGGGATCCCTCTGTTGATCGCCATGTACGGAACCTACGCAGGTTCTCTAATG…
	PIN5_Aextoxicon_punctatum	ATGATAGGGTGGGAAGATGTTTACAAGGTGGTGGTGGCCATGTTACCACTCTATGTTGCTCTGATTTTAGGGTATGGGTCAGTGAAGTGGTGGCACATATTTACGGCAGAACAGTGTGATGCAGTAAACCGTTTCGTTTGCTTTTTCACCCTTCCTCTCTTCACCTTTGAATTCACAGCCCATGTCGATCCTTTTGAAATGAACTATTTGTTCATCGGTGCCGATGCTATTTCCAAGTTCATTATTGTTGTTGTGCTCGCCTTCTGGGCTAAGTGCAGTAGCAAGGGAAGCTATACCTGGTCAATAACAAGCTTCTCTTTGTGTACTTTAACTAATTCTCTTGTTGTAGGGGTGCCCCTAATGAAAGCCATGTACGGGCAGATGGCCGTCGATCTTGTT…
	PIN5_Aquilegia_caerulea	ATGATAGGATTGGAAGATGTCTATAATGTGGTGGAGGCAATGGCACCTCTATATGTTGCACTTCTTCTAGGGTATGGTTCTGTCAAGTGGTGGGGCATATTCACCCCAGAGCAGTGTGACTCCATTAATAAACTTGTCTCCTTCTTCACTCTTCCTCTTTTCACCTTTGAGTTCACTGCCCATGCCGATCCCTTTGAAATGAATTACTTGTTTATTGGTGCCGATGCAATATCAAAACTAATCATTTTGGTGGTATTGGTTTTCTGGGCCAAGTGTAGTAGCAAGGGAAGCTATTGTTGGTTCATAACAAGCTTCTCTTTGTCAACTCTCACCAATACTCTAGTTGTAGGGGTGCCATTAATAAAGGCCATGTATGGCCCGAATGCGGTAGACCTTGTT…
	PIN5_Arabidopsis_lyrata	ATGATAAGTTGTGGAGATGTTTACAAGGTAATCGAAGCAATGGTTCCACTATATGTAGCCTTAATCTTAGGCTATGGTTCTGTGAAATGGTGGAACATCTTCACTCGTGATCAATGCGATGCTATAAACCGGCTCGTTTGCTATTTCACCCTTCCGCTCTTCACAATCGAGTTCACGGCCCATGTCGACCCATTCAACATGAATTACCGGTTCATCGCTGCCGATGTCCTCTCTAAGGTCATCATAGTCACGGTCTTAGCGTTTTGGGCCAAATATAGCAACAAAGGAAGCTATTGTTGGTCCATTACTAGTTTCTCTCTATGCACTCTTACCAACTCTCTGGTCGTTGGTGTGCCATTGGCTAAGGCAATGTACGGACAACAGGCTGTCGATCTCGTG…
	PIN5_Arabidopsis_thaliana	ATGATAAATTGTGGAGATGTTTACAAGGTAATCGAAGCAATGGTTCCACTCTATGTAGCCTTAATCTTAGGCTATGGCTCTGTGAAATGGTGGCACATCTTCACGCGTGATCAATGTGATGCTATAAACCGTCTCGTTTGCTATTTCACCCTGCCGCTCTTCACCATTGAGTTCACGGCCCATGTCGACCCGTTCAACATGAATTACCGGTTCATCGCGGCCGATGTCCTCTCTAAGGTCATCATAGTCACGGTCTTAGCGTTGTGGGCCAAATATAGCAACAAAGGAAGCTATTGTTGGTCCATTACTAGTTTCTCTCTATGCACTCTTACTAACTCTCTTGTCGTTGGTGTGCCATTGGCTAAGGCAATGTACGGACAACAGGCTGTTGATCTGGTG…
	PIN5_Brocchinia_reducta	ATGATAGAGTTGGGGGGCATCTACACGGTGGTGGAGGCCATGGTGCCGCTCTACGTGGCCCTCGCCCTCGGCTACGGCTCGGTGCGGTGGTGGAGGATCTTCACCCCCGAGCAATGCGACGCGATCAACCGCCTCGTCGCCTGCTTCACCCTCCCCTTCTTCGCCTTCGAGTTCACCCTCCACACCGACC-----------------------------------------------------------------------------------------------------------------------------------------------------------------------------------------------------------------…
	PIN5_Cocculus_laurifolius	---------------------------------------------------------------------------------------------------------------------------------------------------------------------------------------------------------------------------------------------------------------------------------------------GGAAGCTATCCATGGTCCATCACAAGCTTCTCTTTGTCAACTTTGACTAACTCTCTTGTGGTTGGTGTGCCTTTGATGAAAGCCATGTATGGTCACATGGCAGTTGATCTTGTG…
	PIN5_Dioscorea_villosa	ATGATAGGGTTAGGAGATATATACAAGGTGGTGGTGGCCATGGCTCCACTCTACACGGCGCTTGGCCTCGGCTACGGCTCTGTCAGGTGGTGGCACATCTTCACACCAGAGCAATGCGAGGCGATAAACCGTCTCGTCTCTTACTTCACTCTTCCCTTCTTCACCTTTGAATTCACTGTCCACGCCGATCCTTTCTTGATGAATTACCGATTTATCTTGGCCGATGTCATCTCTAAGCTAGTAATAGTCTCCATTCTCTTTGCATGGGCTAAATGTAGCAGCAAAGGGAGCTATTGCTGGTCCATTACCACCTTCTCTTTAACCACTCTCACAAACTCACTTGTTGTAGGGGTGCCCTTGCTCAATGCCATGTATGGGCCCTCTGCTCAGGACCTTGTG…
	PIN5_Euptelea_pleiospermum	ATGATAGGGTGGGACGATATTTACAAGGTGGTGGTGGCTATGACACCACTATATGTTGCACTGGTTCTTGGCTATGGCTCAGTGAAGTGGTGGCACATATTCACGCCTGAGCAGTGCGGCGCGATAAACAGCTTCGTCTGCTACTTCACTCTCCCTCTCTTCACCTTCGAATTCACAGCTCATGTCGATCCTTTCGACATGAACTACCCGTTCATCGGTGCCGACGCCATCTCGAAATTCATCATTGTCGTAGTGTTAGCCTTCTGGGCTAAGTGTAGTAGCAAGGGGNNNNNNNNNTGGTCGATAACAAGCTTCTCTTTGTCTACTCTCACTAACTCTTTGGTTGTAGGTGTGCCCTTGCTTAAGGCCATGTATGGCCCGAACTCAGTCGACCTCGTG…
	PIN5_Hakea_drupaceae	---------------------------------------------------------------------------------------------------------------------------------------------------------------------------------GCCAATATTAATCCTTTTAAGATGAACTTCTTATTCATTGCAGCTGATGCTATCTCCAAAGTTGTCATTGTTGTAGTATTAGCCTTCTGGGCTAAGTGTAGTAGTAAAGGGAGCTATTGTTGGTCTATAACAAGCTTCTCTCTATCTACTCTCACTAATTCACTCGTTGTAGGTGTACCACTATTGAAGGCAATGTATGGTCAGATGGCAGTGGACTTAGTG…
	PIN5_Heliconia_sp	ATGATAAGCTGGGGGGACATCTACAAGGTGGTGGTGGCCATGGTGCCACTTTATGTTGCCCTAGGTTTAGGGTACGGGTCGGTGCGGTGGTGGCGCATCATCACGCCGGAGCAGTGCGAGGCGATCAACCGCCTCGTCTCCTGCATCACTCTTCCATTGTTCACCCTCGAGTTCACGCTCCACACCGATCCTTTCGCCATGAACTACCGCTTCATCGCGGCCGACGCCATCTCTAAGATCATGATAGTGCTGCTCTTGGCTGCGTGGCCAAAATGCAGCAGCAAGGGCAGCTACTGCTGGTCCATCACTAGCTTCTCCCTCTCCACGCTCACCAACTCTCTGGTGGTGGGCGTGCCTCTCGTCACTGCAATGTACGGGCAGTGGGCGCAGGACCTGGTG…
	PIN5_Ludovia_sp	ATGATAGCGTGGGGAGACATATACAAGGTGGTGGTGGCCATGGTGCCACTCTATGTCGCACTAGGGCTAGGCTACGGCTCAGTGCGGTGGTGGCGAATATTCACGCCGGAGCAATGCGAGGCGATCAACCGCCTCGTATCCTGCTTCACGCTCCCTCTCTTCACCTTCGAGTTCGCGTGCCATGCCGACCCTTTTGCATGGAACTATCGGTGCATCGCCGCCGACGCCATCTCAAAGATCATCATAGTCTTGGCATTAGCTGCATGGGCCAAGTGCAGTAGCAAGGGAAGCTACTGCTGGTCCATCACCTCCTTCTCTCTCTCCACTCTCACCAACTCATTGGTTATCGGTGTGCCCTTGCTCAACGCCATGTACGGTGCAGGAGCGCAGGACCTCGTC…
	PIN5_Nuphar_advena	---------------------------------------------------------------------------------------------------------------------------------------------------------------------------------------------------------------------------------------------------------------------------------------------------------------------------------------------------------------------------------------------------------------…
	PIN5_Papaver_rhoeas	---------------------------------------------CCTTTATATGTTGCGCTAGTTTTAGGGTATGGTTCAGTTAAATGGTGGAAAATATTCACTCGAGAACAATGCGATGCGATTAACAAATTCGTTTGCTACTTCACCTTACCACTCTTCACTTTCGAGTTCAGTTCTCATGTTGATCCATTCGAATGGAATTACAAATTTATAGCAGCTGATGGGATATCCAAAGTCATTATTGTCCTTGTTTTAGTTGCATGGGCTAAGGGGAGTAGTAATGGATGTTATACTTGGTTAATAACAAGCTTTTCATTATCAACTTTAACTAATTCTTTGGTTGTAGGAGTACCTATGTTAAGAGCCATGTATGGTGACCATGGAGTTAATCTTGTT…
	PIN5_Papaver_somniferum	ATGATCGGAATGGGTGATATATACAAGGTTGTAGTAGCCATGACACCTTTATATGTTGCATTAATTCTAGGCTATGGTTCAGTAAAATGGTGGAAAATGTTTTCTCGCGAGCAATGTGACGCGATTAATAAATTCGTTTGTTACTTTACTTTACCACTCTTCACATTCCATTTCACTTCTCAAGTTGATCCATTCGGATGGAATTACAAATTTCTAGCTGCTGATGCAATATCCAAAGTCATAATTGTTATTGTTTTAATTGCATGGGCTAAAGGAAGTAGTAACGGATGTTATACTTGGTTAATAACAAGTTTCTCATTATCAACTTTAACTAATTCTTTGGTCGTAGGAGTTCCCATGTTAAAAGCCATGTATGGTGATATTGGAGTTAATATTGTT…
	PIN5_Persea_borbonia	------------------------------------------------------------------------------------------------------------------------------------------------------------------------------------------GACCCATTCGACATGAACTATCGATTCATCGCAGCAGATGCGATATCGAAGGTGATCATTGTGCTGGTGTTGGGTGCATGGGCCAAGTGCAGTAGCAAAGGGAGCTATTGTTGGTCCATAACAAACTTCTCACTCTCAACCCTAACGAACACATTGGTTGTTGGGGTGCCCCTTTTGAAAGCCATGTATGGCCCCCTTGGACAGGACCTCGTG…
	PIN5_Pistia_stratiotes	---------------------------------------------------------------------------------------------------------------------------------------------------------------------------------------------------------------------------------------------------------------------------------------------------------------------------------------------------------------------------------------------------------------…
	PIN5_Podophyllum_peltatum	ATGATAGGGTTAGAGGATATTTACAAGGTGGTTGTTGCTATGGCACCTTTGTATTTTGCTCTTATATTAGGCTATGGATCGGTTAAATGGTGGCGCATATTCACTCCTGAGCAGTGCAATGCAGTTAACCAACTCGTCTGCTACTTCACTTTTCCTCTCTTTACGTTTGAGTTCACGGCACGGGCTGACCCCTTCGAAATGAATTACTTGTTCATCGGGGCTGATGCCATATCGAAATTTATTATTGTGGTGGTTTTGGTCTTATGGGCTAAGTGTAGTAGTAAGGGTAGCTATTGTTGGTCTATAACAAGCTTCTCTTTGTCTACTCTCACCAATGCTCTTGTCGTAGGAGTCCCTTTGATTAAGGCTATGTATGGTCCGCGTGCGGTTGACCTTGTT…
	PIN5_Sanguinaria_canadensis	ATGATAGGATGGGCTGATATTTACAAGGTTGTAGTAGCCATGACACCTCTATATGTTGCTGTAATTCTAGGGTTTGGTTCTGTGAGATGGTGGAAAATATTTTCTCGGGAACAATGTGACGCGATTAACAGATTCGTTTGTTTCTTCACTCTTCCGTTCTTCACTTTCGAGTTCACTGCTCACGTCGATCCTTACGATTGGAATTATCGATTTATTGGTGCCGACGCCATTTCGAAATTCATAATTCTTGTTGTTTTGGCTGCATGGGCTAAGTGTAGTAGCAAAGGAAGCTATTGTTGGTCCATAACAAGCTTTTCTTTGTCTACTTTAACCAATTCTTTGGTCGTAGGTGTCCCCATGTTGAAGGCCATGTATGGTGAACATGCAGTGAATCTTGTG…
	PIN5_Typha_angustifolia	ATGATCTCATGGAGGGATGTCTACAAGGTGGTGATAGCCATGGTGCCACTTTACGTCGCTCTTGGACTCGGTTTTGGCTCAGTGAGGTGGTGGAAGATCTTCACAGCTGATCAGTGCAACGCAATTAATCGTCTAGTTACTTTATTCATCTTACCATTTCTCACCTTTGAGTTCACACTCCATACTGATCCATTTGCCATGAACTATCGCTTCTTATTGGCAGACGCTGTTTCTAAGATCGTTGTAGTGATCATACTGGCTATATGGGTGAAGTACAGTAGCAAAGGCAGTTACTCCTGGTCCATTACAATGTTCTCCCTATCGACGCTCACTAATACTTTGGTCGTCGGCGTGCCATTGGTGAGTGCCATGTATGGTAAGTGGGCACAGGACCTTGTA…
	PIN5_Vitis_vinifera	ATGATAGGATGGGAGGATGTATACAAGGTGGTGGTTGCCATGTTACCACTCTATGTTGCACTGGTCCTAGGGTATGGCTCTGTGAAGTGGTGGCGAATTTTTACGCCTGATCAGTGTGACGCGATCAACCGCCTTGTTTGCTACTTCACTCTCCCCCTTTTCACCTTTGAGTTCACTGCCCATGTTGATCCCTTCAAGATGAACTACCTCTTCATTGGTGCGGATGCCGTCTCCAAGTTGATAATTGTATTGGTGCTTGCCCTTTGGGCCAAGTGCAGCAGCAAGGGCAGCTATTGCTGGTCTATAACAAGCTTCTCTTTGGCCACCTTGACCAACTCCCTGGTTGTGGGGGTGCCTTTGATAAAAGCCATGTATGGGCCGCTAGGAGTTGATCTTGTC…
	PIN5_Xerophyta_villosa	---------------------------------------------------------------------------------------------------------------------------------------------------------------------------------------------------------------------------------------------------------------------------------------------------------------------------------------------------------------------------------ATGTACGGCGACTGGGCCCAGGACCTCGTC…
	PIN5a_Brachypodium_distachyon	ATGATCGGGTGGGGGGACGTGTACAAGGTGGTGGCGGCGACGGCGCCGCTCTACTTCGCGCTGCTCCTGGGCTACGGGTCCGTCCGGTGGTGGCGGATCTTCACCCGGGAGCAGTGCGACGCCGTGAACCGGCTCGTCGCCTTCTTCGCGCTGCCCTTCTTCACCTTCGAGTTCACGCTCCACACGGACCCGTTCCAGGTCAACTACCGCGCCGTCGCCGCCGACGTCGTCTCCAAGGCCGTCATCGTCGCCGCCATCGCCGTCTGGGCCAGGTTCCACAGAGGCGTCGACGGCGCATGGGCCATCACCAGCTTCTCGCTGTCCACGCTGACCAACTCGCTGGTGGTGGGGGTGCCCATGGCCAGGGCCATGTACGGCGAGTGGGCGCAGCAGCTCGTC…
	PIN5a_Oryza_sativa	ATGATAGGGTGGGGAGACGTGTACAAGGTGGTGGCGGCGACGGTGCCGCTCTACTTCGCGCTGTTCCTGGGCTACGGGTCGGTGAGGTGGTGGCGGATCTTCACGAGGGAGCAGTGCGACGCCGTGAACCGGCTCGTCGCCTTCTTCGCGCTCCCCTTCTTCACCTTCGAGTTCACCCTCCACACCGACCCGTTCCAGGTGAACTACCGCGCCGTCGCCGCCGACGTGATCTCGAAGGCGGTCATCGTCGCCGTCATCGGCGCCTGGGCGCGGTTCATGAGCAAGGGCGGCTGCAGCTGGTCCATCACCAGCTTCTCGCTGTCCACGCTCACCAACTCGCTTGTCGTCGGCGTGCCCATGGCGCGCGCCATGTACGGCGAGTGGGCGCAGCAGCTCGTC…
	PIN5a_Sorghum_bicolor	ATGATCGGGTGGGGCGACGTGTACAAGGTGGTGGCGGCGACGGTGCCGCTCTACTTCGCGCTGTTCCTGGGCTACGGCTCCGTGCGGTGGTGGCGCATCTTCACGCGGGAGCAGTGCGACGCCGTGAACCGTCTGGTGGCCTTCTTCGCGCTGCCCTTCTTCACCTTCGAGTTCACGCTGCACACGGACCCGTTCCAGGTCAACTACCGCGCCGTCGCCGCCGACGTCATCTCCAAGGCAGTCATCGTCGGCGTCATCGCCTGCTGGGCCAGGGTCACCTCCAAGGGCGCCGTCGGCTGGTCCATCACCGGCTTCTCGCTGTCCACGCTCACCAACTCCCTCGTCGTCGGCGTGCCCATGGCCAGGGCCATGTACGGCGAGTGGGCGCAGCAGCTCGTC…
	PIN5a_alp_Zea_mays	ATGATCGGGTGGGGCGACGTGTACAAGGTGGTGGCGGCGACGGTGCCGCTCTACTTCGCGCTGTTCCTGGGCTACGGCTCGGTGCGGTGGTGGCGCATCTTCACGCGGGAGCAGTGCGACGCGGTGAACCGGCTGGTGGCCTTCTTCGCGCTGCCCTTCTTCACGTTCGAGTTCACGCTGCACACGGACCCGTTCCAGGTGAACTACCGCGCCGTGGCCGCCGACGTGATCTCCAAGGCCGTGATCGTGGGCGTGATCGGCTGCTGGGCCAGGGTGGGCTCCAAGGGCGCCGTCGGCTGGTCCATCACCGGGTTCTCGCTGTCCACGCTAACCAACTCCCTGGTGGTCGGCGTGCCCATGGCCAGGGCCATGTACGGCGAGTGGGCGCAGCAGCTCGTC…
	PIN5a_bet_Zea_mays	ATGATCGGGTGGGGCGACGTGTACAAGGTGGTGGCGGCGACGGTGCCGCTCTACTTCGCGCTGTTCCTGGGCTACGGCTCGGTGCGGTGGTGGCGCATCTTCACGCGGGAGCAGTGCGACGCGGTGAACCGGCTGGTGGCCTTCTTCGCGCTGCCCTTCTTCACGTTCGAGTTCACGCTGCACACGGACCCGTTCCAGGTGAACTACCGCGCCGTGGCCGCCGACGTGATCTCCAAGGCCGTGATCGTGGGCGTGATCGGCTGCTGGGCCAGGGTGGGCTCCAAGGGCGCCGTCGGCTGGTCCATCACCGGGTTCTCGCTGTCCACGCTAACCAACTCCCTGGTGGTCGGCGTGCCCATGGCCAGGGCCATGTACGGCGAGTGGGCGCAGCAGCTCGTC…
	PIN5alp_Lepidosperma_gibsonii	ATGATAGAGTGGAGGGATATCTATAAAGTGGTAGCTGCCATGGTGCCACTATACGTGGCGCTAGTTCTCGGGTACGGGTCGGTACGCTGGTGGAAAATTTTCACTCCAGAGCAGTGTGAGGCAGTAAACCGCCTCGTCGTGCTATTCATCGTCCCTTTTTTCACATTTGATTTCACCGTTCATACCAACCCGTACTCGATGAATTACCGGTTTTTAGCTTCGGATACAATTGCCAAAGCTGTCACAATACTAGTTCTATTTGCATGGGTGAAGTTTGGTN-TAAGTTTGGTTATGGTTGGTCTCTCACCTGCTTCTCTCTCTCTGCATTAAACAACACCCTTATAGTCGGCGTGCCGCTATTCAACGCCATGTATGGCAAGTGGGCT------------…
	PIN5alp_Mimulus_guttatus	ATGATCGCATGGGGAGATATTTACAAAGTAGTGGCGGCAATGGTGCCGCTGTACGTGGCACTGGTATTGGGGTATGGGTCGGTGAAATGGTGGAGGATGTTCAAGCCTGACCATTGCGACGCCATTAACAGATTTAATTGCTATTTTATAATACCTTTCTTCACGTTCAGGTTCACAGCCGGAGTGGATCCCTACCACATGAACTTTAGGTTCCTGGCCGGAGATGTGATAGCGAAAGGGGTGGTGGGTGTAGCACTAGCACTGTGGGCTAACCTATGCAGAGAAGGGAAGTTGTCGTGGGCAGTGACGTCATTCTCACTGTCTAGCCTCAACAACACTCTGGTGGTCGGTGTGCCGTTGCTCAAGGCCATGTACGGTGCTCTAGGTGAGGATCTGGTC…
	PIN5alp_Populus_trichocarpa	ATGATCGGGTGGGCAGATATTTACAAGGTAGTGGTGGCCATGGTGCCACTCTATGTGGCACTGATGTTGGGGTATGGTTCTGTCAGGTGGTGGAAGGTATTCACACCAGAGCAGTGCGGCGCCATAAACCGCTTTGTTTGTTATTTCACTCTCCCATTCTTCACCTTTGAGTTCACTGCTCATGTTGATCCTTTCAAAATGAATTACCTATTTATTGGCGCCGATGCCATATCGAAGCTCATTATAGTGGTTGTGCTCGCCGTTTGGGCTAAGTGGAGTGGCAAGGGAAGCTACGGCTGGTCCATTACCAGCTTCTCTCTTTGTACCCTAACCAATTCTCTTGTTCTGGGTGTTCCTCTGATTAAAGCCATGTATGGGCCGACGGCAGTTGATCTTGTT…
	PIN5alp_Solanum_lycopersicon	ATGATAGGTTGGGATGATATATACAAGGTGGTGGTTGGGATGATGCCACTTTATGTAGCACTAATTTTAGGCTATGGTTCAGTAAAATGGTGGCACATGTTTAAGCCAGAACAATGTGACACAATTAATAGATTCAATTGTTTTTTCATCCTCCCATTTTTCAATTTCCAATTCATAGCTAAAATCAACCCTTACAATCTCAACTACCTTTTTCTGTCGGGAGACGTAATTGCTAAAGCGTTAGTGATTCTGATCCTGGTCCTGTGGGCTAACTTTTATAAAAAGGGGAGTTTTTGTTGGGGTATAACAACTTTTTCTTTGTCCACTTTGAATAACACACTTGTTGTTGGTGTCCCACTAATGAAGGCTATGTATGGGGATTTAGGTGTTGATCTTGTT…
	PIN5b_Brachypodium_distachyon	---------------------------------------ATGGCGCCGCTCTACTTCGCGCTGGCGCTGGGCTACTGCTCGGTGCGTCGGTGGAAGCTCTTCACCCCCGACCAGTGCGACGCCGTGAACCGCCTGGTGGCCTACTTCGCCGTGCCCTTCTTCGCCTTCGACTTCTCCGCCCGCATCAACCCCTACGCGCTCAACTACCGCGTCCTCGCCGCCGACGCGCTCTCGAAGCTCGCCGTCGCGCTCGCCCTCGCCGCCTGGGCCAAGGCCAAGCAGCGCGGCGCCTCGGGGTGGTGCATCACGGGGTTCTCGCTGGCGACGCTGAACAACACGCTGGTGGTCGGGGTGCCGCTGCTGGACGCCATGTACGGGCCCTGGGCGCGCGACCTCGTC…
	PIN5b_Oryza_sativa	ATGATCGGGTGGGGCGACGTGTACAAGGTAGTGGCGGCCATGGCGCCGCTCTACTTCGCGCTGGGCCTCGGCTACGGCTCCGTGCGGTGGTGGCGCCTCTTCACCGCCGACCAGTGCGACGCCGTGAACCGCCTCGTCGCCTGCTTCGCCGTCCCCTTCTTCGCCTTCGACTTCGCCGCCCGCATCGACCCCTTCGCCCTCAGCTACCGCGTCCTCGCCGCCGACGCGCTCTCCAAGCTCGCCGTCGCGCTCGCCCTCGCCGCCTGCGCCCGCTGCTGCGGCCGCGGCGGGTTCTCGTGGTGCATCACTGGGTTCTCGCTGGCGACGCTGAACAACACGCTCGTCGTCGGCGTGCCGCTGCTGGACGCCATGTACGGGAAGTGGGCGCGCGACCTCATC…
	PIN5b_Sorghum_bicolor	ATGATAGGGTGGGGCGACGTGTACAAGGTGGTGGCGGCCATGGCGCCGCTCTACTTCGCGCTGGGGCTCGGCTACGGGTCGGTGCGGTGGTGGAAGATGTTCACGCCGGACCAGTGCGACGCCATAAACCGCCTCGTCTCCTACTTCGCCGTGCCCTTCTTCGCCTTCGACTTCGCCTCGCGCATCGACCCTTTCTCGCTCAGCTACCGGGTCCTGGCCGCGGACGCGCTGTCCAAGCTCGCCGTCGCGCTCGCTCTCGCTGCCTGGGCCCGCCCTGGCGGCAAAGGCAAGGACTCGTGGTGCATCACGGTTTTCTCGCTTGCCACGCTCAACAACACGCTCGTCGTGGGCGTGCCGCTCCTGGACGCCATGTACGGCAAGTGGGCGCGCGATCTCATC…
	PIN5b_Zea_mays	ATGATAGGGTGGGGCGACGTGTACAAGGTGGTGGCGGCCATGGCGCCGCTCTACTTCGCGCTGGGGCTCGGTTACGGCTCGGTGCGGTGGTGGAAGCTGTTCTCGCCGGACCAGTGCGATGCCGTGAACCGCCTCGTGGCCTACTTCGCCGTGCCCTTCTTCGCCTTCGACTTCGCCGCGCGCATCGACCCCTTCGCGCTCAGCTACCGGGTCCTGGCCGCTGACGCGCTGTCCAAGCTTGCCGTCGCGCTCGCTCTCGCTGCCTGGGCCCGCCGTGGCGGCAAGGGCAAGGACTCGTGGTGCATCACGGGGTTCTCGCTCGCCACGCTCAACAACACGCTCGTCGTGGGCGTGCCGCTCCTGGACGCCATGTACGGCAAGTGGGCGCGCGATCTCATC…
	PIN5bet_Lepidosperma_gibsonii	ATGATAGGATGGGGAGGTATATACAAGGTGGTGGAGGCCATGGTGCCACTTTACATGGCACTCGGTCTCGGTTATGGCTCCGTTCGGTGGTGGCGCATCTTCACCCCAGAAGAATGTGACACCATTAACCGACTCGTCGCCTACTTTGCCTTCCCTTTCTTTGCCTTTCAATTCACCCTCCATTGCGACCCGTTCACCATGAACTACCGCGCAATAGCAGCTGACATGATCTCC------ANAACCATACTCTCTCTAGCTGTATGGGCCAAGTGTAGCAGCAAGGGGAGCTACTGTTGGTCCATAACGAGTTTTTCTCTCTCGACTCTGACGAACTCTCTGGTTGTGGGGGTCCCACTTCTCGGTGCCATGTACGGGCCCTGGGCTGCTCAACTGGTG…
	PIN5bet_Mimulus_guttatus	ATGATAGGAAGGGAAGATGTGTATAAGGTGGTGGTGGGAATTGCACCACTGTACGTAGCGCTGATGTTAGGATACAGTTCGGTGAAATGGTGTAGGATGTTCAGTCCAGAGCAGTGTGAAGCAATAAACAGGCTAGTATGCTACTTCACATATCCATTGTTTGTATTTGAGTTCACAGCACACGTGGACCCTTTCAAGATGAACTATTTAATGATGGGTGCTGATGTGATATCGAAAGTAATAATAGTGATGGTGCTGGGATGCTGGGCCAAGTGCTGC---AAAGGGAGCTACTGCTGGTCAATAACGAGTTTCTCTCTATCCACACTGACCAATTCACTTGTGGTTGGTGTCCCCCTTTTGAAGGCAATGTATGGACCCATGGCCGTCGACCTTGTC…
	PIN5bet_Populus_trichocarpa	ATGATAGGGTGGGAAGATGTTTACAAGGTAGTGGTGGCCATGGTACCACTCTACGTTGCATTAGTGTTAGGCTATGGTTCTGTCAGGTGGTGGAAGGTATTTACACCTGAACAGTGCGGGGCTATAAACCGCTTTGTTTGTTATTTCACTCTGCCACTCTTCACCTTCGAGTTCACTGCTCATGTTGATCCTTTCAAAATGAATTATCGTTTCATTGGTGCTGATGCCGTATCGAAAGTCATTATAGTGGTAGTTCTTGCCTTTTGGGCTAAGTGCAGTAGTAAGGGAAGCTACAGCTGGTCCATAACCAGTTTCTCTCTTTGTACCTTAACTAATTCTCTTGTTGTTGGTGTACCTATAATTAAAGCCATGTATGGCCCGGCGGCAGTTGATCTTGTT…
	PIN5bet_Solanum_lycopersicon	ATGATAGAGTGGCTAGACATTTACAAGGTTATTGAAGCTATGATGCCACTTTATTTGGCATTAGGTCTTGGTTATGGTTCTGTAAAATGGTGGCACAAACTTAGTGCTGAACATTGTGATGCTATAAATAGGTTAAACTACTTTTTTGTTCTTCCTTTTTTCACATTTGACTTCATTTCACAAGTAAATCCCTATAAAATGAACTACCTCTTCATTTGTGGTGACCTTATTGCCAAAGCCATCATTGGTTTTTTTCTAACTTTGTGGGCTAATTTTTATAGCAAAGGGAACCTTTCTTGGTCCATAACAACATTCTCATTTTGTAGTTTAACTAATGCACTTGTTATGGGAATTCCTGTAATGAATGCTGTGAGTCCTCAAGTTGGTGTTGACTTAGTG…
	PIN5c_Brachypodium_distachyon	ATGATAGCGTGGGGCGATATCCGGAAGGTGGTGTCGGCGATGGCGCCGCTCTACTTCGCGCTGGGGCTGGGCTACGGCTCGTCCCGCTGGTGGCATCTGGCAAGCCCAGAGCAGTGCGCGGCCGTCAACACTCTAGTCGCCTTCTTCTCCATGCCCTTCTTCACCTTCGACTTCGTCTCCGGCGTCGACCCTTCCGCCGTCAACTTCCGCGTCCTCGCCGCCGACGCGCTCGCCAAGCTCCTCGCCATCCTCGCGGCCTGGGCTTGGGCCAGGCAATACGACGAC------TGGTCGTGGCCCATCACGGGGTTCTCGCTGGCCACGCTGAGCAACACGCTGGTGGTGGGCGTGCCGCTGCTGGAGGCCATGTATGGTGATTGGGCCAGGGAGCTCATG…
	PIN5c_Oryza_sativa	---------------------------------------ATGGCGCCGCTGTACTTCGCGCTGGGGCTAGGGTACGGGTCGGTGAGGTGGTGGAGGTTCTTCACGGCGGAGCAGTGCGCCGCCATCAACACCATGGTGGTCTACTTCTCCATGCCCTTCTTCACCTTCGACTTCGTCGTCCGCACCGACCCGTTCGCCATGAACTACCGCGTCATCGCCGCCGACGCGGTGTCCAAGGCGATCGCCATCGCCGCCATGGCGGCGTGGGCGCGCACGCGCAAGGCCGGGGCGCAGTCGTGGTCCATCACCGGGTTCTCCCTCGCCGCGCTCAACAACACGCTCGTCGTCGGCGTGCCGCTGCTCGACGCCATGTACGGGAGGTGGGCGCAGGACCTCGTG…
	PIN5c_Sorghum_bicolor	ATGATCCCGTGGGGTGACATCTACAAGGTGGTGGCGGCAATGGCGCCGCTCTACTTCGCGCTGGGGCTCGGGTACGGCTCGGTACGGTGGTGGCGGTTCTTCACGGCGGAGCAGTGCGCCGCCATCAACACGCTGGTGGTCAACTTCTCCATGCCCTTCTTCACCTTCGACTTCCTGGCGCGCGCCAACCCCTACACCATGAACTACCGCGTCCTGGCCGCCGACGCCGTGTCCAAGGCGCTGGCCATCGCCGCCGTGTCAGCCTGGGGCCGCGGCGGCAAGGCCGGCGCGCAGGCCTGGGCCATCACGGGGTTCTCCCTCGCCGGGTTCAACAACACGCTCGTCGTCGGCGTCCCGCTGCTCTACGCCATGTACGGCAAGTGGGCGCAGGACCTCATC…
	PIN5c_Zea_mays	ATGATCGCGTGGGGCGACATCTACAACGTGGTGTCAGGAATGGCGCCGCTCTACTTCGCGCTGGTGCTCGGGTACGGCTCGGTGCGGTGGTGGCGGCTCTTCACGGCGGCGCAGTGCGGCGCCATCAACACGCTGGTGGCGAACTTCTCCATGCCCTTCTTCACCCTGGACTTCCTGGCGCGCGCCGACCCCTACGCCATGAACTACCGCGTGCTGGCCGCCGACGCCGTGTCCAAGGCGCTGCTGGCCGTGGCCGCCGGCGGTGGCGCC---------GGCTCGCGGTCCTCGTCCTGGGCCATCACCGGGTTCTCCCTCGCCGGGTTCAACAACACGCTCGTGGTCGGCGTGCCGCTGCTCTTCGCCATGTACGGCAAGTGGGCGCAGGACCTCGTG…
	PIN6_Aextoxicon_punctatum	ATGATAAGTGCTGAAGATTTCTACAAGGTCATGTGTGCAATGGTTCCTCTATATTTTGCAATGCTGGTTGCATACGGATCAGTGAAATGGTGGAAGATATTTTCACCGGAGCAGTGCTCCGGCATCAACCGGTTCGTCGCGGTCTTTGCTGTTCCAGTGTTATCCTTCCACTTCATATCTCAAAACAACCCATATCAAATGGACACTAAGTTCATACTGGCTGATACTCTCTCTAAGATCTTTGTGCTTGTTTTGCTCTCACTGTGGGCCANNNNNNTCTTTAATGGAGGGCTAGATTGGCTGATCACTCTCTTCTCAGTTGCTACTTTGCCTAACACACTAGTCATGGGCATTCCTTTGCTTCAGGCCATGTATGGAGATTTCACTCAAAGCCTCATG…
	PIN6_Arabidopsis_lyrata	ATGATAACGGGAAACGAATTCTACACGGTGATGTGTGCCATGGCACCACTCTACTTTGCCATGTTCGTGGCTTATGGATCGGTGAAGTGGTGGAAGATCTTCACGCCGACGCAATGTTCCGGAATCAACCGTTTTGTCTCAGTTTTCGCCGTCCCGGTCCTCTCTTTCCACTTCATCTCACAAAACAACCCTTACAAAATGGACACAATGTTCATCCTCGCCGATACTTTATCCAAAATATTCGTCTTCGTCTTGCTCTCGCTATGGGCCCTTTTCTTCAAATCGGGTGGTCTCGATTGGCTCATCACACTCTTCTCAATCGCTACTCTCCCTAACACTCTCGTTATGGGCATACCTTTGCTTCAAGCCATGTATGGAGATTACACCAAAAACCTCATG…
	PIN6_Arabidopsis_thaliana	ATGATAACGGGAAACGAATTCTACACGGTGATGTGTGCCATGGCACCACTCTACTTCGCCATGTTCGTGGCTTATGGATCGGTAAAGTGGTGCAAGATCTTCACGCCGGCGCAATGTTCCGGAATCAACCGTTTTGTCTCCGTTTTCGCCGTCCCAGTCCTCTCTTTCCACTTCATCTCACAAAACAACCCTTACAAAATGGACACAATGTTCATCCTCGCCGACACTTTGTCCAAAATCTTCGTCTTCGTTTTGCTCTCTCTATGGGCCGTTTTCTTCAAAGCCGGTGGTCTCGATTGGCTCATCACTCTATTCTCAATCGCTACTCTCCCTAACACTCTCGTTATGGGCATACCTTTGCTTCAGGCCATGTATGGAGATTACACTCAAACCCTCATG…
	PIN6_Dioscorea_villosa	---------------------------------------------------------------------------------------------------------------------------------------------------------------------------------------------------------------------------------------------------------------------------------------------------------------------------------------------------------------------------------------------------------------…
	PIN6_Euptelea_pleiospermum	---------------------------------------------------------------------------------------------------------------------------------------------------------------------------------------------------------------------------------------------------------------------------------------------------------------------------------------------------------------------------------------------------------------…
	PIN6_Hakea_drupaceae	ATGATAAGTGGAGATGATTTCTACAAGGTGATGTGCTCCATGGTTCCTCTCTACTTTGCGATGCTGGTGGCCTACGCATCGGTGAAGTGGTGGAAGATCTTCACCCCGGAGCAATGCTCCGGCATCAACCGCTTCGTCGCCGTCTTCGCCGTTCCAATTCTCTCCTTCCATTTCATATCTCAGAACAACCCATATCAGATGGATACCAAGTTTATACTGGCCGATACTCTTTCTAAGATCCTAGTCCTCCTCTTCCTGTCCATGTCCTCCTCCACTTCATCACGACGAGGACTGGACTGGCTGATCACTCTCTTCTCCGTTTCAACATTACCCAACACACTCGTTATGGGCATTCCCTTGCTCAAATCCATGTACGGAGAATTCACTCAGTCTCTCATG…
	PIN6_Liriodendron_tulipifera	---------------------------------------------------------------------------------------------------------------------------------------------------------------------------------------------------------------------------------------------------------------------------------------------------------------------------------------------------------------------------------------------------------------…
	PIN6_Maranta_leuconeura	ATGATCACCTTGGAGGACTTCTACGCCGTGATGTGCGCCATGATGCCCCTCTACTTCGCCATGTTCTTGGCGTACGGCTCGGTGAAGTGGTGGAAGATCTTTACGCCGGAGCAGTGCTCCGGCATCAACAGGTTCGTCGCCGCCTTCGCCGTCCCCGTGCTGTCCTTCCACTTCATCTCGCAGAACAACCCGTACGAGATGGACTCGCGCTTCATCCTCGCCGACACGGTGTCGAAGCTGCTCGTCCTGCTCGCCCTCGGCCTCTGGGCCTCCTCCTCCGCCGCTTGCCGC------------------------------------------------------------------------------------------------------------…
	PIN6_Mimulus_guttatus	ATGATAAGCACAAATGACTTCTACAACGTGATGTGCTCAATGGTGCCACTCTACTTCGCAATGCTGGTGGCCTACGCGTCGGTGAAGTGGTGGGGAATATTCTCTCCGGAGCAGTGCTCCGGCATCAACCGGTTCGTGGCGGTGTTTGCGGTTCCGGTGTTGTCGTTCCACTTCATCTCTCAGAACAACCCTTACCAAATGGACACCAAATTCATATTGGCCGACACTCTCTCCAAATCACTCGTCCTCGTCTCGCTATCGATTTGGTGCGTATGT---AAA---GGCCAAATCGACTGGCTAATCACTCTCTTTTCGGTATCGACTTTGCCCAACACTCTTGTTATGGGCATCCCTTTGCTCAAAGCAATGTACGGCGACTTCACTACATCTCTCATG…
	PIN6_Orchidantha_maxillaroides	ATGATCACCTTGGAGGACTTCTACACCGTGATGTGCGCCATGATGCCGCTCTACTTCGCTATGTTCCTGGCCTACGGCTCCGTCAAGTGGTGGAGGATCTTCACTCCGGAGCAATGCTCCGGCATCAACCGCTTCGTCGCCGTCTTCGCCGTCCCCGTGCTCTCCTTCCACTTCATCTCCCAAAATAACCCCTACCAGATGGATTCCCGCTTCATCCTCGCCGACACTCTCTCCAAGCTCCTCGTCCTCCTCATCCTCTCCCTCTGGGCCTCCCTCTCCGCCGCCTGCAGC------------------------------------------------------------------------------------------------------------…
	PIN6_Platanus_occidentalis	ATGATAAGTGGAAATGACTTCTACAAGGTCATGTGTGCCATGGTTCCTCTCTACTTTGCCATGTTGGTCGCATACGCATCTGTAAAATGGTGGAAAATATTTACGCCAGAGCAATGCTCCGNNNNNNNNNNNNNNNNNNNCGTCTTCGCCGTTCCGGTGCTCTCCTTCCACTTCATATCTCAGAACAACCCATATCAGATGGACACCAAGTTCATAATAGCTGATACTCTCTCTAAGATCTTTGTGCTTGTTTTGCTCTCAGTGTGGGCTCTGTTCTGTAAT---GGAGGGTTAGATTGGTTGATCACTCTCTTCTCTGTTGCAACCTTGCCAAACACACTAGTCATGGGCATTCCATTGCTTAAAGCCATGTATGGAGATTTCACTCAAAGTCTCATG…
	PIN6_Populus_trichocarpa	ATGATCACTGCAGATGATTTCTACAAGGTCATGTGTGCAATGGTGCCTCTGTATTTTGCAATGCTGGTTGCGTATGGATCAGTGAAATGGTACAAGATATTCACACCAGAGCAGTGCTCAGGGATCAACAGATTTGTTGCTGTTTTTGCAGTCCCTGTGCTGTCTTTCCACTTCATCGCTCAAAACAATCCATACCAAATGGACACCAAGTTCATACTGGCTGATACTCTTTCGAAAGTCTTAGCCCTTGTTCTGCTCTCAGTGTGGGCTGTTTTCTTTAAT---GGAGAATTTGATTGGCTTATCACTCTCTTCTCAGTCGCTACTTTGCCTAACACACTTGTCATGGGCATTCCTTTGCTCAAGGCCATGTATGGAGATTTCACACAGAGCCTCATG…
	PIN6_Posidonia_australis	ATGATCGGCGCAGGCGACTTCTACAGCGTGATGTGCGCAATGGTCCCGCTCTACTTCGCCATGTTCGTCGCCTACGGCTCTGTCCGGTGGTGGAAGATCTTCACCCCTGACCAGTGCTCCGGCATCAACCGCTTCGTCGCGGTCTTCGCCGTTCCGATCCTCTCCTTCCACTTCATCTCCCAGAACAACCCTTACGCCATGGACGTCCGTTTCATGGTCGCCGACACGCTCTCTAAGGTCTTCGTCCTCGTCGTCCTCTCCCTCTGGTCCATCATCTTCCACTCC---GGCCTCCACTGGGTCATCACTCTCTTCTCCGTCTCGACGCTGCCCAACACACTGGTGATGGGGATCCCATTGCTCCAGGCCATGTATGGGGACTTCACCCAGAATCTCATG…
	PIN6_Solanum_lycopersicon	ATGATAGGTGTAAATGATTTTTACAAAGTAATGTGTGCAATGGTTCCATTATACTTTGCTATGATAGTGGCATATGGTTCAGTAAAATGGTGGAAGATATTCTCGCCGGAGCAATGCTCCGGCATCAACCGTTTCGTCGCGGTATTTGCCGTTCCGGTCCTATCCTTCCACTTCATCTCTCAGAATAATCCTTACCAAATGGACACGAAATTCATATTGGCTGATACTTTGTCGAAGATTTTGGTTCTTGTATTGCTCTCAGTTTGGGCCATTTGT---AAA---GGGCAGTTGGATTGGCTTATCACTCTTTTTTCTGTTTCAACTTTGCCTAATACATTAGTTATGGGCATTCCTTTGCTTAATGCCATGTATGGTGATTTCACTCAAAGCCTCATG…
	PIN6_Typha_latifolia	ATGATCACCTCGAACGACTTCTACACAGTGATGTGCGCCATGGCTCCCCTCTACTTCGCCATGTTCCTGGCCTACGCCTCCGTGAAGTACTGGAAGCTCTTCACGCCGGAGCAGTGCTCCGGCATCAACCGCTTCGTCGCAGCCTTCGCCGTCCCCGTCCTCTCCTTCCACTTCATCGCCCACAACAACCCTTACCAAATGGACGTCCTCTTCGTCGTCGCTGACACCACCGCCAAGCTCTGCGTCCTCTTTATCCTCTCCCTCCTCGCCTCCTTCTCCGCTCCCCCTAGCCTCGACTGGCTCATCACCCTCTTCTCCGTCGGAACCCTCCCGAACACTCTGGTCATGGGGATTCCTCTCCTTCGAGCTATGTACGGCGACTTCACGCAGAGTCTAATG…
	PIN6_Vitis_vinifera	ATGATCAGTGCAGATGATTTCTACAAGGTCATGTGTGCAATGGTTCCATTGTATTTTGCAATGCTGGTTGCATATGGGTCAGTGAAATGGTGCAAGATATTCTCGCCGGAGCAGTGCTCCGGCATTAACCGGTTCGTTGCGGTGTTTGCCGTTCCGGTTCTTTCCTTCCACTTCATATCTCAGAACAACCCATATGAGATGGACACCAAGTTTATAGTTGCAGACACTCTCTCTAAGTTGCTGGTTCTTGTGTTGCTGTCCGTGTGGGCTATCTTGTTTAAG---GGAGGGTTGGACTGGCTCATCACTCTCTTCTCTCTCGCCACTTTGCCAAACACTCTGGTCATGGGCATCCCTTTGCTCAATGCCATGTATGGAGACTTCACTCAGAGCCTCATG…
	PIN6alp_Persea_borbonia	---------------------------------------------------------------------------------------------------------------------------------------------------------------------------------------------------------------------------------------------------------------------------------------------------------------------------------------------------------------------------------------------------------------…
	PIN6bet_Persea_borbonia	---------------------------------------------------------------------------------------------------------------------------------------------------------------------------------------------------------------------------------------------------------------------------------------------------------------------------------------------------------------------------------------------------------------…
	PIN7_Arabidopsis_lyrata	ATGATCACATGGCACGACCTCTACACCGTCCTCACGGCGGTGATACCACTCTACGTAGCTATGATCCTCGCTTACGGCTCCGTCCGGTGGTGGAAAATCTTCTCACCAGACCAATGCTCCGGCATAAACCGCTTCGTCGCTATCTTCGCCGTCCCTCTTCTCTCTTTCCACTTCATCTCCTCCAACAATCCTTACGCAATGAATCTCCGATTCATCGCCGCCGATACACTCCAAAAACTAATCATGCTCACTCTCCTAATCATCTGGGCTAACTTCACTCGCTCCGGTAGTCTCGAATGGAGCATCACAATCTTCTCTCTTTCAACACTTCCCAACACTCTCGTTATGGGAATACCTCTCTTGATCGCCATGTACGGCGAATATTCCGGTTCACTCATG…
	PIN7_Arabidopsis_thaliana	ATGATCACATGGCACGACCTCTACACCGTCCTCACGGCGGTGATACCACTCTACGTAGCCATGATCCTCGCTTACGGCTCAGTCCGGTGGTGGAAAATCTTCTCACCAGACCAATGTTCCGGCATAAACCGCTTCGTCGCTATTTTCGCCGTCCCTCTTCTCTCTTTCCACTTCATCTCCTCAAACAATCCTTACGCAATGAATCTCCGATTCATCGCAGCCGATACACTCCAAAAACTAATCATGCTCACTCTCCTAATCATCTGGGCTAACTTCACTCGCTCCGGTAGTCTTGAATGGAGCATCACAATCTTCTCTCTTTCAACACTTCCCAACACTCTCGTTATGGGAATACCTCTCTTGATCGCCATGTACGGAGAATATTCCGGCTCACTCATG…
	PIN8_Aquilegia_caerulea	ATGATTTCCCTGATTGACGTTTACCACGTCTTGGAAGCAATAGTCCCTCTGTATGTTGCGATGATCTTAGCGTATGCATCTGTAAAATGGTGGAAACTCTTTACACCTGATCAATGCTCCGGCATCAGTAAGTTTGTCTCTAAATTCTCTGTCCCACTCTTGTCTTTCCGTGTGATCTCAGCCAACAATCCGTATCAGATGAACTTAAAACTCATGCTGTCAGATTCCTTGCAAAAAATATTTGCTCTAGTTGTATTGACAGTTGTCAGCAAACTTAGTTCTAGACGAAGCTTGGATGGTATCATAACTGGTCTTTCTTTGTCAACACTTCCCAACACTTTGATCGTGGGGATCCCAATACTGAAAGCAATGTATGGGAATGGAGCAGCTACGCTCCTT…
	PIN8_Arabidopsis_lyrata	ATGATCTCCTGGCTCGATATCTACCATGTTGTTTCAGCAACTGTTCCTCTCTATGTCTCAATGACCTTAGGTTTCCTCTCTGCAAAACATATAAAGCTCTTCTCACCCGAGCAATGCGCAGGCATCAACAAATTCGTCGCCAAATTCTCAATCCCTTTGCTTTCTTTTCAAATAATCTCTCAAAACAACCCCTATAAGATGAGCCCTAAACTCATTCTCTCTGACATTCTCCAGAAAATCTTAGCCGTTGTTGTATTAGCCGCGGTTTTAAGATTCTGGCATCCAGGAAAATTGGGTTGGCTCATAACCGGTTTATCTATATCGGTGTTGCCAAACACTCTCATTCTTGGAATCCCAATCTTGAGTGCCATCTATGGAGATGAAGCTGCGAGCATCTTG…
	PIN8_Arabidopsis_thaliana	ATGATCTCCTGGCTCGATATCTACCATGTTGTTTCAGCAACTGTTCCTCTCTATGTCTCAATGACATTAGGTTTCCTCTCTGCAAGACATCTAAAGCTCTTCTCACCCGAACAATGCGCAGGCATCAACAAATTCGTGGCCAAATTCTCCATCCCTTTGCTTTCTTTTCAAATAATCTCTGAAAACAACCCCTTCAAGATGAGCCCTAAACTCATTCTCTCTGATATTCTCCAGAAATTCTTAGTCGTTGTTGTATTAGCCATGGTTTTAAGATTCTGGCATCCAGGAAAATTGGGTTGGGTCATAACCGGATTATCTATATCGGTGTTGCCAAATACTCTCATTCTTGGAATGCCAATCTTGAGTGCCATCTATGGAGATGAAGCTGCGAGCATCTTG…
	PIN8_Brachypodium_distachyon	ATGATCTCTTGGATAGCCATCTATCACGTTCTTGAAGCGACAGTCCCATTGTATGTGGCCATGATACTAGCCTACCTATCCATAAAATGGTGGAAGCTGTTCACCCCGGAGCAGTGCTCTGGGATCAACAAGTTCGTGGCCAAGTTTTCCATTCCTCTCCTCTCTTTCCAGGTCATCTCTACAAACAATCCTTACGACATGAATCTCAAGCTCATACTCGCAGACATCCTACAGAAGTTGCTTGCCTTGCTGGGATTCGCAGCCATTTCCAGAGCATGTTGCGCGGAGAAGTTCGATTGGCTGATTACAGGTTTCTCTTTGTCAACACTGCCGAATACACTGATTGTTGGTATCCCATTGCTGAAAGGAATGTATGGTGATGAAGCTCTCAACCTGATA…
	PIN8_Cocculus_laurifolius	ATGATCTCTTCAACAGATGTTTATCATGTGGTGGCAGCAACAGTTCCTCTATATTTTGCCATGATTTTGGCTTACATCTCAGTGAAATGGTGGAAACTTTTCTCACCAGATCAATGTGCAGGCATTAACAAGTTTGTTGCCAAGTTTTCAATCCCACTCTTGTCCTTCCAAGTTATATCCAGCAACAACCCTTACAAAATGAACCTGAAACTCATTTTTTCTGACTTTCTTCAGAAACTACTAGCCTTTTTAGCTCTTTTCGCCCTCACCAAATTCAGTTCCACCGGAAGATTTAACTCCGTCATCACCGGTATCTCTCTCTCAACATTGCCTAACACCTTGATCCTGGGAATTCCACTCCTGAAGGCCATGTATGGAGTCAAAGCAGAGTCG------…
	PIN8_Mimulus_guttatus	ATGATAACGTTAGCTAATGTGTACCATGTTTTTACTGCGATCATCCCACTCTACGTTGCGATGATTGCAGCTTATCTTTCTATCAAATGGTGGAAACTTTTCACGCCGGATCAGTGCTCGGGGATCAACAAGTTTGTCGCAAATTTTTCCATCCCGCTTTTGTCGTTCCAGGTGATCTCATCGAACAATCCTTATAAAATGAACTTGAAACTTGCGTCCGCCGATTTCCTCCAAAAGCTTATCGCATTCGTCGTACTGGCAGTGATTGCCAGAATGCGATCGAGAGGGAGCCTGAGTTGGATAATTACAGGTTTGTCCTTGTCCACATTGCCTAATTCACTTATTCTAGGAATCCCGCTAATACGAGCAATGTACGGGGACGAAGCGGCGGTACTCTTG…
	PIN8_Oryza_sativa	ATGGTGTCCTGGAAGGACATCTACCTCGTTCTTGAAGCGACAGTTCCACTATATGTAGCTATGATACTGGCCTACCTATCCATAAAATGGTGGAAGCTGTTCACCCCAGAGCAGTGCTCTGGGATCAACAAGTTTGTGGCGAAGTTTTCTATTCCTCTGCTCTCTTTTCAGGTCATTTCCACAACCGATCCTTATGACATGAATATCAAGCTCATATACTCGGATATCCTACAAAAGTCGCTTGCCTTGCTGGGATTTGCAGCCATTTCCAAAGCATGCTGTGCAGAGAAGTTTGACTGGCTGATTACTGGTTTTTCTTTATCAACACTTCCCAATACACTGATTGTTGGCATCCCGTTGCTGAAAGGAATGTATGGTGAGCAAGCCGGCAAACTACTA…
	PIN8_Solanum_lycopersicon	ATGATATCCCTACGTGATGTCTACCATGTTGTGGCAGCCACTATACCTTTATATGTTGTCATGATCTTAGCCTATATCTCTGTAAGGTGGGGGAAACTCTTTTCACCAGAGCAATGCTCTGGAATCAACAAGTTTGTAGCGAAATTTTCAATACCTTTATTGTCCTTCCAAGTGATATCAGGAAGCAACCTCTACAAAGTAAACCTGAAGCTTCTATTAGCAGATTTCGTTCAAAAATTTCTTGCTGTCTTTCTACTGGCAATTTTATCCAAACTGAAGCCCAAAGGAAACCTGACTTGGATCATAACAGGTCTTTCAGTTTCCACCCTTCCAAACACCTTAATTTTGGGGATCCCGCTAATTAAGGCCATTTTTGGAGATGCGGCAGCAGAACTACTA…
	PIN8_Sorghum_bicolor	ATGATCTCTTGGCCAACCATCTACCATGTTCTTGAAGAAACAGTTCCCTTGTATGTAGCTATGATAGTGGCCTACCTATCCATACAATGGTGGAAGCTATTCACCCCAGAGCAGTGCTCTGGTATCAACAAGTTTGTGGCAAAGTTTTCCATTCCTTTACTCTCTTTCCAGATCCTCTCTACAAACAATCCTTACAACATGAACCTAAAGCTCATATTCTCAGACATCCTACAGAAATCGCTCTCCTTACTGGGGTTTGCAGTTATCTCTAAAGCATGTTGCAAGGAGAAGTTTGATTGGCTGATTACAGGGTTTTCTTTATCAACACTGCCAAATACCTTGATTGTTGGAATCCCATTGCTGAAAGGAATGTATGGGGATGAAGCTGTGAAGCTGCTA…
	PIN8_Vitis_vinifera	ATGATTTCTCTGGCTGATGTCTACCACGTTGTGGCAGCCACTATCCCTTTGTATTTTGTCATGATCTTAGCCTACATCTCTGTGAAGTGGTGGAAGATCTTCACACCAGAACAATGCTCAGGCATCAACAAGTTTGTGGCAAAATTCTCAATTCCACTATTGTCCTTCCAGTTGATCTCTGAAAACAACCCCTACCAAATGAATATGAGACTCATACTCTCCGACTTTCTTCAGAAACTGCTTGCCCTCATTTTATTGGCAACAATTGCAAAAATTAATTCCAGAGGAAGCTTGACTTGGGTCATAACAGGGCTATCTTTGTCAACATTGCCCAACACTTTGATCCTGGGAATTCCACTCCTGAAGGCCATGTATGGGGATAAAGCTGCTGGACTCCTT…
	PIN8_Xerophyta_villosa	------------------------------------------------------------ATGATTTTCGCATACATATCCATCAAGTGGCTGAAGCTCTTTGAACCCAGCGACTGCGCAGGGATTAATAAGTTTGTGGCAAAAGTTTCAGTCCCCTTGCTGTCCTTCCATGTTATTTCTGCCAATGACCCATACCACATGAACCACAAACTTCTACTTGCAGATCTAATGCAGAAGCTAGTGGCCATTTTCTTATGTGCAATAGTTGGACTTGTAAGCACTAAGCTCAGTCTGGATTGCCTCATAACTGGGTTTTCTCTTTCTACCTTGCCCAACACCCTGATCATTGGGATTCCATTGCTAAAGGCAATGTATGGGGAAGAAGCTGCTAAACTCCTG…
	PIN8_Zea_mays	ATGATCTCTTGGCCAACCATCTACCATGTTCTTGAAGAAACGGTTCCCCTGTATGTAGCTATGATAGTGGCCTACCTATCCATACAATGGTGGAAGCTGTTCACGCCAGAGCAGTGCTCCGGTATCAACAAGTTCGTGGCGAAGTTTTCCATCCCTTTGCTCTCTTTCCAGATCCTCTCTACAAACAATCCTTACAGCATGAACCTGAAGCTCATATTCTCAGATGTCCTACAGAAATCGCTCTCCTTGCTGGGGTTTGCAGTTGCCTCTAGGGTGTGCTGCGAGGAGAAGTTTGATTGGCTGATTACAGGTTTTTCTCTATCAACGCTGCCAAATACCTTGATTGTTGGAATCCCATTGCTCAAAGGAATGTATGGCGATGAAGCTGTGAAGCTGCTA…
	PIN8alp_Populus_trichocarpa	ATGATTTCCACAGCTGATGTCTATCATGTGGTGGCAGCCACAGTCCCATTATATTTTGCCATGATATTGGCCTACATCTCTGTGAGATGGTGGAAGCTCTTTACACCAGATCAGTGTGCAGGCATAAACAAGTTTGTTGCTAAATTCTCAATCCCGTTATTATCATTCCAAGTCATCTCTAGTATCAATCCCTACAAAATGAACCTGAAACTTATATTTGCCGACTTTCTTCAAAAACTACTTGCCCTTTTAGTACTGACAGCACTCGCCAAAATCAGCTCTCGCGGGCGGTTGAATTGGATCATCACTGGTCTCTCCCTGTCAACATTGCCCAACACTTTGATCCTGGGCCTTCCCCTTCTGAGGGCTATGTACGGAGCCGAGGCAGAGCCACTTCTT…
	PIN8bet_Populus_trichocarpa	ATGATTTCTGCAGCTGATGTCTATCATGTGGTGACAGCCACAGTTCCATTATATTTTGCCATGATATTGGCGTACATCTCTGTGAAATGGTGGAAGCTCTTTACACCAGATCAGTGTGCAGGCATAAACAAGTTTGTTGCCAAATTCTCAATCCCATTATTATCATTCCAAGTTATCTCTGGTATCAATCCATACAAAATGAACCTGAAACTTATATTTGCCGACTTTCTTCAAAAACTACTAGCCCTTTTAGTGCTCACAGCACTCGCCAAAATCAGCTCTCGCGGACGGTTGAATTGGATCATCACTGGTCTCTCCCTCTCAACATTGCCCAACACTTTGATTCTGGGGATTCCACTTCTGAGGGCTATGCATGGGGCTGAGGCAGAGCCACTTCTT…
	PIN9_Brachypodium_distachyon	ATGATCACGGGATCCGCCGTGTACCACGTGGTGGAGGCGATGGCGCCGCTGTACACGGCGGCGCTGCTGGGGTACGCGTCGGTGCGGTGGCTCGGGGCCTTCTCCGCCGAGCAGTGCGCCGGGATCAACCACTTCGTGGCGATCTACGCCGTGCCGGTGCTCATCTTCCACATGGTCTCCACCAACGACCCTTACGCCATGAGCGGCCGCCTCATCGCCGCCGACACGCTGCAGAAGGCGGCCATGCTGCTCGCCCTCGTCGCCTGGGCCGCGTGGCCGCGTCGAGGACCGCTGCAGTGGGTGGTGACGGCCTTCTCGGTGGCGGCGCTGCCCAACACCATCATCATGGGCGTGCCGCTCCTGGGCGGCATGTACGGGGACGTCTCCAAGGGCCTCATG…
	PIN9_Oryza_sativa	ATGATTACGGGTTCGGAGGTGTACCAGGTGGTGGAGGCGATGGCGCCGCTGTACACGGCGGCGGCGCTGGGGTACGGGTCGGTGCGGTGGCTGAAGGCGTTCTCCAACGAGCAGTGCGCCGGGATCAACCACTTCGTGGCGCTCTACGCCGTGCCGGTGCTCATCTTCGACATGGTGTCCACCAACAACGTGTACAAGATGAACGGCCGCCTCATCGCCGCCGACACGCTGCAGAAGGCCGTGCTGCTGCTGGGCCTCATGGCGTGGGCGCTCTGGGAGCGCGGCGCCCCGCTGCAGTGGGTCATCACCTGCTTCTCCGTCGCGTCGCTGCCCAACACCATCATCATGGGCGTCCCGCTCCTCAACGGCATGTACGGGCCCGTGTCCAAGGACCTCATG…
	PIN9_Sorghum_bicolor	ATGATCCCGGGATCCGCGGTGTACCACGTCGTGGAGGCGATGGCGCCGCTGTACACGGCGGCGGTGCTGGGCTACGCGTCGGTGCGGTGGCTCAAGGCCTTCTCCGACGAGCAGTGCGCGGGGATCAACCACTTCGTGGCGCTCTACGCCGTCCCCGTGCTCATCTTCCACATGGTCTCCACCAACGACCCCTACCACATGAACGAGCGCCTCATCGCCGCCGACACGCTGCAGAAGGCCGTCATGCTGCTGGCGCTCACGGCCTGGGCCTTCTGGTCCCGGCGTGGCCCGATCAAGTGGGTGGTGACCAACTTCTCGGTGGCGTCGCTGCCCAACACCATCATCATGGGCGTGCCGCTCCTGGACGGCATGTACGGGTCCGTCTCCGGCGGGCTCATG…
	PIN9_Zea_mays	ATGATCCCAGGATCCGCCGTGTACCACGTGGTGGAGGCGATGGCGCCGCTGTACACGTCGGCGGTGCTGGGCTACGCGTCCGTGCGGTGGCTCAAAGCCTTCTCCGACGAGCAGTGCGCGGGGATCAACCACTTCGTGGCGCTGTACGCCGTGCCGGTGCTCATCTTCCACATGGTGTCCACCAACGACCCGTACCACATGAACGAGCGCCTCATCGCCGCCGACACGCTGCAGAAGGCCGTCGTGCTGCTGGCGCTCACGGCCTGGGCGTTCTGGTCCCGCCGCGGACCGATCAAGTGGGTGGTGACCAACTTCTCGGTGGCGTCGCTGCCCAACACCATCATCATGGGCGTGCCGCTCCTGGACGGCATGTACGGGCCCGTGTCGGGCGGGCTCATG…
	PINA_Physcomitrella_patens	ATGATTAACGGCCATGACATATACAATGTTCTCAGTGCCATGGTACCTTTATACGTGGCGATGATGTTGGCCTACGGCTCTGTGAAGTGGTGGGGGATTTTGACACCACAGCAATGTGGCGGAATCAACAGATTTGTGTCCATTTTCGCCGTCCCCCTTCTATCCTTCCAGTTCATCTCCGGAAACAACCCATACGCGATGAATTTCAAATTCATTGCAGCCGATGCGGTGTCCAAGGTGCTTGTTCTCCTATGCTTGGGTCTCTGGGCACGATATGCCAAGCGGGGAAGTCTGGAATGGATGATAACATTGTTTGTGCTGATCACAATACCCAATACCCTGGTGATGGGAACCCCTCTGTTGGCAGCTATGTATGGAGCTGGGCCAGGCGATCTCACC…
	PINA_Polytrichum_commune	ATGATAAACGGCAATGACCTCTACAGTGTGCTCAGTGCGGTGGTGCCTCTGTACGTGGCCATGATCCTGGCCTATGGGTCGGTGAAGTGGTGGGGAATCCTCACACCCCAACAGTGTGGAGGAGTCAACAGATTCGTGTCCATCTTTGCCGTCCCTTTGCTATCCTTTCAGTTCATATCCGGTAATGACCCATACACAATGAACTTCCGGTTCATAGCGGCAGATGTGGTGTCCAAAGTGTTCGTGCTTTTCTGTCTGGGAATTTGGGTGCGATTCTCCAAGTGGGGTAGCCTGGATTGGATGATCACCGTATTTGTGTTGAGCACCATCCCCAACACGCTGGTGATGGGAACTCCCCTTCTCGCTGCCATGTACGGTTCCGGCCCTGGGAGTCTCACA…
	PINAalp_Sphagnum_lescurii	ATGATTACAGGAGGCGATCTGTACAGTGTGCTCAGTGCAGTGGTGCCGCTTTACGTGGCGATGTTGCTCGCTTACGGATCCGTGAAATGGTGGGGGATCCTGACCCCGCAGCAATGCATGGGCGTGAATCGCTTCGTCTCCATCTTCGCCGTCCCGTTGCTCTCCTTCCAGTTCATCTCTGGTAACGATCCTTATGCCATGAACTTCCGCTTCATCGCTGCCGATGCCGTGTCGAAGATCGCTCTTCTCCTGGCCCTTGCACTCTGGGTGCGCTACTCTAAGTCCGGTTCCCTCGACTGGATGATTACGATCTTCATGCTCGGAACTCTTCCCAACACGCTTGTCATGGGGACGCCTCTCTTGGCGGCAATGTATGGCGCTGGACCCGGCAGTCTCACC…
	PINAbet_Sphagnum_lescurii	ATGATAACGGGAGGGGATTTGTACAATGTGCTCAGTGCGGTGGTGCCGTTGTACGTGGCGATGATGCTTGCTTACGGCTCCGTGAAATGGTGGGGAATCCTAACACCGCAACAATGTATGGGCGTGAATCGCTTCGTTTCCATCTTCGCCGTGCCGTTGCTGTCTTTCCAGTTCATCGCTGGTAATGATCCTTATGCCATGAACTTCCGCTTCAT----------------------------------------------------------------------------------------------------------------------------------------------------------------------------------------…
	PINB_Physcomitrella_patens	ATGATTAACGGGCATGACATTTACAATGTCCTCAGCGCCATGGTGCCACTCTACGTGGCGATGATGTTGGCTTACGGTTCGGTGAAATGGTGGGGGATATTGACGCCACAGCAATGTGGTGGGATCAACAGATTCGTCTCCATTTTTGCTGTCCCTCTCCTATCCTTCCAGTTCATCTCCGGCAACAACCCCTACGCGATGAATTTTAGGTTCATTGCAGCCGATGCGGTGTCCAAGGTGTTTGTCCTCTTGTGCCTTGGTCTCTGGGCTCGATACTCAAAGCGAGGAAGCCTCGAGTGGATGATTACATTGTTTGTGCTGATCACGATACCCAACACTTTGGTGATGGGAACACCTCTATTGGCAGCCATGTATGGGCCCGGGCCTGGCGATCTTACG…
	PINC_Physcomitrella_patens	ATGATTACGGGTCATGACATGTATAATGTCTTGAGCGCCATGGTGCCGCTGTACGTGGCGATGATGTTGGCCTACGCGTCTGTGAAATGGTGGGGAATTCTAACGCCGCAACAATGTGACGGAATCAACAGATTCGTGTCGATTTTCGCCGTCCCACTGCTCTCTTTCCAGTTCGTCTCGGGCAACAACCCTTACGAGATGAATTTCAGATTCATTGCAGCGGACGCCGTGTCCAAGGTGTTCGTTCTCTCGTGCTTAGGTCTTTGGGTCCGGTTCTCAAAGCGGGGAAGTCTGGAGTGGGTGATTACATTGTTTATGCTGACGACGATTCCAAACACCCTGGTGATCGGAACGCCTCTGTTGGCCGCCATGTATGGGTCTAAGCCTGGCCAACTCACA…
	PIND_Physcomitrella_patens	ATGTTGACAGGTGGTCAGTTTTACGATGTACTCTGTGCCGTCGTGCCGCTATATGTAGCCCTATTTCTTGGATACGGGTCCCTTAAATGGTGGGGAGTCGTTACGCCGGAGCAAAGTGCAGGGATAAGTCGCTTCAATGCGCTAATAGCGATGCCACCGCTCATCTTCGAGATCATCGCTTTTAATAACCCCTACACCATGAACAACCGCCTAATTGCTGCATACTGTTTGTCTAACGGAATCGTTCTCGTTGGATTGTGCGCGTGGGTTTGGTGCACAAAATGCGGTAATCTCGACTGGGTGATTACCTTATTCCAGCTCTCGGTGATGCCGAACACAATTATCGTGGGAATCCCTGTGCTATCGCCGCTGTAC------TCCGTTACTGAATCCGGC…
	PINE_Amentotaxus_argotaenia	ATGATAAGTGCAAAGGACCTGTACAGTGTGCTCACAGCAGTGGTGCCGCTGTACGTAGCGATGATTCTGGCCTACGGCTCTGTGAAATGGTGGAAGATTTTCACGCCCGACCAGTGCTCAGGAATAAATCGTTTTGTGGCGGTGTTCGCAGTGCCGTTGCTGTCGTTCCATTTTATTTCCACAAACGACCCGTACGCCATGAATTTCAAGTTTATAGCTGCGGATACGCTACAGAAGATAATAATGCTGTTCGTGCTGGGCATTTGGACGACGTTTACGAAGAGCGGCAGCCTGGAGTGGATGATCACCATTTTTTCTCTGTCGACGTTGCCGAACACGCTGGTGATGGGAATACCGTTGCTGAAGGCCATGTACGGGGATTTCTCCGGGAGCCTCATG…
	PINE_Cedrus_libani	--------------------------TGTGCTTGTTGCAGTGGTGCCACTGTACGTGGCTATGATTTTGGN----------GTGAAATGGTGGAAGATCTTCACGCCGGATCAGTGCTCGGGGATCAACCGCTTCGTTGCCATATTCGCGGTGCCGTTGCTCTCCTTCCACTTCATCTCCAACAACAGCCGGTGTGCACGGCCCTTCAAGTTCATTGCTGCGGACACGCTGCAGAAGCTGATAATGCTGATGGTGTTGGGGCTGTGGACCAAGTTCACCAGGAGCGGGAGCCCCGAGTGGATGATCACGATTTTTTCGGTGTCCACGTTGCCCAACACGCTAGTGATGGGAATACCGTTGCTCAAGGCCATGTATGGGGAATTCTCCGGGAACTTGATG…
	PINE_Chamaecyparis_lawsoniana	ATGATTAGTCCCAAGGACCTGTACAGCGTGCTCACAGCAGTGGTGCCGCTGTACGTAGCGATGATTTTGGCCTACGGCTCTGTGAAATGGTGGAAGATTTTCACACCTGACCAGTGCTCGGGCATAAACCGATTCGTGGCAATATTTGCAGTGCCGCTTCTGTCATTTCACTTCATTTCCACCAATGACCCCTATACGATGAACTTGAAGTTCATTGCGGCGGACACGCTGCAGAAGCTCATAATGCTGTTCGTGCTGGGCATTTGGACGACCTTCACGCGGAGCGGCAGCCTGGAGTGGATGATCACCATTTTCTCACTCTCCACTTTGCCCAACACTCTGGTCATGGGAATCCCGCTCCTCAAGGCCATGTACGGGGATTTCTCCGGGAGCCTAATG…
	PINE_Cryptomeria_japonica	ATGATCAGTGCCAAGGACCTGTACAGTGTGCTCACTGCAGTGGTGCCACTGTACGTGGCGATGATTTTGGCATACGGGTCTGTGAAATGGTGGAAGATTTTCACGCCAGACCAGTGCTCGGGTATAAACAGATTCGTGGCAATATTTGCAGTGCCACTTCTGTCATTCCACTTCATTTCCACCAATGACCCATATACAATGAACTTGAAGTTCATTGCTGCAGACACGCTGCAGAAGCTCATAATGCTGTTCGTGCTGGGCATGTGGACAACCTTCACGAGGAGCGGCAGCCTGGAGTGGATGATCACCATTTTTTCACTCTCCACCCTGCCAAATACTCTGGTCATG---------------------------------------------------…
	PINE_Cunninghamia_lanceolata	ATGATAAGTGCTAAGGATTTATACAGCGTGCTCACAGCAGTGGTGCCGCTGTATGTAGCAATGATTCTGGCCTACGGGTCTGTAAAATGGTGGAAGATCTTTACGCCTGATCAGTGCTCGGGTATAAATCGATTCGTGGCAATATTTGCAGTTCCGCTGCTTTCTTTCCACTTCATTTCGGGCAACAACCCTTATACAATGAACATGAAGTTCATTGCGGCGGACACTCTGCAGAAGCTGATAATGCTGTTCGTGCTGGGCATGTGGACTACTTTCACAAGGAGCGGAAGCCTGGAGTGGATGATCACCATTTTTTCTCTGTCGACACTGCCTAATACGCTGGTGATGGGAATCCCGCTGCTTAAGGCCATGTATGGGGATTTCTCCGGAAGCCTTATG…
	PINE_Fokienia_hodginsii	ATGATTAGTGCCAAGGACCTTTACAGCGTGCTCACAGCTGTGGTGCCGCTGTACGTAGCGATGATTTTGGCCTACGGCTCTGTGAAATGGTGGAAGATTTTCACGCCTGACCAGTGCTCGGGCATAAACCGATTCGTGGCAATATTTGCAGTGCCGCTTCTGTCATTTCACTTCATTTCCACCAATGACCCC---------GNNTTGAAGTTCATTGCGGCGGACACGCTGCAGAAGCTCATAATGCTGTTCGTGCTGGGCATTTGGACGACCTTCACGCGGAGCGGCAGCTTGGAGTGGATGATCACCATTTTCTCACTCTCCACTTTGCCCAACACTCTGGTCATGGGAATCCCGCTCCTCAAGGCCATGTACGGGGATTTCTCCGGGAGCCTAATG…
	PINE_Glyptostrobus_pensilis	-------------------------------------------------------------------------------------------------------------------------------------------------------------------------------------------ACCCATATACAATGAACTTGAAGTTCATTGCTGCAGACACGCTGCAGAAGCTCATAATGCTGTTCGTGCTGGGCATGTGGACAACTTTCACACGGAGCGGCAGCCTGGAG---------------------GGGNN-ACTCTGCCAAATACTCTGGTCATGGGAATCCCACTCCTCAAGGCCATGTACGGGGACTTCTCTGGGAGCCTAATG…
	PINE_Keteleeria_evelyniana	ATGATAAGTGCCAAGGACCTGTATAATGTGCTCGTTGCAGTGGTGCCACTGTACGTGGCTATGATATTGGCCTACGGTTCTGTGAAATGGTGGAAGATCTTCACACCCGAACAGTGCTCGGGGATCAACCGCTTCGTTGCCGTATTCGCGGTGCCGTTGCTCTCATTCCATTTTATCTCCGGCAACAATCCATACACCATGAACTTCAAGTTCATAGCGGCGGACACGCTGCAGAAGGTGATAATGCTGGTGGTGCTGGGGCTGTGGACTAACTTCACCAGGAGTGGCAGCCCCGAGTGGATGATCACAATTTTTTCGGTGTCCACGTTGCCCAACACGCTGGTGATGGGAATACCGTTGCTCAAGGCCATGTATGGGGGCTTCTCGGGGGACTTGATG…
	PINE_Manoao_colensoi	ATGATAAGTGGGAAGGATTTGTACACGGTGCTGACGGCGGTGGTGCCGCTGTACGTAGCGATGATTTTGGCCTACGGGTCTGTGAAGTGGTGGAAGATTTTCACGCCCGAGCAGTGTTCGGGGATCAATCGGTTCGTCGCCATTTTTGCAGTTCCGCTGCTGTCGTTCCATTTTATATCCACCAATGACCCCTACACCATGAATTTCAAGTTCATTGCGGCGGATACTCTGCAGAAAGTGATAATGCTGTTCGTGTTGGGGATTTGGACGAGTTGTACCAAAAGTGGGAGTTTGGAGTGGATGATCACCATTTTTTCGCTTTCCACGCTTCCCAATACGCTGGTGATGGGGATTCCGCTCCTGAAGGCTATGTATGGGGGGGAGTCTGGGAGCTTGATG…
	PINE_Nageia_nagi	ATGATCAGTGCAAAAGACCTGTACAGTGTGCTGACGGCAGTTGTGCCGCTGTACGTAGCTATGATTCTGGCTTACGGGTCTGTAAAATGGTGGAAAATCTTCACTCCCGAGCAGTGCTCAGGAATTAACCGTTTCGTCGCCATTTTTGCAGTTCCACTGCTTTCCTTTCACTTCATATCGACAAACGACCCATATACAATGAACTTCAAGTTCATAGCTGCAGATACACTGCAGAAAGTCATCATGCTGTTTGTTCTGGGTATATGGACGAGTTTTACCAAAAGTGGGAGTTTGGAATGGATGATCACTATATTTTCTCTCTCAACTCTACCCAATACGCTTGTGATGGGGATCCCGTTACTGAAAGCCATGTATGGAGGGGATTCCGGGAGCTTGATG…
	PINE_Papuacedrus_papuana	ATGATCAGTGCAAAGGACCTGTACACTGTGCTCACAGCGGTGGTGCCGCTGTACGTCGCCATGATTTTGGCCTACGGCTCAGTGAAATGGTGGAAGATTTTCACGCCTGATCAGTGCTCAGGCATAAACCGATTCGTAGCAATATTTGCAGTTCCACTCCTTTCCTTCCACTTCATTTCCACCAACGACCCATACAACATGAACATGAAGTTCATTGCAGCAGACACGCTGCAGAAGCTCATAATGCTCTTTGTTCTCGGCATATGGACGACATTCACGCGGAGCGGCAGTTTGGAGTGGATGATCACCATTTTCTCACTTTCCACTTTGCCCAACACTCTGGTAATGGGAATCCCACTTCTCAAAGC-------------------------------…
	PINE_Picea_abies	ATGATAAAGGCCGGGGATCTGTATAATGTGCTTGTTGCAGTGGTGCCACTGTACGTGGCTATGATATTGGCCTATGGTTCTGTGAAATGGTGGAAGATCTTCACGCCTGATCAGTGCTCGGGGATCAATCGGTTCGTTGCCATATTTGCGGTGCCGTTGCTCTCTTTCCATTTCATCTCCTCCAACGATCCATACACCATGAACTTCAAGTTCATCGCGGCGGACACGCTGCAGAAGCTGATAATGCTGGTGGTGCTGGGGCTGTGGACCAACTTTACCAGGAGTGGGAGCCCCGAGTGGATGATCACGATTTTTTCGGTGTCCACGTTGCCCAACACGCTGGTGATGGGAATACCGTTGCTCAAGGCTATGTATGGGAACTTCTCGGGGAACTTGATG…
	PINE_Picea_glauca	---------------------------------------------------------------------------------------------------------------------------------------------------------------------------------------------------------------------------------------------------------------------------------------------------------------------------------------------------------------------------------------------------------------…
	PINE_Pinus_taeda	---------------------------------------------------------------------------------------------------------------------------------------------------------------------------------------------------------------------------------------------------------------------------------------------------------------------------------------------------------------------------------------------------------------…
	PINE_Podocarpus_coriaceus	ATGATCAGTGCAAAGGACCTGTACAGTGTGCTGACGGCAGTTGTGCCGCTGTACGTAGCTATGATTCTGGCTTACGGGTCTGTAAAATGGTGGAAAATCTTCACTCCCGAGCAATGCTCGGGAATAAACCGATTTGTCGCCATTTTCGCAGTTCCACTGCTTTCCTTCCACTTCATATCAACAAACGACCCATATACAATGAACTTCAAGTTCATAGCTGCAGATACACTGCAGAAAGTCATCATGCTGTTCGTTCTGGGTATATGGACGAGTTTTACCAAAAGTGGGAGTTTGGAGTGGATGATAACTATATTTTCGCTCTCAACTCTACCCAATACGCTTGTGATGGGGATCCCGTTGCTGAAAGCCATGTATGGAGGGGATTCCGGGAGCTTGATG…
	PINE_Prumnopitys_andina	ATGATCAGTCCCAAGGATCTGTACACCGTTCTGACGGCGGTGGTGCCCCTGTACGTGGCCATGATTCTGGCCTACGGGTCCGTCAAGTGGTGGAAGATCTTCACGCCCGAGCAGTGCTCGGGGATAAACCGTTTCGTCGCCATTTTTGCAGTCCCGCTGCTCTCCTTCCACTTCATATCCACCAACGACCCCTACACCATGAATTTCAAGTTCATTGCCGCGGACACGCTGCAGAAGGTGATCATGCTGTTCGTTCTGGGCATCTGGACCACCTTCACCAAGAGCGGGAGCCTTGAGTGGATGATCACCATATTTTCGCTCTCGACTCTGCCGAATACGTTGGTGATGGGGATCCCTCTTCTCAAGGCCATGTACGGGGGGGCGTCCGGGAGCCTCATG…
	PINE_Pseudotsuga_menziesii	ATGATTAAGGCAGCGGATCTGTATAATGTTCTCGTTGCAGTGGTGCCACTGTACGTGGCAATGATATTGGCCTACGGTTCTGTGAAATGGTGGAAGATCTTTACGCCGGATCAGTGCTCGGGGATCAACCGCTTCGTTGCCATATTTGCTGTGCCGTTGCTCTCCTTCCATTTCATCTCTAACAACAATCCATACACCATGAACTTCAAGTTCATAGCGGCGGATACGTTGCAGAAGCTGATAATGCTGCTGGTGCTGGGTCTCTGGACTAACTTTACAAGGAGCGGAAGTCCCGAGTGGATGATTACGATTTTTTCTGTGTCAACGTTGCCCAACACGCTGGTGATGGGAATACCGTTGCTCAAGGCTATGTATGGGCCCTTCTCGGGGAACTTGATG…
	PINE_Sciadopitys_verticillata	-----------------------------------------------------------------------------------------------------------------------------------------------------------------------------------------------------------------------------------------------GTTTATGCTGTTCGTCCTGGGCATATGGACGACTTTTACCAACAGCGGGAGT---GAATGG------N--ATTTTTTCTCTGTCCACGCTGCCCAACACGCTGGTCATGGGAATACCGCTGTTGAAGGCCATGTATGGGGATTTTTCTGGGAGCTTAATG…
	PINE_Sundacarpus_amarus	---------------------------------------------------------------------------------------------------------------------------------------------------------------------------------------------------------------------------------------------------------------------------------------------------------------------------------------------------------------------------------------------------------------…
	PINE_Taxus_baccata	ATGATAAGTGCAAAGGATCTTTACAGCGTGCTCACGGCAGTGGTGCCGCTGTACGTGGCGATGATTTTGGCCTACGGCTCTGTGAAATGGTGGAAGATTTTCACGCCGGACCAGTGCTCGGGAATAAATCGTTTCGTCGCCGTGTTTGCGGTGCCGTTGCTGTCTTTCCATTTCATTTCCTCGAATGACCCGTACACCATGAATTTCAAGTTCATTGCTGCGGACACTTTGCAGAAGGTAATAATGCTGTTCGTGCTGGGGATTTGGACCACATTTACCAGGAGCGGCAGCCTGGGGTGGATGATCACCATTTTTTCCCTCTCCACGCTGCCGAACACGCTGGTGATGGGAATCCCCCTGCTCAAGGCCATGTATGGGGATTTTTCCGGGAGCCTCATG…
	PINE_Thuja_plicata	ATGATTAGTCCCAAGGACTTGTACAGCGTGCTCACTGCAGTGGTGCCGCTGTACGTGGCGATGATTTTGGCCTACGGTTCGGTGAAATGGTGGAAGATTTTCACGCCTGACCAGTGCTCGGGCATTAACCGATTCGTGGCAATATTTGCAGTGCCTCTTCTGTCATTCCACTTCATTTCCACCAACGACCCCTATACCATGAACTTGAAGTTCATTGCGGCGGACACGCTGCAGAAGCTCATAATGCTGTTCGTGCTCGGCATATGGACGACCTTCACGCGGAGCGGCAGTCTGGAGTGGATGATCACCATTTTCTCACTCTCCACTTTACCCAACACTCTGGTAATGGGAATCCCGCTCCTCAAGGCCATGTACGGGGACTTCTCCGGGAGCCTCATG…
	PINF_Amentotaxus_argotaenia	-------------------------------------------TGCCGCTGTATGTGGCGATGATTTTTGCGTACGGGTCTGTGAAATGGTGGAAGATCTTCACGCCGGACCAGTGCTCAGGCATTAACCGCTTCGTAGCTCTGTTCGCGGTGCCGTTGCTATCTTTCCACTTCATTTCCACCAATAACCCCTTCGAGATGAACTTACGTTTCATCGCGGCGGATACCCTTCAGAAAATCATAGTGCTGGTAGTGTTGGGGATGTGGGCGAAGGTGAGCCGGCGGGGCAGCTTGGAGTGGATGATCACACTCTTCTCGCTCTCGTCTCTGCCCAACACGCTGGTGATGGGAATTCCGCTGCTGAAGGGAATGTACGGGGACTTCTCCGGGAGCCTGATG…
	PINF_Chamaecyparis_lawsoniana	ATGATTACGTGGACGGATTTGTATCATGTGATGACGGCGGTTGTGCCGCTGTATGTGGCCATGATTCTGGCCTACGGGTCTGTGAAATGGTGGAAGATCTTCACTCCGGACCAGTGCTCGGGCATCAACCGCTTCGTGGCTCTGTTCGCGGTGCCGTTGTTGTCGTTCCACTTCATTTCGACCAACAACCCATTCAAGATGAACATGCGTTTCATCGCGGCGGACAGTCTGCAGAAAATCATAGTGCTGGTGGTGCTGGGAGTGTGGGCGAAGGTGAGCCGGCGGGGCAGCCTGGAGTGGATGATCACGCTCTTCTCGCTCTCCTCGCTGCCCAACACGCTCGTCATGGGAATTCCCCTGCTCAAAGGCATGTACGGGGACTTCTCCGGGAGCCTCATG…
	PINF_Dacrycarpus_compactus	ATGATTACTGGGTCGGATTTTTATCATGTGATGACTGCGGTTGTGCCGCTGTATGTGGCCATGATTTTAGCCTACGGGTCGGTGAAATGGTGGAAGATTTTCTCGCCGGATCAGTGCTCTGGTATCAACCGATTCGTGGCTCTGTTCGCGGTGCCGTTGCTGTCATTTCATTTTATTTCAAGCAACAACCCGTTCAAGATGAATTTGCGCTTCATTGCTGCGGACACTCTGCAGAAGCTGATAGTTTTGATGGTGCTGGGATTGTGGGCGAAAGTGAGCCGGCGTGGTAACCTGGAGTGGATGATTACACTCTTCTCGCTATCGACGCTCCCAAACACGCTGGTGATGGGAATTCCTCTGCTTAAAGGAATGTACGGCACAGATTCCGGCAGCCTTATG…
	PINF_Fokienia_hodginsii	ATGATTACGTGGACGGATTTGTATCATGTGATGACGGCGGTTGTGCCGCTGTATGTGGCCATGATTCTGGCCTACGGGTCTGTGAAATGGTGGAAGATCTTCACTCCGGACCAGTGCTCGGGCATCAACCGCTTCGTGGCTCTGTTCGCGGTGCCGCTGTTGTCGTTCCACTTCATTTCGACCAACAACCCATTCAAGATGAACATGCGTTTCATCGCGGCGGACAGTCTGCAGAAAATCATAGTGCTGGTGGTGCTGGGAGTGTGGGCGAAGGTGAGCCGACGGGGCAGCCTGGAGTGGATGATCACGCTCTTCTCTCTCTCCTCGCTGCCCAACACGCTCGTCATGGGAATTCCCCTGCTCAAAGGCATGTACGGGGACTTCTCCGGGAGCCTCATG…
	PINF_Glyptostrobus_pensilis	---------------------------------------------------------------------GCCTACGGGTCTGTGAAATGGTGGAAGATCTTCACTCCGGACCAGTGCTCGGGCATCAACCGCTTCGTGGCTCTGTTCGCGGTGCCGTTGTTGTCTTTCCACTTCATCTCGACCAACAACCCCTTCAAGATGAACATGCGTTTCATTGCGGCGGACAGTCTGCAGAAAATCATAGTGCTGGTGGTGCTGGGAATGTGGGCCAAGGTGAGCCGGCGGGGCAGCCTGGAGTGGATGATCACGCTCTTCTCTCTCTCCTCCCTGCCCAACACGCTCGTAATGGGAATTCCTCTGCTCAAAGGCATGTACGGGGACTTCTCCGGGAGCCTCATG…
	PINF_Manoao_colensoi	---------------GACTTTTATCATGTGATGACGGCGGTGGTGCCGCTGTACGTGGCCATGATTTTAGCCTACGGGTCGGTGAAATGGTGGAAGATATTCACGCCGGATCAGTGCTCGGGCATCAACCGCTTCGTGGCTCTGTTCGCGGTGCCGTTGCTGTCGTTCCACTTCATTTCGAGCAACGATCCATTCAAGATGAATTTGCGCTTCATAGCGGCGGACACTCTGCAGAAGCTCATAGTGCTGGCGGTGCTCGGATTGTGGGCCAAAATGAGCCGACGCGGCAACCTGGAGTGGATGATCACGCTCTTCTCGCTCTCCACGCTCCCAAACACTCTGGTCATGGGAATTCCTCTGCTGAAGGGCATGTACGGCGCCAACTCCGGCAGCCTCATG…
	PINF_Nageia_nagi	ATGATTACGGGGACCGATTTTTATCATGTGATGACTGCGGTGGTGCCGCTGTATGTGGCGATGATTTTAGCCTACGGGTCGGTGAAATGGTGGAAGATTTTCTCACCGGATCAGTGCTCTGGAATAAACCGGTTCGTGGCTCTGTTCGCGGTGCCGTTGCTGTCATTCCATTTCATTTCCAGCAACAACCCGTTCAAGATGAATTTGCGCTTCATTGCTGCGGACA-----------------------------------------------------------------------------------------------------------------------------------------------------------------------------…
	PINF_Papuacedrus_papuana	ATGATTACGTGGAGGGATTTGTATCATGTGATGACGGCGGTAGTGCCGCTGTATGTGGCCATGATAATGGCATACGGGTCAGTGAAATGGTGGAAGATCTTCAGTCCGGAGCAGTGCTCGGGGATCAATCGGTTCGTGGCTCTGTTCGCGGTGCCGTTGTTGTCGTTCCACTTCATATCGACGAACAACCCGTTCAAGATGAACATGCGTTTCATAGCAGCGGACAGCCTGCAGAAAGTGATAGTGCTGGTGGTGGTGGGAGCGTGGGCGAAGGTGAGCAGGAGGGGGAGCCTGGAGTGGATGATCACTCTCTTCTCCCTCTCCTCGCTGCCAAACACGCTGGTCATGGGAATTCCTCTGCTGAAAGGAATGTACGGGGACTTCTCGGGGAGCCTGATG…
	PINF_Podocarpus_coriaceus	ATGATTACGGGGACGGACTTTTATCATGTGATGACTGCGGTCGTGCCGCTGTATGTGGCAATGATTTTAGCCTACGGGTCGGTGAAATGGTGGAAGATTTTCTCACCGGATCAGTGCTCTGGAATAAACCGGTTCGTGGCTCTGTTCGCGGTGCCGTTGCTGTCATTCCATTTCATTTCCAGCAACGACCCGTTCAAGATGAATTTGCGCTTCATTGCTGCGGACACTCTGCAGAAGGTGATAGTTTTAATGGTGTTGGGATTGTGGGCAAAAATAAGCCGGCGTGGGAACCTGGAGTGGATGATTACGCTCTTCTCGCTTTCGACACTCCCAAACACGCTGGTGATGGGAATTCCTCTGCTCAAGGGAATGTACGGCGCGGATTCCGGCAGCCTTATG…
	PINF_Podocarpus_rubens	ATGATTACGGAGACGGACTTTTATCATGTGATGACTGCGGTCGTGCCGCTGTATGTGGCAATGATTTTAGCCTACGGGTCGGTAAAATGGTGGAAGATTTTCTCACCGGATCAGTGCTCTGGAATTAACCGGTTCGTGGCTCTGTTCGCGGTGCCGTTGCTGTCATTCCATTTCATTTCCAGCAACGACCCGTTCAAGATGAATTTGCGCTTCATTGCTGCGGACACTCTGCAGAAGATGATAGTTTTAATGGTGTTGGGATTGTGGGCAAAAATAAGCCGGCGGGGGAACCTGGAGTGGATGATTACGCTCTTCTCGCTTTCGACACTCCCAAACACGCTGGTGATGGGAATTCCTCTTCTCAAAGGAATGTACGGCGCGGATTCCGGCAGCCTTATG…
	PINF_Prumnopitys_andina	ATGATTACAGGGACGGACTTTTATCATGTGATGACTGCGGTGGTGCCGCTGTACGTGGCCATGATTTTAGCCTACGGGTCGGTGAAGTGGTGGAAGATCTTCACTCCGGATCAGTGCTCTGGCATCAACCGCTTCGTGGCTCTGTTCGCGGTGCCGCTGCTGTCGTTCCACTTCATTTCGAGCAACAACCCCTTCAAGATGAATTTGCGCTTCATTGCGGCGGACACTCTGCAGAAGATCATAGTGCTGGTGGTGTTGGGGTTGTGGGCCAAACTGAGCCGGCGTGGTAACCTGGAGTGGATGATTACGCTCTTCTCGCTCTCGACACTGCCAAACACGCTGGTGATGGGAATTCCTCTGCTCAAGGGCATGTACGGCCCCAGCTCCGGCACCCTTATG…
	PINF_Sciadopitys_verticillata	ATGATTAACGGGAGGGACTTGTACCACGTAATGACGGCGGTTGTGCCGCTGTACGTTGCCATGATCTTGGCCTACGCCTCTGTGAAATGGTGGAAGATATTCACGCCTGACCAGTGCTCCGGCATAAACCGGTTCGTGGCTCTGTTCGCGGTGCCCTTGCTCTCCTTCCACTTCATTTCGAGCAACAACCCTTTCGACATGAACTTGCGCTTCATTGCCGCCGACACTCTTCAGAAAATCATAATGTTGGCGGTATTGGGAATCTGGGCGAAGGCGAGCAGAAGAGGCAGCTTGGAGTGGATGATAACTCTGTTTTCATTGTCCTCACTTCCCAACACTTTGGTGATGGGAATTCCTCTGTTAAAGGGAATGTACGGGGAGTTTTCAGGGAGCCTGATG…
	PINF_Taxus_baccata	ATGATTACTGGAACGGATTTGTATCACGTGATGACGGCGGTGGTGCCCCTCTACGTGGCCATGATTTTGGCGTTCGGGTCTGTGAGATGGTGGAAGATCTTCACGCCGGACCAGTGCTCGGGCATCAACCGCTTCGTCGCTCTGTTCGCGGTGCCGTTGCTGTCATTCCATTTCATTTCTACCAACAATCCTTACCAGATGAACCTGCGTTTCATTGCAGCGGATACACTCCAGAAAATAATAGTTGTGGTGGTGTTGGGGACGTGGGCCAAGGTGAGCCGGCGGGGCAGTTTGGAGTGGATGATCACGCTCTTCTCGCTTTCGTCGCTGCCCAACACGCTGGTCATGGGAATTCCGCTGCTCAAAGGCATGTACGGTGCCTCCTCAGGGAGCCTTATG…
	PINF_Thuja_plicata	ATGATTGGGTGGAGGGATTTGTATCATGTGATGACGGCGGTTGTGCCGCTGTATGTGGCCATGATTCTGGCTTACGGGTCAGTGAAATGGTGGAAGATCTTCACTCCGGACCAGTGCTCAGGCATCAACCGCTTCGTGGCCCTGTTCGCGGTGCCCTTGTTGTCGTTCCACTTCATTTCGACAAACAACCCATTCAAGATGAACATGCGCTTCATCGCGGCGGACAGTCTGCAGAAAATAATAGTGCTGGTGGTGCTGGGAGTGTGGGCGAAGGTGAGCCGGCGGGGCAGCCTGGAGTGGATGATCACGCTCTTCTCGCTGTCCTCGCTGCCCAACACGCTGGTAATGGGAATTCCCCTGCTCAAAGGCATGTACGGGGACTTCTCCGGAAGCCTCATG…
	PINF_Thujopsis_dolabrata	ATGATTGGGTGGACGGATTTGTATCATGTGATGACGGCGGTTGTGCCGCTGTATGTGGCCATGATTCTGGCCTACGGGTCTGTGAAATGGTGGAAGATCTTCACTCCGGACCAGTGTTCCGGCATCAACCGCTTCGTGGCCCTGTTCGCGGTGCCGTTGTTGTCGTTCCACTTCATTTCGACCAACAACCCATTCAAGATGAACATGCGCTTCATCGCGGCGGACAGTCTGCAGAAAATCATAGTGCTGGTGGTGCTGGGAATGTGGGCGAAGGTGAGCCGGCGGGGCAGCCTGGAGTGGATGATCACGCTCTTCTCGCTCTCCTCGCTGCCCAACACGCTGGTCATGGGAATTCCCCTGCTCAAAGGCATGTACGGGGACTTCTCCGGAAGCCTCATG…
	PINF_Torreya_nucifera	ATGATTACGGGGACGGACTTGTATCATGTCATGACGGCGGTGGTGCCACTGTATGTGGCGATGATTTTGGCGTACGGGTCTGTGAAATGGTGGAAGATCTTCACGCCGGACCAGTGCTCAGGCATCAACCGCTTCGTGGCTCTGTTCGCGGTGCCATTGCTGTCTTTCCACTTCATTTCCATCAACAACCCCTTCGAGATGAACTTACGTTTCATCGCGGCGGATACTCTTCAGAAAATCATAGTGCTGGTGGTGTTGGGGATGTGGGCGAAGGTGAGCCGGCGGGGCAGCTTGGAGTGGAT-------------------------------------------------------------------------------------------------…
	PINF_Torreya_taxifolia	------------------------------------------GTGCCACTGTATGTGGCGATGATTTTGGCGTACGGGTCTGTGAAATGGTGGAAGATCTTCACGCCGGACCAGTGCTCAGGCATCAACCGCTTCGTGGCTCTGTTCGCGGTGCCATTGCTGTCTTTCCACTTCATTTCGATCAACAACCCCTTCGAGATGAACTTACGTTTCATCGCGGCGGATACTCTTCAGAAAATCATAGTGCTGGTGGTGTTGGGGATGTGGGCGAAGGTGAGCCGGCGGG-----------------------------------------------------------------------------------------------------------------…
	PING_Dacrycarpus_compactus	ATGATTACTTTGAAGGATTTGTATAATGTGCTGAGTGCATTGGTGCCTTTGTATGTGGCAATGATTTTGGCTTATGGGTCTGTAAAATGGTGGAAGATTTTTACGCCTGATCAATGCTCTGGGATAAATCGATTCGTTGCCATTTTTGCAGTTCCATTGCTGTCCTTCCATTTTATATCTGAGAACAATATCTATGCCATGAATTATAGGTTCATAGCTGCTGATTCTCTGCAGAAAGTTATTATTTTGATTGTTTTAGGATTGTGGACTTGGTTTGGGAAAAACGGGAGTATGGAGTGGATGATTACGCTGTTTTCTTTGTCTACTTTGCCTAATACTTTGGTTATGGGGATTCCTCTGCTAGCT------GNNGGGAAATTTTCAGGTAGTCTTATG…
	PING_Keteleeria_evelyniana	----------------------------------------------------------------------------------------------------------CAGATCAATGCTCTGGAATAAACCGTTTTGTGGCTGTTTTTGCCGTTCCATTGCTGTCTTTCCATTTTATCTCCAGCAACAATCCTTACGCCATGAATTACAGATTCATAGCTGCAGATTCCCTGCAGAAGATTATTATTTTGGTAGTTCTGGGTATATGGACTTCGTTTGGGAAAAGCGGGAGCTTAGAATGGATGATCACACTTTTCTCGTTGTCCACTCTACCGAATACGCTTGTGATGGGGATTCCTCTGCTGAAAGCCATGTATGGAGATTTTTCTGGAAGTTTAATG…
	PING_Picea_glauca	---------------------------------------------------------------------------------------------------------------------------------------------------------------------------------------------------------------------------------------------------------------------------------------------------------------------------------------------------------------------------------------------------------------…
	PING_Pinus_taeda	---------------------------------------------------------------------------------------------------------------------------------------------------------------------------------------------------------------------------------------------------------------------------------------------------------------------------------------------------------------------------------------------------------------…
	PING_Podocarpus_coriaceus	---------------------------------------------------------------------------------------------------------------------------------------------------GCGGTTCCATTGTTGTCTTTCCATTTCATATCAGAGAACAATATCTATGCCATGAATTATAGGTTCATTGCAGCGGATTCTCTGCAGAAGGTGATTATTTTGGTGGTTTTGGGATTGTGGATGAGGTTTGGGAAGAGAGGGAGCATGGAGTGGATGATTACGCTCTTCTCTTTGTCTACTTTGCCTAATACTTTGGTGATGGGGATTCCTCTCCTGGCCGGTATGTATGGGAAGTTTTCCGGTAGTCTAATG…
	PING_Podocarpus_rubens	-----------------------------------------------------------------------------------------------GATTTTTACACCGGACCAGTGCTCTGGGATAAATAGGTTCGTCGCCATTTTTGCAGTTCCATTGCTGTCTTTCCATTTCATATCTGAGAACAATATCTATGCCATGAATTATAGGTTCATCGCAGCAGATTCTCTGCAGAAGGTGATTATTTTGGTGGTTTTGGGATTGTGGACGAGGTTTGGGAAGAGAGCGAGCATGGAGTGGATGATTACGCTTTTCTCTTTGTCTACTTTGCCTAATACTTTGGTAATGGGGATTCCTCTCCTGGCCGGTATGTATGGGAAGTTTTCCGGTAGTCTAATG…
	PING_Prumnopitys_andina	--------------------------------------------------------------------------------GGTGAAGTGGTGGAAAATTTTCACGCCCGAGCAGTGCTCGGGGATAAATCGTTTCGTCGCCATTTTTGCTGTTCCGTTGTTGTCGTTTCATTTTATATCGTCGAACAATATCTATGCCATGAATTTGAGGTTCATCGCGGCGGATTCGCTGCAGAAGGTGATCATACTGGTGGTTTTGGGAATCTGGGCTGCGTATGGGAAGAACGCGAGCATGGATTGGATGATCACGCTGTTTTCTCTGTCGACTTTGCCCAATACTTTGGTGATGGGGATTCCTCTGCTGAAGGGGATGTACGGGGAGTTCTCGGGGAGCCTGATG…
	PING_Sundacarpus_amarus	ATGATTACTTTGAAGGATCTGTACAATGTGCTGAGTGCTCTGGTGCCCTTGTATGTGGCCATGATACTGGCCTACGGGTCCGTGAAGTGGTGGAAGATCTTCACGCCCGAGCAGTGCTCGGGGATAAACCGT--------------------------------------------------------------------------------------------------------GGTGATCATACTGGTGGTTTTGGGACTCTGGACTGCGTACGGGAAGAACGCGAGCATGGACTGGATGATTACGCTGTTTTCCTTGTCGACCTTGCCCAATACTTTGGTCATGGGGATTCCGCTCCTGAAGGGGATGTACGGGGAGTTCTCCGGGAGCCTGATG…
	PING_Tsuga_heterophylla	-----------------------------------------------------------------------------------------------------------------------------------------------------------------------------------------------------------------------------------------------------------------------------------------------------------------------------GTTGTCCACTCTACCGAATACGCTTGTGATGGGGATTCCTCTGCTGAAGGCCATGTATGGAGATTTCTCTGGAAGTTTAATG…
	PING_Welwitschia_mirablis	ATGATAACATGGGGCGATCTATACACGGTGCTGAGCGCGGTGGTGCCGCTGTACGTGGCGATGATGTTGGCATATGGCTCCGTGAAGTGGTGGAAGATATTCAGCCCCGACCAGTGCGCGGGCATTAACCGCTTCGTCGCGGTTTTCGCCGTGCCGCTGCTGTCCTTTCATTTCATATCTACCAACAACATCTACACCATGAACTACAAATTCATCGCGGCAGACTCCCTGCAGAAGATCATAATCCTCGTGGTCTTGGGTACCTGGGCCAAGGCCGGCAAGAGTGGCAGTCTTGACTGGATGATAACCCTTTTCTCTCTTTCCACGCTCCCAAACACGCTAGTGATGGGCATTCCGCTGCTCAAGGCCATGTATGGGCCGGAAAGCGGGTCTCTGATG…
	PINGa_Amentotaxus_argotaenia	ATGATTACTGTAAAGGACCTCTACAATGTGCTAAGCGCTGTGGTACCGCTGTATGTGGCAATGATTCTGGCATATGCCTCTGTCAAATGGTGGAAGATTTTTACTCCCGATCAGTGCTCTGGAATAAACCGCTTTGTGGCCATTTTTGCGGTTCCATTGCTGTCTTTTCATTTTATTTC-ACGAACAATATATATGCCATGAATTACAGGTTCATTGCTGCAGATTCCTTGCAGAAGGTTATTATATTGTTAGTCCTCGGAACTTGGACGCAGTTTGGGAAGAACGGGAGCTTGGAGTGGATGATTACCTTGTTTTCGTTGTCTTCTCTGCCTAATACGCTTGTGATGGGGATTCCTCTGCTTAAGGGCATGTACGGGCCCTCCTCAGGCGGTTTAATG…
	PINGa_Chamaecyparis_lawsoniana	ATGATTACTGCCAAGGACCTGTACAATGTACTCAGCGCGGTGGTACCACTATATGTGGCCATGATTCTGGCATATGGGTCTGTGAAGTGGTGGAAGATTTTTACTCCTGATCAGTGCTCTGGGATAAATCGTTTTGTGGCCATTTTTGCAGTCCCACTGCTGTCTTTCCATTTTATCTCCACCAACAATATATATGCCATGAATTACAAATTCATTGCTGCAGATTCCTTGCAGAAGG-----------------------------------------------------------------------------------------------------------------------------------------------------------------…
	PINGa_Cunninghamia_lanceolata	ATGATTACTGCGAAGGACCTGTACAATGTACTCAGTGCTGTGGTACCACTGTATGTGGCCATGATTCTGGCATATGGGTCTGTAAAATGGTGGAAGATTTTTACTCCTGATCAGTGCTCTGGAATAAACCGTTTTGTGGCCATTTTTGCAGTCCCACTGCTGTCTTTCCATTTTATCTCCAC-------------------------------------------------------------------------------------------------------------------------------------------------------------------------------------------------------------------------…
	PINGa_Fokienia_hodginsii	---------------------------------------------------------------------------------------------------------------------------------------------------------------------------------------------------------------------------------------------------------------------------------------------------------------------------------------------------------------------------------------------------------------…
	PINGa_Glyptostrobus_pensilis	---------------------------------------------------------------------------------------------------------------------------------------------------------------------------------------------------------------------------------------------------------------------------------------------------------------------------------------------------------------------------------------------------------------…
	PINGa_Juniperus_scopulorum	-------------------------------------------------------------------------------------------------------------------------------------------------------------------------------------------------------------------------------------------------------------------------------------------------------------------------------------------------CTTTGGTGATGGGGATTCCTCTGCTTAAGGGCATGTATGGGGAGTCCTCTGGGAGTTTAATG…
	PINGa_Papuacedrus_papuana	ATGATTACTGCAAAGGACCTGTACAATGTACTCAGCGCGGTGGTACCACTGTATGTGGCCATGATTCTGGCATATGGGTCTGTGAAGTGGTGGAAGATTTTTAGTCCTGATCAATGCTCTGGGATAAACCGTTTTGTGGCCATTTTTGCAGTCCCGTTGCTGTCTTTCCATTTTATCTCCACCAACAATATATATGCCATGAATTACAAATTCATTGCTGCAGATTCTTTGCAGAAGGTTATTATATTGCTAGTCCTTGGCACTTGGACGCAGTTTGGGAACAGAGGGAGCTTGGAGTGGATGATTACATTGTTTTCATTGTCTACCCTGCCTAATACCTTGGTGATGGGGA---CTCTGCTCAAGGGCATGTATGGGGATTCCTCTGGGAGTTTAATG…
	PINGa_Sciadopitys_verticillata	---------------------------------------------------------------------------------------------------------------------------------------------------------------------------------------------------------------------------------------------------------------------------------------------------------------------------------------------------------------------------------------------------------------…
	PINGa_Taxus_baccata	ATGATTACTGCAAAGGACCTGTACAATGTGCTTAGCGCAGTGGTGCCGCTGTATGTGGCCATGATTCTTGCATATGGGTCTGTGAAATGGTGGAAGATTTTTACTCCTGATCAGTGCTCTGGAATAAACCGCTTCGTGGCCATTTTTGCGGTTCCGTTGCTGTCTTTTCATTTTATCTCCACCAACAATATATATGCCATGAATTACAGATTCATTGCTGCGGATTCCTTGCAGAAGGCTATTATATTGTTAGTTCTTGGAGCGTGGATGCAATTTGGGAAGAACGGGAGCTTGGAGTGGATGATTACTTTGTTTTCCTTGTCTACTCTGCCTAACACGCTGGTGATGGGGATTCCTCTGCTCAAGGGCATGTATGGGGACTCCTCTGGGAGTTTAATG…
	PINGa_Thuja_plicata	ATGATTACTGCCAAGGACCTGTACAATGTACTCAGCGCGGTTGTACCACTGTATGTGGCCATGATTCTGGCATATGGGTCTGTGAAGTGGTGGAAGATTTTTACTCCTGATCAGTGCTCTGGGATAAACCGTTTTGTGGCCATTTTTGCAGTCCCACTGCTATCTTTCCATTTTATCTCCACCAACAATATATATGCCATGAATTACAGATTCATTGCTGCAGATTCCTTGCAGAAGGTTATTATATTGCTAGTTCTTGGCACTTGGACGCAGTTTGGGAATAGTGGGAGCTTGGAGTGGATGATTACATTGTTTTCATTGTCTACCCTGCCTAATACTTTGGTGATGGGGATTCCTCTGCTTAAGGGCATGTATGGGGAGTCCTCTGGGAGTTTGATG…
	PINGa_Thujopsis_dolabrata	---------------------------------------------------------------------------------------------AAGATTTTTACTCCTGATCAGTGCTCTGGGATAAACCGTTTTGTGGCCATTTTTGCAGTCCCACTGCTCTCTTTCCATTTTATCTCCACCAACAATATATATGCCATGAATTACAGATTCATTGCTGCAGATTCCTTGCAGAAGGTTATTATATTGCTAGTTCTTGGCACTTGGACGCAGTTTGGGAACAGTGGGAGCTTGGAGTGGATGATTACATTGTTTTCATTGTCTACCCTGCCTAATACTTTGGTGATGGGGATTCCTCTGCTTAAGGGCATGTATGGGGAGTCCTCTGGGAGTTTGATG…
	PINGa_Torreya_taxifolia	ATGATTACTGCAAAGGACCTCTACAATGTGCTAACCGCTGTGGTACCACTGTATGTGGCAATGATTCTGGCATATGGCTCTGTCAAATGGTGGAAGATTTTTACTCCCGATCAGTGCTCTGGAATTAACCGTTTTGTGGCCATTTTTGCGGTTCCGTTGCTGTCTTTTCATTTTATCTCCACGAACAATATATATGCCATGAATTACAGGTTCATTGCCGCAGATTCCTTGCAGAAGGTTATTATACTGTTAGTCCTTGGAACTTGGACGCAGTTTGGGAAGAGCGGGAGCTTGGAGTGGTTGATTACCTTGTTTTCATTGTCCACCCTGCCTAATACGCTTGTGATGGGGATTCCTCTGCTTAAGGGCATGTACGGGGCCTCCTCAGGGAGTTTAATG…
	PINGb_Amentotaxus_argotaenia	ATGATTACTGCAAAGGACCTGTATAATGTGCTAAGCGCGGTGGTACCGCTGTATGTGGCTATGATTCTGGCATATGGCTCTGTCAAATGGTGGAAAATTTTTACGCCCGATCAGTGCTCTGGAATTAACCGTTTCGTGGCCATTTTTGCTGTTCCATTGCTGTCGTTTCACTTTATTTCAACCAACAATATATATGCCATGAATTACAGATTCATTGCTGCAGATTCCTTGCAGAAGGCTATTATATTGCTAGTTCTTGGAACTTGGACGCAGTTTGGGAAGAGTGGAAGCTTGGAGTGGATGATTACCTTGTTTTCATTGTCTACACTGCCGAATACGCTGGTAATGGGGATTCCTCTGCTCAAGGGCATGTATGGGGAGTTCTCTGGGAGTCTAATG…
	PINGb_Chamaecyparis_lawsoniana	ATGATTACTGCTAAGGACTTGTACAATGTGCTAACTGCAGTGGTACCACTGTATGTTGCGATGATTCTGGCATATGGGTCTGTGAAATGGTGGAAGATTTTTACTCCTGAACAGTGCTCTGGAATAAACCGTTTTGTAGCCATTTTTGCAGTTCCCCTGCTGTCTTTTCATTTTATCTCGACCAACAATATATATGCCATGAATTACAGATTCATTGCTGCAGATTCCTTGCAGAAGGTTATTGTATTGTTGGTGTTGTGCATTTGGGCGCAGTTTGCAAAGAGGGCGAGCTTGGAATGGATGATCACCTTGTTTGCCTTGTCTACACTGCCCAATACGCTGGTGATGGGGATTCCCCTGCTGAAGGGCATGTATGGGGAGTTTTCAGGTAGCTTAATG…
	PINGb_Glyptostrobus_pensilis	ATGATTACTGCAAAGGACTTGTACAATGTGCTAACTGCAGTTGTACCATTGTATGTGGCGATGATTCTGGCATATGGGTCTGTGAAGTGGTGGAAAATTTTTACTCCTGATCAGTGCTCTGGAATAAACCGTTTTGTTGCCGTTTTTGCAGTTCCCCTGCTGTCTTTTCATTTTATCTCCACCAACAATATATATGCCATGAATTACAGATTCATTGCTGCAGATTCCTTGCAGAAGGGTATTGTATTGCTGGTGCTGGGCATTTGGGCAAAGTTTGCAAAGAGGGGGAGCTTGGAATGGATGATTACCTTGTTTGCCTTGTGTACACTGCCCAATACTCTGGTGATGGGGATTCCCCTTCTCAAGGGCATGTATGGGGAATTCTCTGGTAGCTTAATG…
	PINGb_Juniperus_scopulorum	ATGATTACTGCCAAGGACCTGTACAATGTGCTAACAGCAGTAGTACCACTGTATGTGGCAATGATTTTGGCATATGGATCTGTGAAATGGTGGAAGATTTTTACCCCTGATCAGTGCTCTGGAATAAACCGATTTGTAGCCATTTTTGCAGTTCCTTTGCTGTCCTTTCACTTTATCTCCACCAACAATATATACGCCATGAATTATAGATTCATTGCTGCTGATTCCTTGCAGAAGGGTATTGTATTGTTGGTGTTGGGCATTTGGGCTCAGTTTGGGAAGAATGGGAGCTTGGAATGGATGATCACTTTGTTTGCCTTGTCTACACTCCCCAATACGCTTGTGATGGGGATTCCCCTGCTGAAGGGAATGTATGGAGAGTTTTCAGGTAGCTTAATG…
	PINGb_Torreya_taxifolia	ATGATTACTGCAAAGGACCTGTATAATGTGCTAAGCGCGGTGGTACCGCTGTATGTGGCCATGATTCTGGCATACGGTTCTGTCAAATGGTGGAAGATTTTTACGCCCGATCAGTGCTCTGGAATTAACCGTTTCGTGGCCATTTTTGCGGTTCCATTGCTGTCGTTTCATTTTATTTCCACTAACAATATATATGCCATGAATTACAGATTCATCGCTGCAGATTCCTTGCAGAAGGCTATTATATTGTTAGTTCTTGGAACTTGGACGCAATTTGGGAAGAATGGGAGCTTGGAGTGGATGATTACCTTGTTTTCATTGTCGACACTGCCTAATACGCTGGTAATGGGGATTCCTCTGCTCAGGGGCATGTATGGGGAATTCTCTGGGAGTTTAATG…
	PINH_Amentotaxus_argotaenia	-------------CAGATCTCTACAATGTACTGACTGCAGTGGTGCCACTCTATGTGGCAATGATTTTGGCCTATGGGTCTGTAAAATGGTGGAAGATTTTCACACCAGATCAGTGCTCTGGCATCAATCGTTTTGTGGCACTGTTTGCAGTTCCTCTGCTCTCCTTCCACTTCATCTCCACCAATAACCCATATACCATGAACTTGAGATTCATTGCTGCAGATTCCTTGCAGAAAATTATGACTCTACTAATGCTAGGCATATGGACCAAGGTGGCAAAAAATGGGAGTCTAGAGTGGATGATCACTCTGTTTTCACTATCAACACTACCCAACACCCTAGTCATGGGAATTCCTCTGCTGAAGGCAATGTATGGGGAGTTTTCAGGAGATCTAATG…
	PINH_Cedrus_libani	----------------------------------------------------------------------------------------------------------------------------------------------------------------------------------------------------------------------------------------------------------------------------ATAAGATGGGCAAGAGCGGGAGCCAGGAATGGATGATCACTCTTTTCTCCTTGTCCACTCTGCCCAACACTCTGGTCATGGGAATTCCCCTGCTCAAGGCAATGTATGGAGATTTTTCTGGTGACCTCATG…
	PINH_Chamaecyparis_lawsoniana	---------------------------------------------------------------------------------------------------------------------------------------------------------------------------------------------------------------------------------------------------------------------------------------------------------------------------------------------------------------------------------------------------------------…
	PINH_Dacrycarpus_compactus	ATGATTAATGGAACAGATCTCTACAATGTCTTGACTGCAGTCGTGCCACTCTATGTGGCAATGATTTTGGCCTATGGGTCTGTGAAATGGTGGAAGATCTTTACTCCAGATCAGTGCTCTGGTATAAACCGGTTTGTGGCTCTTTTTGCTGTCCCTCTGCTTTCTTTCCATTTCATCTCCACCAATAACCCATATACCATGAACTTGAGATTCATAGCAGCAGATTCCCTTCAAAAAATAATGATTTTGGTAATGTTAGGCATATGGACCAAGGTGGGAAAAAATGGGAGCCTTGAGTGGATGATCACTCTGTTTTCACTCTCCACACTGCCCAACACTCTTGTCATGGGAATTCCTCTGTTGAAAGCAATGTATGGGAATTTCTCTGGAGATCTGATG…
	PINH_Keteleeria_evelyniana	ATGATCAATGGACGAGACATATACAACGTACTCTCTGCGGTGGTGCCACTGTATGTGGCGATGATCTTGGCATACGGGTCGGTGAAATGGTGGAAGATTTTCAGCCCAGATCAGTGCTCGGGAATCAACCGTTTCGTGGCCCTGTTCGCGGTTCCCCTGCTCTCCTTCCACTTCATCTCCACCAAC---------------------------------------------------------------------------------------------------------------------------------------------------------------------------------------------------------------------…
	PINH_Manoao_colensoi	ATGATAAATGGAGGAGATCTCTACAATGTCTTGACTGCAGTTGTGCCACTGTATGTGGCAATGATTTTGGCCTATGGGTCTGTGAAATGGTGGAAGATCTTTACTCCAGATCAGTGCTCTGGAATAAACCGGTTTGTGGCTCTTTTTGCTGTCCCACTGCTTTCTTTCCATTTCATCTCCACCAATGACCCATATGCCATGAACTTGAGATTCATAGCAGCAGATTCCATGCAGAAAATAATTATTTTGGTACTGTTAGGCATATGGACCAAGGTGGGAAAGAATGGGAGCCTTGAGTGGATGATCACTCTGTTTTCACTCTCCACACTACCCAATACTCTTGTTATGGGAATTCCTCTGTTGAAAGCAATGTATGGGAGTTTCTCTGGAGATCTGATG…
	PINH_Papuacedrus_papuana	------------------------------------------------------------------------------------------------ATTTTCACACCAGATCAGTGCTCTGGCATAAACCGTTTTGTGGCACTTTTTGCAGTCCCTCTGCTCTCCTTCCACTTCATTTCCACCAATGACCCATATGCCATGAACATAAGATTCATTGCTGCAGATTCCTTGCAAAAAATTATGATTCTATTGATGCTTGGAATTTGGACCAAGGTTGCAAAAAATGGGAGCCTAGAGTGGATGATCACTCTCTTCTCACTATCAACACTACCCAACACATTAGTCATGGGAATTCCTCTACTGAAGGCAATGTATGGGAAATTCTCCGGGGATCTAATG…
	PINH_Picea_glauca	---------------------------------------------------------------------------------------------------------------------------------------------------------------------------------------------------------------------------------------------------------------------------------------------------------------------------------------------------------------------------------------------------------------…
	PINH_Podocarpus_rubens	ATGATTAATGGAGCAGATCTCTACAATGTCTTGACTGCAGTTGTGCCACTCTATGTGGCAATGATTTTGGCCTATGGGTCTGTGAAATGGTGGAAGATCTTTACTCCAGATCAGTGCTCTGGTATAAACCGGTTTGTGGCTCTTTTTGCTGTCCCTCTTCTGTCTTTCCATTTCATCTCCACCAATGACCCATATACCATGAACTTGAGATTCATAGCAGCAGATTCCCTGCAAAAAATAATGATTTTGGTAATGTTAGGCATATGGACCAAGGTGCGAAAAAGTGGGAGTCTTGAGTGGATGATCACTCTGTTTTCACTCTCGACACTGCCCAACACTCTTGTCATGGGAATTCCTCTGTTGAAAGCAATGTATGGGAATTTCTCTGGAGATCTGATG…
	PINH_Prumnopitys_andina	ATGATTAATGCAACAGATCTCTACAATGTCTTGACTGCAGTTGTGCCACTCTACGTGGCAATGATTTTGGCCTATGGGGCTGTGAAATGGTGGAAGATCTTTACTCCAGATCAGTGCTCTGGAATAAACCGGTTTGTGGCTCTTTTTGCTGTCCCTCTGCTTTCTTTCCATTTCATCTCCACCAATGACCCATATACCATGAACTTGAGATTCATA---------------------------------------------------------------------------------------------------------------------------------------------------------------------------------------…
	PINH_Pseudotsuga_menziesii	ATGATCAATGGAGCAGACATATACAACGTACTCTCTGCAGTGGTGCCACTGTACGTGGCGATGATCTTGGCATATGGGTCTGTGAAATGGTGGAAGATTTTCAGCCCAGATCAGTGCTCGGGAATCAACCGTTTCGTGGCCCTGTTTGCGGTTCCCCTGTTGTCCTTCCACTTCATCTCCACCAACAACCCGTATGCCATGAATTTGAGATTCATAGCAGCAGATTCGCTGCAGAAGATCATCATACTGGCAATGCTGGTCATATGGGCCAAGGTGGGCAAGAGCGGG---------------------------------------------------------------------------------------------------------------…
	PINH_Thuja_plicata	---------------------------------------------------------------------------------------------------------------------------------------------------------------------------------------------------------------------------------------------------------------------------------------------------------------------------------------------------------------------------------------------------------------…
	PINH_Thujopsis_dolabrata	---------------------------------------------------------------------------------------------------------------------------------------------------------------------------------------------------------------------------------------------------------------------------------------------------------------------------------------------------------------------------------------------------------------…
	PINH_Tsuga_heterophylla	ATGATCAATGGAGGAGACATATACAACGTACTCTCTGCAGTGGTGCCACTGTACGTGGCGATGATCTTGGCATACGGGTCAGTGAAATGGTGGAAGATTTTCAGCCCAGATCAGTGCTCGGGAATCAACCGTTTCGTGGCCCTGTTCGCGGTTCCCCTGCTCTCCTTCCATTTCATCTCAACTAACAACCCATATACCATGAATTTGAGATTCATAGCAGCAGATTCTCTGCAGAAGATCATGATACTGGC----------------------------------------------------------------------------------------------------------------------------------------------------…
	PINH_Zamia_fischeri	---------------------------------------------------------------------------------------------------------------------------------------------------------------------------------------------------------------------------------------------------------------------------------------------------------------------------------------------------------------------------------------------------------------…
	PINI_Cedrus_libani	ATGATCCAGGCAAGAGACTTGTACACTGTAGTAAGTGCTGTAGTCCCACTGTATGTTACGATGTTTCTGGCTTATGGGTCTGTGAAATGGTGGAAGATCTTCACCCCGGAGCAATGTGCGGGGATCAATAGATTTGTGGCCATATTTGCAGTGCCACTTTTGTCATTTAAGTTCATTTGT---------------------------------------------------------------------------------------------------------------------------------------------------------------------------------------------------------------------------…
	PINI_Chamaecyparis_lawsoniana	ATGATCAGTGCAAAAGACTTGTACACGGTGATAAGTGCAGTAGTTCCTCTGTACGTGACAATGTTTCTGGCTTATGGGTCTGTGAAATGGTGGAAGGTCTTCAGCCCGGAGCAGTGTGCTGGGATCAATAGATTTGTTGCTATATTTGCAGTGCCTC--------------------------------------------------------------------------------------------------------------------------------------------------------------------------------------------------------------------------------------------------…
	PINI_Cycas_rumphii	ATGATAAGTGGCGGGGACTTGTATACGGTTCTGAGTGCTGTAGTTCCACTGTATGTTGCAATGTTCTTGGCATACGGATCAGTGAGATGGTGGAAGATCTTCAGCCCAGAACAGTGTGCAGGGATCAATAGATTCGTTGCAATATTTGCTGTGCCTCTTCTGTCGTTTGAGGTCATATCGAAGATCGATCCTTATCGGATGAATTTTCAGTTTATTGCTGCAGACGGAATATCGAAAGTCATGGTGCTTTTGGTACTGGCAGTGTGGGCCAAATGCTCTCAAAGAGGTAGCCTGGACTGGGTTATCACGCTCTTCTCACTGTCAACCCTTCCCAATACTCTGGTGATGGGCATTCCGTTATTGAAGGCGATGTATGGGGATTCGGCTGACAAGCTGATG…
	PINI_Glyptostrobus_pensilis	ATGATCAGTGCAAAAGACTTGTACACGGTAATAAGTGCAGTAGTCCCTCTGTACGTGACAATGTTTCTGGCTTATGGGTCTGTGAAATGGTGGAAGATCTTCAGCCCGGAGCAGTGTGCGGGGATCAATAGATTTGTTGCAATATTTGCAGTCCCTCTTCTGTCATTTGAGTTCATCTACAAAATCAACCCATACGAGATGAACTTTAGATTCATTGCAGCAGATGCCTTATCCAAGGCTATAGTGCTCCTAGTGCTGGTCCTGTGGGTGAGTTTTTCTGAAAAAGGAAGCTTGGATTGGGTTATTACAATATTCTCACTCTCAACTCTTCCAAATACTCTTGTCATGGGTATACCCCTCTTGAAGGCCATGTATGGAGACTATGCTGGGACTCTGATG…
	PINI_Manoao_colensoi	ATGATCCAGGCAAAAGACCTCTACACTGTGATAAGTGCAGTAGTCCCTCTTTACGTTACAATGTTTTTGGCTTATGGGTCTGTGAAGTGGTGGAACATCTTCAGCCCTGAGCAGTGTGCAGGGATCAACCGATTTGTTGCCATTTTTGCAGTGCCTCTTCTATCATTTGAGTTTATCTACAGCATCAATCCTTACAAGATGAACTTGAAATTCATTGCAGCAGATGTGATATCAAAAACCATGGTGCTTGTGGTTCTGGGTCTGTGGGGAAAATTCGCCAGAAAAGGAAGTTTGGATTGGGTTATAACATTATTCTCACTCTCAACTCTTCCCAACACGCTTGTGATGGGCATACCCCTCTTGAAAGCCATGTATGGAGATTATGCTGAGACTCTGATG…
	PINI_Nageia_nagi	ATGATCAAGGCAAAAGACCTCTACACTGTAATAAGTGCAGTATTCCCACTTTACGTGACAATGTTTTTGGCTTATGGATCTGTGAAGTGGTGGAATATCTTCAGCCCTGAGCAATGTGCTGGGATCAATCGATTTGTTGCCACGTTTGCAGTGCCTCTGCTATCATTTGAGTTTATCTACAACATCAATCCTTACAAGATGAACTTGAAATTCATTGCAGCGGATGTGATATCAAAGGTCATAGTGCTTGTGGTGCTGGGTCTCTGGGGAAAGTTTGCCAGAAAAGAAAGGTTGGATTGGGTTATCACATTATTCTCACTCTCAACTCTTCCCAACACACTTGTGATGGGCATACCCCTCTTGAAGGCCATGTATGGGG--------------------…
	PINI_Papuacedrus_papuana	---------------------------------------------------------ACAATGTTTCTGGCATATGGATCTGTGAAATGGTGGAAGATCTTCAGCCCGGAGCAGTGTGCTGGGATCAATAGATTTGTTGCTATATTTGCGGTGCCCCTTCTGTCATTTGAGTTCATCTACAAAATCAATCCATATGAGATGAACTTTAGTTTCATTGCAGCAGATGCCTTATCCAAGGCCATAGTGCTCCTACTGCTGGTCATGTGGGTGAGTTTTTCTGAAAAAGGAAGTTTGGATTGGGTTATTACAATCTTCTCACTCTCAACTCTTCCAAATACTCTTGTCATGGGCATACCCCTTTTGAAGGCCATGTATGGAGAGTATGCTGGGACTCTGATG…
	PINI_Podocarpus_rubens	ATGATCGAGGCAAAAGACCTCTACACTGTAATAAGTGCAATATTCCCCCTATACGTGACAATGTTTCTGGCTTATGGGTCTGTGAAGTGGTGGAATATCTTCAGCCCTGAGCAATGTGCTGGGATCAATCGATTTGTTGCCACGTTTGCAGTGCCTCTTCTATCATTTGAGTTTATCTACAACATCAATCCTTACAAGATGAACTTCAAATTCATTGCAGCAGATGTGATATCAAAGGCCATAGTGCTTGTGGTGCTGGGTCTCTGGGGAAAGTTTGCCAGAAAAGAAAGGTTGGATTGGGTTATCACATTATTCTCACTGTCAACTCTTCCGAACACACTTGTGATGGGCATACCCCTCTTGAAGGCCATGTATGGGGACTATGCTGAGACTCTGATG…
	PINI_Prumnopitys_andina	ATGATCAAGGCTAAAGACCTCTACGCTGTAATGAATGCAGTAGTCCCCCTTTACGTGACAATGTTTTTGGCTTATGGGTCTGTGAAGTGGTGGAATGTGTTCAGCCCAGAGCAGTGTGCTGGGATCAATCGATTTGTTGCCATATTTGCAGTGCCTCTTCTATCATTCGAGTTTATCTACAAGATCAATCCTTACAAGATGAACTTGAGATTCATTGCAGCAGATGTGATATCAAAGGCCATAGTGCTTGTGGTGCTAGGCCTCTGGGGGAAATTTGCCAGAAAAGGAAGGTTGGATTGGGTTATCACATTATTTTCACTCTCGAGTCTTCCGAACACACTTGTGATGGGCATACCGCTATTGAAGGCCATGTATGGAACTTATGCGGAGACTCTGATG…
	PINI_Sundacarpus_amarus	ATGATCAAGGCTAAAGACCTCTACGCTGTAATGAATGCAGTCGTCCCCCTTTACGTGACAATGTTTTTGGCCTATGGGTCTGTGAAGTGGTGGAATGTCTTCAGCCCAGAGCAGTGTGCAGGGATCAATCGATTTGTTGCCATATTTGCAGTGCCTCTTCTATCATTCGAGTTTATCTACAACATCAATCCTTACAAGATGAACTTGAGATTCATTGCAGCAGATGTGATATCAAAGGCCATAGTGCTTGCGGTGCTAGGCCTCTGGGGCAAATTTGCCAGAAAAGGAAGCTTGGATTGGGTTATCACATTATTCTCACTCTCGAGTCTTCCCAACACGCTTGTGATGGGCATACCCCTACTGAAGGCCATGTATGGAAATTATGCGGAGACTCTGATG…
	PINI_Taxus_baccata	ATGATCAGTGCGAAAGACTTGTACACTGTAGTAAGTGCAGTAGTCCCACTGTACGTGACGATGTTTTTGGCTTATGGGTCTGTAAAATGGTGGAAGATCTTCAGCCAGGAGCAGTGTGCAGGGATCAATAGATTTGTTGCCATATTTGCTGTCCCTCTTTTGTCATTTGAGTTCATCTACAATATCAATCCATACG-----------------------------------------------------------------------------------------------------------------------------------------------------------------------------------------------------------…
	PINI_Thujopsis_dolabrata	ATGATCAGTGCAAAAGACTTGTACACGGTGATAAGTGCAGTAGTCCCTCTGTACGTGACAATGTTTCTGGCTTATGGGTCTGTGAAATGGTGGAAGATCTTCAGCCCGGAGCAGTGTGCTGGGATCAATAGATTTGTTGCTATATTTGCAGTGCCTCTTCTGTCATTTGAGTTCATCTACAAAATCAATCCATATGAGATGAACTTTAGATTCATTGCAGCAGATGCCTTATCTAAGGCCATAGTGCTCCTAGTGCTGGTCATATGGGTGAGTTTTTCTGAAAAAGGAAGCTTGGATTGGGTTATTACAGCATTCTCACTCTCAACTCTTCCAAATACTCTTGTCATGGGCATACCCCTTTTGAAGGCCATGTATGGAGAGTATGCTGGGACTCTGATG…
	PINI_Torreya_taxifolia	------------------------------------GCAGTAGTCCCACTGTATGTAACAATGTTTCTGGCTTATGGGTCTGTAAAATGGTGGAAGATCTTCAGCCACGAGCAGTGTGCAGGGATCAATAGATTTGTTGCTATATTTGCAGTCCCTCTTCTGTCATTTGAGTTCATCTACAACATCAATCCATACGAGATGAACTTTAGATTCATTGGAGCAGATGTTTTATCAAAGGCCATAGTG---------------------------------------CTNAGCTTGGATTGGGTTATTACATTATTCTCACTCTCAACTCTTCCAAATACTCTTGTCATGGGCATACCCCTCTTGAAGGCCATGTATGGAGACTATGCTAAGACTCTGATG…
	PINI_Tsuga_heterophylla	ATGATCAATGCAAAGGACTTGTACACTGTAATAAGTGCTGTAGTCCCACTGTATGTCACGATGTTTCTGGCTTACGGGTCTGTGAAATGGTGGAAGATCTTCAGCCCGGAGCAATGTGCAGGGATCAATAGATTTGTGGCCATATTTGCAGTGCCACTTCTGTCATTTAAGTTCATCTGTAAAATCAATCCTTATGAGATGAACTTCAGATTCATTGCAGCAGATGTGATATCCAAAATCATAGTGCTTCTAGTGCTGGGCCTGTGGGGAAGATTTGCCAAGAGAGGAAACTTGGATTGGTTTATCACATTATTTTCACTGTCAACGCTTCCCAACACTCTCGTCATGGGCATACCCCTTCTGAAGGCCATGTATGACGGA------------------…
	PINI_Zamia_fischeri	---------------------------------------------------------------------------------------------------------------------------------------------------------------------------------------------------------------------------------------------------------------------------------------------------------------------------------------------------------------------------------------------------------------…
	PINJ_Adiantum_aleuticum	ATGATCAAAATTAGCGACCTCTACAATGTACTCAGTGCTGTGGTGCCTCTGTATGTTGCCATGATTCTCGCCTACAGCTCGGTAAAATGGTGG---ANNTTTACACCGGATCAATGCTCCGGAATCAACAGATTTGTGGCGCTCTTTGCCGTCCCCCTGCTGAGCTTCCGCTACATCTCCAGCAACAACCCCTTTACCATGAACTTCCGCTTCTTGGCAGCCGACTCTGTCGCTAAGATAATGGTCCTTGCAGTGCTCCTAATATGGGTGAAGTTTAGTAGAAATGGAAGCATTGATTGGATGATCACACTTTTCTCTCTTGCCACTCTCCC-------------------------------------------------------------------…
	PINJ_Azolla_caroliniana	ATGATCTCAATCCATGACCTCTACAATGTGCTGAGTGCGGTGATTCCGCTGTATGTGGCGATGATGGTGGCCTATGGCTCAGTGAAATGGTGGAAGATATTCACTCCCGACCAATGCTCTGGCATCAATCGCTTCGTTGCTCTGTTTGCTGTGCCTCTTCTGAGCTTCCATTTCATAGCCAGCAACAACCCATTCACCATGAATTTCCAGTTCCTAGCGGCTGATTCTCTGGCCAAACTGATGGTGATTGTGGTCTTGGTAG-----------------------------------------------------------------------------------------------------------------------------------------…
	PINJ_Equisetum_diffusum	-------------------------------------------TTCCGTTATATGTAGCGATGTTTGTGGCGTACGGTTCTGTAAGGTGGTGGAACATTTTTACGCCGGACCAATGCTCCGGTATTAACCGGTTCGTGGCCATATTTGCCGTCCCTTTGCTCTCCTTCGTTTTCATTTCCGAAAATAATCCGTATACTATGAATTTCCATTTCTTAGCTGCCGACTCCCTAGCAAAACTGCTGGTTCTAATTGTGTTAGCGGTCTGGCTTAGATTAAGCCGCAATGGTAGCTTGGATTGGGTTATTACCCTCTTTTCGCTCTCTACTCTACCCAACACTCTGGTCATGGGTATCCCGTTGCTCCGTGCTATGTATGGGGATTTCTCCGGTAACCTCATG…
	PINJ_Polypodium_amorphum	ATGATCAAAATCAGTGACCTTTACAATGTGCTCAGTGCAGTGGTGCCTCTCTATGTGGCAATGATCTTAGCTTACAGCTCAGTGAAATGGTGGAAGATCTTCACACCCGATCAATGCTCCGGAATCAATCGCTTCGTGGCCCTTTTCGCTGTGCCCCTGCTCAGCTTCCATTACATTTCCACCAACAACCCCTTCACGATGAATTTCCGCTTCTTGGCAGCTGATTCTGTTGCCAAAATGATGGTCCTCATGGTACTTTTTATATGGGTAAAATTTAGCAGAAACGGAAGCATTGATTGGATGATTACACTCTTCTCACTTGGAACTCTCCCCAA----------------------------AAAGCCATGTATGGTGACTTCTCTGGGGACCTCATG…
	PINJ_Polypodium_hesperium	ATGATCAAAATCAGTGACCTTTACAATGTGCTCAGTGCAGTGGTGCCTCTCTATGTGGCAATGATCTTAGCTTACAGCTCAGTGAAATGGTGGAAGATCTTCACACCCGATCAATGCTCCGGAATCAATCGCTTCGTGGCCCTTTTCGCTGTGCCCCTGCTCAGCTTCCATTACATTTCCACCAACAACCCCTTCACGATGAATTTCCGCTTCTTGGCAGCTGATTCTGTTGCCAAAATGATGGTCCTCATGGTACTTTTTATATGGGTAAAATTTAGCAGAAACGGAAGCATTGATTGGATGATTACACTCTTCTCACTTGGAACTCTCCCCAACACACTGGTGATGGGGATTCCCTTGCTTAAAGCCATGTATGGTGACTTCTCTGGGGACCTCATG…
	PINJ_Vittaria_lineata	ATGATAAAGATTAGTGATCTGTATAATGTACTCAGCGCTGTGGTGCCTCTATATGTCGCCATGATCCTGGCATACAGCTCAGTGAAATGGTGGAAGATCTTTACACCTGATCAGTGCTCAGGAATCAACAGATTTGTAGCTCTCTTTGCTGTTCCCCTCCTGAGCTTCCAGTACATCGCCAGCAACAACCCATTCAATATGAACTTCCGCTTCCTGGCAGCGGACACTCTTGCTAAGGTTATGATCCTCGCCTCGTGGTACTCC---------------------------------------------------------------------------------------------------------------------------------------…
	PINK_Angiopteris_evecta	ATGATCAGCATCAAGGATTTGTACAATGTGTTGAGCGCCATGGTTCCTCTCTACGTCGCAATGATCCTCGCGTATGGATCAGTTCGATGGTGGAAGATCGTCACTCCCGTCCAGGGTGCCGGGATCAACCGGTTTGTGGCCGTCTTCGCCGTGCCGCTGCTCTCGTTCCATTTCATATCCTCCAACAATCCTTACAAAATGGACGGCCCTTTCATCCTGGCCGATTCCGTTGCCAAGCTCGCAATCTTCGTCGTCCTGGCCGCCTGGGCAAGATTCTCGCGAAACGGTAGCTTGGATTGGCTCATCACGCTCTTCTCCGTCGCCACTCTTCCGAACACGTTGGTAATGGGAATCCCCCTGCTGGAGGCCATGTATGGAAGGTACTATGGGGATCTCATG…
	PINKalp_Psilotum_nudum	------------------------------------------------TTATATGCGGCAATGATCTTAGCTTATGGATCGGTGAGGTGGTGGAAGATCTTTACTCCCGTCCAATGTTCAGGCATCAACCGTTTTGTTGCTACATTTGCTGTTCCCTTCTTGTCATTCCATTTCATATCCAGGAATAATCCTTACAAAATGGATGGTTTGTTTATTTTAGCTGACACCATCTCCAAAGTATTAATGTTCTCGGCATTGTTAGTCTGGTCAAGATTTTCACGCAGTGGCAGTTTGGATTGGTTGATCACTCTTTTCTCGGTTGCAACACTTCCCAACACCCTTGTAATGGGAATACCTTTGTTGGAGGCCATGTACGGAAGCTTTTATGGTGG-------…
	PINKbet_Psilotum_nudum	ATGATCAGTGCCCGCGATTTCTACAATGTCTTGGCCGCCATGGTGCCGCTGTACGTGGCAATGATATTAGCTTACGGATCAGTGAGGTGGTGGAAAATTTTTACACCTGTCCAATGCTCAGGGATTAATCGCTTTGTAGCAGTGTTCGCTGTTCCCCTGCTATCATTCTATTTCATATCCAAGAGCAATCCATACAAGATGGATGGGTTATTCATTCTGGCTGATACCGTTTCTAAGTTTGTTGTGCTTGCAGTGGTAGTTACCTGGACTAAATTTTCAAGAAGTGGC---------------------------------------------------------------------------------------------------------------…
	PINK_Adiantum_aleuticum	--------------------------------------------------------------------------------------------------------------------------------------------------------------GCTTTCATTCCATTTCATTTCAACTAATGATCCATACAAAATGGATGGTCTTTTCATCCTAGCAGACACCATATCCAAGATTGCTGTTTTAGCGTTGCTTGCCATATGGGCAAAGTTTTCGAGGAGTGGAAGTTTGGATTGGATGATCACTCTCTTTGCATTGGCCACTCTTCCCAACACTCTAGTAATGGGGATTCCTCTACTAGCAGCTATGTATGGTGAATTCTATGGAGGGCTCATG…
	PINK_Argyrochosma_nivea	ATGATTACCATAAAGGATTTCTACAATGTGATGAGTGCCATGGTGCCATTGTATGCAGCAATGATCCTTGCATACGGCTCAGTTCGATGGTGGAAGATTTTCACTCCGGTGCAATGCGCAGGCGTCAATCGCTTCGTCGCGGTGTTCGCGGTGCCTCTCCTTTCCTTCCATTTCATTTCAACTAATGATCCATACAAAATGGATGGTCTCTTCATTCTAGCAGACACCATATCCAAGATTGTTGTATTAGTGCTGCTTGCCGTATGGGCGAAGTTCTCACGAAGTGGAAGTTTGGATTGGATGATCACTCTCTTCGCATTGGCAACTCTTCCCAACACTTTAGTTATGGGGATACCTCTACTAGCAGCTATGTATGGAGAATTCTATGGAAATCTCATG…
	PINK_Asplenium_platyneuron	ATGATTTCCGTCAAAGACCTCTACAATGTCCTCAGTGCCATGGTGCCCCTGTATGCGGCAATGATCATCGCATTCGGCTCTGTGAGATGGTGGAAAATCTTCACCCCAGTGCAATGTGCGGGCATCAACCGCTTTGTCGCAGTGTTTGCGGTGCCTCTCCTTTCATTTCACTTCATATCAACCAATGATCCGTATAAGATGGATGGTCTCTTCATTCTAGCAGACACTATATCCAAGCTTGCAGTGCTGATCGTACTTGCTGCTGTGGCAAAGTTTTCGCGCAGTGGAAGTTTGGACTGGATGATAACTCTGTTTGCTCTGGCAACTCTCCCCAATACTCTTGTGATGGGGATCCCCCTCCTTGCAGCTATGTATGGGGAATTCTATGGAGGGCTCATG…
	PINK_Athyrium_filix	ATGATTAGCATTAAGGACCTCTACAATGTGCTGAGTGCTATGGTGCCGCTGTATGCGGCGATGATCCTCGCATACGGCTCTGTGAGATGGTGGAAGATCTTCACGCCGGTGCAATGTGCGGGCATTAACCGTTTTGTCGCAGTGTTTGCAGTGCCTCTCCTTTCATTTCACTTCATATCAACTAATGATCCATACAAAATGGATGGTCCCTTCATTCTAGCAGACACTAT-------------------------------------------------------------------------------------------------------------------------------------------------------------------------…
	PINK_Cystopteris_fragilis	ATGATTAGCGGTAAGGACCTCTACAATGTGCTGAGTGCTATGGTGCCGCTGTATGCGGCGATGATCGTCGCATACGGCTCCGTGAGATGGTGGAAGATCTTTACGCCGGTGCAATGTGCGGGCATTAACCGATTTGTTGCAGTGTTTGCAGTGCCTCTGCTTTCATTTCACTTCATATCAACTAACGATCCATACAAAATGGATGGTCTCTTCATTCTAGCAGACACCATCTCCAAGCTTGCCGTTCTAATGGTACTCGCCGCTTGGGCAAAATTTTCACGGAGTGGAAGTTTGGATTGGATGATAACGCTCTTTGCGCTGGCAACTCTCCCCAATACTCTTGTGATGGGAATCCCTCTTCTTGCGGCTATGTATGGGGATTTCTATGGAGGGCTCATG…
	PINK_Equisetum_diffusum	ATGATTACTCTCAAGGATTTGTACACAGTCCTAAGCGCAATGGTGCCACTCTATGCGGCGATGATTCTAGCTTACGGCTCCGTTCGATGGTGGAAGATCTTCACGCCTGCGCAATGCGCGGGAATAAACCGCTTCGTGGCTGTTTTTGCCGTCCCTCTTCTCTCCTTCCACTTCATCTCCTCCAACAACCCCTACAC----------------------------------------------------------------------------------------------------------------------------------------------------------------------------------------------------------…
	PINK_Gymnocarpum_dryopteris	ATGATTAGCATTAAGGACCTCTACAATGTGCTGAGTGCTATGGTGCCGCTGTATGCGGCGATGATCCTCGCATACGGCTCCGTGAGATGGTGGAAGATCTTTACGCCGGTGCAATGTGCGGGCATTAACCGTTTTGTTGCAGTGTTTGCAGTGCCTCTCCTTTCATTTCACTTCATATCCACTAATGATCCATACAAAATGGATGGTCTCTTCATTCTAGCAGACACTCTCTCCAAGCTTGCCGTTCTAATCGTCCTCGCTGCTTGGGCAAAATTTTCACGGAATGGAAGTTTGGATTGGATGATAACTCTCTTTGCTTTGGCAACTCTCCCCAATACTCTTGTGATGGGGATCCCTCTTCTTGCAGCTATGTATGGGGAATTCTATGGAGGGCTCATG…
	PINK_Notholaena_montieliae	ATGATTACCTTAAAGGATTTCTACAATGTGATGAGTGCTATGGTGCCACTGTATGCAGCAATGTTCCTTGCATACGGCTCAGTTCGATGGTGGAAGATTTTCACTCCGGTGCAGTGCGCTGGAGTTAATCGCTTCGTTGCGGTGTTTGCGGTGCCTCTCCTTTCCTTCCATTTCATTTCAACCAATAATCCATACGAAATGGATGGTCTCTTCATTCTAGCAGACACCATATCCAAGATTGTTGTACTAGTGTTGCTTGCCGCATGGGCAAAGTTTTCAAGGAGTGGAAGCTTGGATTGGATGATCACTCTCTTTGCATTGGCAACTCTTCCCAACACTCTAGTTATGGGAATTCCTCTACTAGCAGCTATGTATGGAGAATTCTATGGAAAGCTCATG…
	PINK_Pityrogramma_trifoliata	ATGATCACCATAAAGGATTTCTACAATGTGATGAGTGCTATGGTGCCGCTGTATGCGGCCATGTTCCTTGCATACGGCTCGGTGAGATGGTGGAAGATCTTCACTCCCGTGCAATGCGCCGGCATCAATAGGTTCGTCGCCGTGTTCGCAGTTCCGCTCTTGTCATTCCACTTCATCTCAACCAATGATCCATACAAAATGGATGGCGTCTTCATCCTCGCGGACACAATATCCAAGATTGCGGTGTTGCTGCTGCTTGCGGCGTGGGCGAAGTTTTCGCGCAGCGGAAGCTTAGATTGGATGATCACCCTCTTTGCATTGGCAACCCTTCCCAACACTCTGGTGATGGGGATACCTCTGTTAGCAGCTATGTACGGTGAATTCTACGGAGGGCTCATG…
	PINK_Polypodium_amorphum	----------------------------------CAGCCATTATGCCGCTCTACGCGGCAATGATTGTCGCTTACGGCTCCGTGAGATGGTGGAAAATCTTTACACCTGTGCAATGCGCCGGCATTAACCGCTTTGTCGCTGTGTTCGCCGTGCCTCTCCTTTCTTTCCACTTCATCTCTACTAATGATCCTTACAAAATGGATGGTCTCTTCATCCTTGCAGACACCATCTCCAAGCTTGCTGTTCTAATGGTGCTTGCCGCTTGGGCGAAGTTCTCTCGGAGCGGCAGCTTGGATTGGATGATAACTCTCTTTGCTCTGGCAACCCTTCCCAACACTCTTGTCATGGGGATCCCTCTTCTGGCAGCTATGTATGGGCCCTTCTATGGAGGGCTCATG…
	PINK_Polypodium_hesperium	ATGATTAACATTAAGGACCTCTACAATGTGCTGAGCGCCATAATGCCGCTCTACGCGGCAATGATCGTCGCTTACGGCTCCGTGAGATGGTGGAAAATCTTTACACCCGTACAATGCGCGGGCATTAACCGCTTCGTCGCTGTGTTTGCTGTGCCTCTCCTTTCTTTCCACTTCATCTCTACTAATGATCCTTACAAAATGGATGGTCTCTTCATCCTTGCCGACACCATCTCCAAGCTTGCTGTTCTAATGGTGCTTGCCGCTTGGGCGAAGTTTTCTCGCAGCGGCAGCTTGGATTGGATGATAACTCTCTTTGCTCTGGCAACCCTTCCCAACACTCTTGTCATGGGGATCCCTCTTCTGGCAGCTATGTATGGGCCCTTCTATGGAGGGCTCATG…
	PINK_Vittaria_lineata	ATGATAACGATAAAGGACTTCTACAACGTTATGAGCGCCATGGTGCCGCTGTACGCCGCGATGATCCTGGCGTACGGCTCGGTACGATGGTGGAAGATTTTCACTCCGGTGCAATGCGCGGGAGTGAATCGCTTCGTCGCCGTCTTCGCAGTGCCTCTGCTCTCGTTCCACTTCATCTCGACGAACGATCCGTACAAAATGGATGGCCTCTTCATTCTAGCAGACACCATCTCCAAGATTGTCGTGCTACTGCTACTGAGCGTCTGGGCAAAATTCTCGCGGAGGGGCAGCTTGGACTGGATGATCACTCTGTTTGCACTGGCAACCCTTCCAAACACGCTGGTAATGGGGATTCCCCTTCTGACGGCAATGTACGGAGGCTTCTACGGGGGCCTCATG…
	PINK_Woodsia_scopulina	-----------------------------------------------------------------------------------------------------------------------------------TTTTGTCGCTGTGTTTGCAGTGCCTCTCCTTTCATTTCACTTCATATCAACTAATGATCCATACAAAATGGATGGTCTCTTCATTCTAGCAGACACCATCTCCAAGATTGCTGTTTTAATGGTACTTGCCGCTTGGGCGAAATTTTCACGGAGCGGAAGTTTGGATTGGATGATAACTCTCTTTGCTTTGGCAACTCTCCCCAATACTCTTGTGATGGGGATCCCTCTTCTTGCAGCTATGTATGGGGAATTCTATGGAGGGCTCATG…
	PINKalp_Anemia_tomentosa	ATGATCACTTTCAAGGACCTCTACAGTGTACTGAGTGCTATGGTGCCGCTATACGCAGCTATGATACTTGCGTATGGATCCGTGAGATGGTGGAAAATCTTTACTCCTGTGCAATGCTCCGGCATCAACCGCTTTGTTGCAGTATTCGCTGTGCCCCTTCTCTCTTTCCATTTCATCTCCACGAACGATCCTTACAAAATGGATGGCCTCTTCATCCTCGCCGACACCATATCAAAGCTCGCTATCCTACTGGTGCTCGCAGCATGGGCCAAATTTTCACCCAGCGGCAGCTTGGATTGGATGATCACCCTCTTCGCACTCGCAACGCTCCCCAACACACTGGTTATGGGCATTCCCCTCCTCTCCGCCATGTATGGCGGCTTCTATGGAGGCCTCATG…
	PINKbet_Anemia_tomentosa	ATGATCACTTTCAGTGACCTCTACTCTGTGCTTAGTGCCATGGTCCCCCTCTACGCAGCAATGCTGCTAGCTTATGGATCAGTGCGATGGTGGAAGATCTTCACGCCTGTCCAATGCGCGGGCATCAACCGATTCGTCGCCGTGTTCGCTGTGCCCCTTCTCTCCTTTCACTTCATCTCCACCAACAACCCATATAAGATGGATGTCAGCTTCATCCTTGCAGACACTATATCTAAACTTGCCATTCTGATGGTGCTGGCATCATGGGCAAAGTTCGCTCACACGGGCAGCTTGGATTGGATGATCACCATCTTTGCGCTCGCCACGCTCCCAAACACCCTTGTCATGGGCATTCCCTTGCTCACAGCTATGTATGGGAGCTTCTATGGAGGGCTGATG…
	PINL_Argyrochosma_nivea	ATGATCACCATCGAGGATCTTTACAATGTGCTTAGTGCACTAGCGCCTCTATATGTGGCCATGATTTTAGCATATGGGTCGGTAAGGTGGTGGAAGATATTCACTCCTGTTCAATGTTCAGGAATCAACCGTTTCGTATCTGTGTTTGCCGTGCCATTACTTTCTTTCCATTTCATTTCCACAAACAATCCTTACATGATGGATGGTCCCTTCATTCTAGCAGACACTCTTTCCAAATTAGCAGTACTGCTTGCATTGGCCACATGGGTCAAATTCTCACCTAA-------------------------------------------------------------------------------------------------------------------…
	PINL_Asplenium_platyneuron	ATGATTTCCATCAAAGAACTTTACACAGTGCTTAGTGCAATGGTGCCTCTGTATGTGGCGATGATTTTAGCCTATGGGTCCGTGAGATGGTGGAAGATATTTACTCCTGTTCAATGCTCGGGTATCAACCGATTTGTCGCCGTGTTTGCTGTGCCCCTACTATCTTTTCATTTCATATCAACGAATGATCCTTACAAAATGGATGGCCTCTTCATCCTAGCAGACACGTTGTCGAAGCTAGCTGTTTTACTTGCGCTAGCCGCATGGGTCAAATTCTCACGGCATGGGAGCTTGGATTGGATGATCACTCTCTTTGCCGTCGCAACCCTCCCCAACACTCTAGTCATGGGAATTCCCCTACTCACAGCTATGTATGGGAAGTTCTATGGAGGC------…
	PINL_Athyrium_filix	ATGATTTCCATCAAAGACCTTTACGCAGTGCTTAGCGCGATGGTGCCTCTGTATGTGGCGATGTTTTTAGCATATGGGTCAGTGAGATGGTGGAAGATCTTTACGCCTGTTCAATGTTCGGGTATCAACCGCTTTGTCTCCGTGTTTGCTGTGCCACTACTATCTTTTCATTTCATATCCACAAATGATCCTTACAAGATGGATGGCCCCTTCATTCTAGCAGACACACTTTCAAAGTTAGCTGTTTTGCTTGTGCTAGCCGCATGGGCCAAATTCTCGCCGAATGGGAGCTTGGATTGGATGATCACCCTCTTCGCCGTTGCTACTCTCCCAAACACTCTAGTCATGGGAATTCCCCTACTCAAATCTATGTACGGGTTGTTCTATGGAGGTCTAATG…
	PINL_Cystopteris_fragilis	ATGATTTCCATCAAAGACCTTTACACAGTGCTTAGTGCGATGGTGCCTCTGTATGTGGCTATGATTTTAGCATATGGGTCAGTGAGATGGTGGAAGATCTTTACGCCTGTTCAGTGTTCGGGTATCAACCGCTTTGTCTCTGTGTTCGCTGTGCCGCTACTATCTTTTCATTTCATATCCACAAATGATCCTTACAAGATGGATGGCCCTTTCATTCTAGCCGACACACTCTCAAAGTTAGCTGTTTTGCTTGTGCTAGCCGCATGGGTCAAATTCTCGCCTAATGGGAGCTTGGATTGGATGATCACCCTC---------------------------------------------------------------------------------------…
	PINL_Gymnocarpum_dryopteris	ATGATTTCCATCAAAGACCTTTACACAGTGCTTAGTGCGATGGTGCCTCTGTATGTGGCGATGATTTTAGCATATGGGTCAGTGAGGTGGTGGAAGATCTTTACGCCTGTTCAATGTTCGGGTATCAACCGCTTTGTCTCTGTGTTTGCTGTGCCACTACTATCTTTTCATTTCATATCCACAAATGATCCTTACAAGATGGATGGCCCTTTCATTCTAGCAGACACGCTTTCAAAGTTAGCTGTTTTGCTTGTGCTAGCCGCTTGGGTCAAATTCTCGCCGAATGGGAGCTTGGATTGGATGATCACCCTCTT-------------------------------------------------------------------------------------…
	PINL_Myriopteris_eatonii	ATGATCACCATTGAAGATCTTTACAATGTGCTTAGCGTGTTAGTGCCTCTTTATGTGGCCATGATTTTAGCATATGCGTCAGTAAGGTGGTGGAAGATATTCACTCCTGTGCAATGTTCAGGAATCAACCGTTTCGTATCAGTGTTTGCGGTGCCATTACTTTCTTTCCATTTCATTTCCACAAACAATCCTTACATGATGGATGGTCCCTTCATTCTAGCAGACACTCTTTCAAAGCTGGCAGTCCTGCTTGCATTGGCCACATGGGTCAAATTCTCACCCAATGGCAGCTTGGATTGGATGATCACCCTCTTCGCTGTAGCCACTCTTCCGAACACACTTGTCATGGGAATCCCTCTACTCTCAGCTATGTATGGGCAGTTTTATGGAGGTCTCATG…
	PINL_Notholaena_montieliae	ATGATTACCATCAAGGATCTCTACAATGTGCTCAGCGCGTTAGTGCCCCTATATGTGGCCATGATTTTAGCATATGGGTCGGTCAGGTGGTGGAAGATATTCACTCCTGTGCAATGTTCAGGAATCAACCGTTTCGTGTCTGCGTTTGCCGTGCCATTACTTTCTTTCCATTTCATCTCCAGCAACAATCCTTACATGATGGATGGTCCCTTCATTCTAGCAGACACTCTTTCAAAGCTGGCAGTCCTGCTTGCATTGGCCACATGGGTCAAATTCTCACCCAATGGCAGCTTGGATTGGATGATCACCCTCTTCGCCGTAGCCACTCTTCCGAACACTCTTGTCATGGGAATCCCTCTACTCTCAGCTATGTATGGGCAGTTTTACGGAGGTCTCATG…
	PINL_Polypodium_amorphum	ATGATTTCCATTAAAGACCTTTACAACGTACTTAGTGCAATGGCGCCCCTGTATGTGGCAATGATTTTGGCATATGGGTCAGTGAGATGGTGGAAGATCTTTACTCCTGTTCAATGTTCGGGTATCAACCGCTTTGTCTCCGTGTTTGCTGTGCCCTTACTATCTTTCCACTTCATCTCCACGAATGATCCTTACAAGATGGACGGCCCCTTCATTCTAGCAGACACGCTTTCAAAGCTAGCTGTTTTGATTGTGCTAGC-------------------------------------------------------------------------------------------------------------------------------------------…
	PINL_Polypodium_hesperium	ATGATTTCCATCAAAGACCTTTACAACGTGCTTAGTGCAATGGTGCCCCTGTATGTGGCAATGATTTTGGCATATGGGTCAGTGAGATGGTGGAAGATCTTTACTCCTGTTCAATGTTCGGGTATCAACCGCTTTGTCTCCGTGTTTGCTGTGCCCTTACTATCTTTCCACTTCATCTCCACGAATGATCCTTACAAGATGGACGGCCCCTTCATTCTAGCAGACACGCTTTCAAAGCTAGCTGTTTTGATTGTGCTAGCTGCATGGGTCAAATTCTCGCCGAATGGTAGCTTGGATTGGATGATCACCCTCTTCGCGGTCGCCACTCTCCCAAACACTCTAGTCATGGGAATTCCCCTGCTGACAGCCATGTACGGGAAGTTCTACGGAGGTCTGATG…
	PINL_Vittaria_lineata	ATGATCACTGGTGGAGATCTTTACAATGTGCTGAGTGCAATGATGCCTCTGTACGTGGCTATGATTTTAGCGTATGGGTCGGTACGGTGGTGGAAGATATTTACTCCTGTGCAATGTTCAGGAATCAACCGTTTTGTGTCTGTGTTTGCCGTGCCATTATTATCATTCCATTTTATCTCCACAAATAACCCATACAAGATGGATGGCCCTTTCATTCTAGCAGACACTCTGGCAAAGCTGGCGGTTTTGCTTGCATTGGGCACATGGGTGAAGTTCTCTCCCAGTGGAAGCTTGGATTGGATGATCACTCTCTTTGCTGTCGCTACTCTTCCCAACACGCTTGTGATGGGGATCCCTCTACTTTCTGCCATGTACGGGCAGTTCTATGGTGGCCTCATG…
	PINL_Woodsia_scopulina	ATGATTTCCATCAAAGACCTTTACACAGTGCTTAGCGCGATGGTGCCGCTGTATGTGGCGATGATTTTAGCATATGGGTCAGTGAGATGGTGGAAGATCTTTACACCTGTTCAATGTTCGGGTATCAACCGCTTTGTCTCGGTGTTTGCTGTGCCACTACTATCTTTTCATTTCATATCCACAAATGATCCTTACAAGATGGATGGCCCCTTCATTCTAGCCGACACACTTTCAAAGCTAGCTGTTTTGCTTGTGCTAGCTGCATGGGCCAAATTCTCGCCCAATGGGAGCTTGGATTGGATGATCACCCTCTTTGCCGTTGCAACTCTCCCAAACACTCTTGTCATGGGAGTTCCCCTACTCAAAGCTATGTATGGGGTATTCTATGAAGGTCTAATG…
	PINLalp_Pityrogramma_trifoliata	ATGATCACCATCAAGGATCTTTACAATGTTCTCAGTGCAATGGTTCCGTTGTATGTGGCAATGATATTAGCATACGGGTCCGTGAGGTGGTGGAAGATATTCACCCCTGTACAGTGCTCGGGAATCAACCGTTTTGTATCCGTGTTTGCTGTGCCACTGCTATCTTTCCATTTCATCTCTACAAACAATCCATACATGATGGACGGTCCTTTCATTCTTGCAGACACTCTTTCAAAGTTGGCAGTTTTGCTTGCATTGGCAACATGGGTGAAATTGTCACCCAATGGGAGCTTAGACTGGATGATCACCCTTTTCTCCGTTGCCACTCTCCCAAACACACTTGTCATGGGAATTCCCCTACTCTCTGCCATGTATGGGCAGTTCTATGGAGGCCTCAT-…
	PINLbet_Pityrogramma_trifoliata	ATGATTACCATCAATGATCTTTACAATGTCCTCAGTGCAATGGTTCCATTGTATGTCACAATGATATTAGCATATGGGTCCGTGAGGTGGTGGAAGATATTCACTCCTGTGCAATGCTCGGGAATCAACCGTTTTGTATCGGTGTTTGCTGTGCCACTTCTATCGTTCCATTTCATCTCTACAAACAATCCTTACATGATGGACGGTCCCTTCATTCTTGCAGACACTCTTTCAAAGTTAGCAGTTTTGCTTGCATTGGCAACATGGGTAAAATTCTCATCCAATGGGAGCCTGGACTGGATGATCACCCTTTTCTCAGTTGCCACTCTCCCAAACACACTTGTAATGGGAATCCCCCTACTCTCTGCTATGTATGGGCAGTTCTATGGAGGCCTCAT-…
	PINM_Adiantum_aleuticum	ATGATCACCTCCAAGGATCTCTACAATGTTTTGAGTGCCTTGGTGCCTCTCTACGTCGCCATGTTTCTGGCTTATGGGTCTGTTAGATGGTGGAAAATCTTCACGCCAGTGCAATGCTCAGGTATCAACCGCTTCGTTGCGGTGTTCGCCGTCCCCTTACTGTCTTTCCACTTCATCTCCACCAACAACCCTTACAAAATGGATGGCATCTTCATCTTAGCAGACACCATCTCCAAACTCGCGGTGCTGGCCGTCCTGAGCATATGGGCGAAATTCTTCAAGAACGGGAGCTTGGACTGGATGATCACCCTCTTCGCTGTGGCCACTCTTCCTAACACTCTTGTCATGGGCATCCCCATGCTCACTGCCATGTATGGCAAATTCTATGGTGGCCTCATG…
	PINM_Angiopteris_evecta	---------------------------------------------------------------------------------------------------------------------------------------------------------------------------------------------------------------------------------------------------------------------------------------------------------------------------------------------------------------------------------------------------------------…
	PINM_Argyrochosma_nivea	ATGATTACCCCCAAGGATCTCTACACTGTTTTGAGTGCCTTGGTGCCTCTCTATGTCGCCATGTTTCTAGCTTATGGGTCTGTCAGATGGTGGAAAATCTTCACGCCGGTGCAATGCTCGGGCATCAACCGCTTCGTCGCCGTGTTCGCGGTCCCCTTGCTTTCTTTCCACTTCATCTCCATCAACAACCCTTACAAGATGGATGGCACCTTCATCTTAGCTGACACCATCTCCAAGCTCGCCGTGCTCGTGGTCCTCGGCTTATGGGCAAAATTTTTCAAGAGCGGGAGCTTGGACTGGATGATCACGCTCTTCGCAGTCGCCACCCTTCCTAACACTCTTGTCATGGGCATCCCCATGCTCACTGCCATGTATGGCAAATTCTATGGTGGCCTCATG…
	PINM_Azolla_caroliniana	------------------------------------------------CTATATGTGGCTATGTTTCTAGCTTATGGCTCAGTGAAATGGTGGAAGATTTTCACCCCTGTGCAATGCTCAGGTATAAATCGATTTGTCGCAGTCTTCGCAGTCCCTCTACTCTCCTTCCACTTCATCTCTACCAACGACCCCTACAAAATGGATGGATTATTCATCCTTGCCGACACACTATC----------------------------------------------------------------------------------------------------------------------------------------------------------------------…
	PINM_Cystopteris_fragilis	ATGATATCCATCAAGGATCTCTACACTGTGTTGAGTGCTTTGGTCCCTCTCTATGTGGCCATGTTCCTGGCTTATGGGTCTGTTAAATGGTGGAAAATCTTCACGCCCGTGCAATGTTCGGGTATCAACCGCTTCGTAGCGGTGTTCGCGGTACCCTTACTGTCTTTCCACTTCATCTCCACCAACAACCCTTACAAGATGGATGGCGTCTTCATCCTCGCTGACACCATCTCCAAGCTCGCCGTGCTCGCTGTCCTCGCTGTATGGGCAAAATTTTCCAAAAGCGGGAGCTTGGATTGGATGATCACCCTCTTCGCTGTGGCCACCCTTCCCAATACCCTTGTCATGGGCATACCCATGCTCACCGCCATGTATGGCGAGTTCTACGGTGGCCTCATG…
	PINM_Gymnocarpum_dryopteris	ATGATATCCATCAAGGATCTCTACAGTGTGTTAAGTGCTTTGGTGCCTCTCTATGTGGCCATGTTTCTGGCTTATGGGTCTGTGAGATGGTGGAAAATCTTCACGCCCGTGCAATGTTCGGGTATCAACCGCTTCGTAGCGGTGTTTGCGGTACCCTTGCTTTCTTTCCACTTCATCTCCACCAACAACCCTTACAAGATGGATGGCCTCTTCATCCTTGCTGACACCATCTCCAAGCTTGCCGTGCTAGCTGTCCTCGCCGTATGGGCAAAATTTTCCAAAAGCGGGAGCTTGGATTGGATGATCACCCTCTTCGCTGTGGCCACCCTTCCCAATACCCTTGTCATGGGCATACCCATGCTCAGCGCCATGTATGGCGAGTTCTATGGTGGCCTCATG…
	PINM_Myriopteris_eatonii	-----------CAAGGATCTCTACAGTGTTTTGAGCGCCTTGGTGCCTCTCTATGTAGCCATGTTTCTGGCTTATGGGTCTGTCAGATGGTGGAAAATCTTCACACCGGTGCAATGCTCGGGCATCAACCGCTTCGTCGCCGTGTTTGCAGTCCCCTTGCTTTCGTTCCACTTCATTTCCACTAACAACCCTTACAAGATGGATGGCACCTTCATCTTAGCCGACACCATATCCAAGCTCGCCGTGCTCGCGGTCCTCGGCTTATGGGCGAAATTTTTCAAGAGCGGGAGCTTGGATTGGATGATCACGCTCTTCGCTGTCGCCACCCTTCCTAACACTCTTGTCATGGGCATCCCCATGCTCACTGCCATGTATGGAAAATTCTATGGTGGCCTCATG…
	PINM_Notholaena_montieliae	--------------------------------------------------------------------------------------------------------------------------------------------------------------------------------------------------------------------------------------CCACCAGCTCGCCGTGCTCGGGGTCCTCGGCTTATGGGCAAAATTTTTCAAGAGCGGGAGCTTGGACTGGATGATCACGCTCTTCGCTGTCGCCACCCTTCCTAACACTCTTGTCATGGGCATCCCCATGCTTACTGCCATGTATGGCAAATTCTATGGTGGCCTTATG…
	PINM_Pityrogramma_trifoliata	ATGATTAGCGCTAAGGATCTGTATACCGTTCTGAGTGCCTTGGTTCCTCTTTATGTGGCTATGTTCCTAGCTTATGGCTCTGTGAGATGGTGGAAAATTTTCACTCCGGTTCAATGCTCGGGCATCAATCGCTTCGTGGCAGTGTTTGCGGTACCCTTGCTTTCTTTCCACTTCATCTCCACCAACGACCCTTACAAAATGGATGGTAAGTTCATCTTAGCAGACACCATCTCCAAGCTCGCCGTCCTGCTGGTTCTCGGCATATGGGCGAAATTCTTCAAGATCGGGAGCTTGGACTGGATGATCACCCTCTTTGCTGTGGCCACCCTCCCTAACACTCTTGTCATGGGCATCCCCATGCTTACTGCAATGTATGGAAATTTCTATGGCGAACTCATG…
	PINM_Polypodium_amorphum	ATGATAAACATCAAGGATCTCTACGCTGTGCTCAGTGCTTTGGTGCCTCTCTATGTGGCCATGTTTCTGGCTTATGGGTCTGTGCGGTGGTGGAAAATCTTCACGCCCGTGCAGTGTTCGGGTATTAACCGCTTTGTTGCCGTGTTTGCGGTACCCTTGCTGTCGTTCCACTTCATCTCCACCAATAACCCTTACAAGATGGATGGTCTCTTCATCCTCGCCGACACCGTCTCCAAGCTTGCCGTGCTAGCAGTCCTCGGCGTCTGGGCGAAATTTTCCAAAAGTGGGAGCTTGGATTGGATGATCACCCTCTTTGCTGTGGCCACTCTTCCCAATACCCTTGTCATGGGTATCCCCATGCTCACTGCCATGTATGGCAAATTCTATGGTGGCCTCATG…
	PINM_Woodsia_scopulina	ATGATTAGCAGCAAGGATCTCTACAATGTGCTAAGTGCTTTGGTGCCTCTCTATGTGGCCATGTTTCTGGCTTATGGGTCTGTGAGATGGTGGAAAATCTTCACGCCCGTGCAATGTTCGGGTATCAACCGCTTCGTAGCAGTGTTCGCGGTACCCTTACTTTCTTTCCACTTCATCTCCACCAACAACCCTTACAAGATGGATGGCCTCTTCATCCTCGCTGACACCATCTCGAAGCTCGCCGTGCTAGCAGTCCTCGGTGTATGGGCAAAATTCTCCAAACATGGGAGCTTGGACTGGATGATCACCCTCTTTGCTGTGGCCACCCTTCCCAACACCCTTGTCATGGGCATACCCATGCTTACTGCGATGTATGGCAAGTTCTATGGTGGCCTCATG…
	PINN_Argyrochosma_nivea	ATGATCACTGGCAAGGATATGTATGATGTCTTGTCGGCAATGGTGCCTCTATACGTGGCGATGATGTTGGGCTACGGGTCGGTGCGGTGGTGGGGCATCTTTAGTGCGGTGCAATGTTCCGGAATCAACCGGTTTGTCGCAGTTTTTGCAGTGCCATTGCTGAGCTTCAGTTTCATTTCCAGAAACAACCCATTCAAGATGGATGGCAAGTTCATTTTGGCTGACTCTGCATCCAAAGTTATCGTACTCACTTTGCTCGCATGCTGGGCTAAGCTCTCGCGATATGGTAGCTTGGATTGGATGATAACCCTCTTCTCTCTTTCCACTCTACCGAATACTCTAGTGATGGGCATACCCTTGCT-------------------------------------…
	PINN_Athyrium_filix	----------------------CTAATGTATTGTCGGCCATGGTGCCGCTGTACGTGGCCATGATGTTGGGCTACGGCTCGGTGCGATGGTGGGGAATCTTTAGCGCTGTACAGTGCTCGGGCATCAATCGGTTTGTCGCCGTTTTCGCAGTGCCGCTGCTTAGCTTCAGCTTCATCTCCAACAACAATCCATTCAAAATGGATGGGAAATTCATTTTGGCCGATAGCGCATCTAAGGTTGTCGTATTTGTCTTGCTTTCATGCTGGGCGAGGTTTTCACGCTACGGGAG-------------------------------------------------------------------------------------------------------------…
	PINN_Cystopteris_fragilis	ATGATTACCGGAAAGGATATGTACAATGTATTGTCGGCCATGGTGCCGCTGTACGTGGCCATGATGTTGGGTTATGGCTCGGTGCGATGGTGGGGAATCTTTAGCGCCGTACAGTGCTCCGGCATCAACCGGTTTGTCGCCGTTTTTGCAGTGCCACTGCTTAGCTTCAGCTTCATCTCCAACAACAATCCATACAAAATGGATGGGAAATTCATATTGGCCGATAGCGCATCGAAGGTTGTCGTATTTGTCTTGCTTGCATGCTGGGCGAGGTTCTCACGCTACGGGAGCTTGGATTGGTTGATTACCCTCTTCTCTTTGGCAACTCTGCCAAACACTCTGGTCATGGGCATACCATTGCTAGAGGCTATGTATGGGGGTTACTATGGCAAACTTATG…
	PINN_Gymnocarpum_dryopteris	ATGATTACTGGAAAGGATATGTACAATGTTTTGTCCGCCATGATGCCGCTGTACGTGGCCATGATGTTGGGCTACGGCTCGGTGCGATGGTGGGGAATCTTTAGCGCTGTACAGTGCTCCGGCATCAATCGGTTTGTCGCCGTTTTTGCGGTGCCGCTGCTTAGCTTCAGCTTCATCTCCAACAACAATCCATACAAAATGGATGGGAAATTCATATTGGCCGATAGCGCATCGAAGGTTGTCGTATTTGTCTTGCTTGCATGCTGGGCGAGGTTCTCACGCTATGGGAGCTTGGATTGGATGATTACCCTCTTCTCTTTGGCAACTCTCCCAAACACTCTAGTCATGGGCATACCATTACTAGAGGCTATGTATGGGGATTACTTTGGAAAACTTATG…
	PINN_Myriopteris_eatonii	ATGATCACTGGCAAGGATATGTATGATGTCTTGTCGGCAATGGTGCCTCTATATGTAGCAATGATGTTGGGCTACGGCTCGGTGCGGTGGTGGGGCATCTTTAGTGCTGTGCAATGTTCCGGAATCAACCGGTTTGTCGCCGTTTTTGCAGTGCCATTGCTGAGCTTCAGCTTCATTTCCAGAAACAACCCATTCAAGATGGACGGCAAGTTCATCTTGGCTGACTCN---------------------------------------------------------------------------------------------------------------------------------------------------------------------------…
	PINN_Pityrogramma_trifoliata	---------------------------------------------------------------------------------------------------------------------------------------------------------------------------------------------------------------------------------------------------------------------------------------------------------------------------------------------------------------------------------------------------------------…
	PINN_Vittaria_lineata	ATGATTACCGGCAGGGATATGTATGATGTGCTCTCGGCGATGGTGCCCCTGTACGTGGCCATGACGCTGGGCTACGGGTCGGTGCGGTGGTGGGGCATTTTCAGTGCGGTGCAGTGCTCCGGGATCAACCGCTTCGTGGCGGTGTTCGCCGTGCCACTGCTGAGCTTCTGCTTCATCTCCAAGAACAACCCTTTCAAGATGGACGGCAAGTTCATCTTGGCGGACTCCGCGTCGAAGGTGGTAGTGCTTCTGCTGCTGGCGAGCTGGGCGAGGTTCTCGCGCTACGGAAGCTTGGACTGGATGATCACCCTCTTCTCCCTCTGCACCCTCCCCAACACGCTGGTGATGGGCATCCCCCTGCTGGAGGCGATGTACGGGGGGTACTACGGGA--------…
	PINN_Woodsia_scopulina	ATGATTACTGGAAAGGATATGTACAATGTATTGTCGGCCATGATGCCGCTGTACGTGGCCATGATGTTGGGCTATGGCTCGGTGCGATGGTGGGGTATCTTTAGCGCCGTACAGTGCTCGGGCATCAATCGGTTTGTCGCCGTTTTCGCAGTGCCCCTGCTTAGCTTCAGCTTCATCTCCAACAACAATCCCTTCAAAATGGACGGGAAATTCATTTTGGCCGATAGCGCGTCCAAGGTTGTCGTATTTGTCTTGCTTGCATGCTGGGCGAGGTTCTCACGCTATGGGAGCTTGGATTGGTTGATTACCCTCTTCTCTTTGGCAACTCTGCCAAACACTCTGGTGATGGGCATACCATTGCTGGAAGCTATGTATGGGGATTACTATGGCAAACTTATG…
	PINOalp_Huperzia_squarrosa	-------------------------------------------------TGTATGTTGCGATGTTTCTGGCGTACGGATCCGTGAGATGGTGGAAGATCCTCACGCCAGAGCAATGCGGAGGGATCAACCGTTTCGTCGCCATCTTCGCCGTGCCGTTTCTTTCCTTCCACATCATCGCCAG-------------------------------------------------------------------------------------------------------------------------------------------------------------------------------------------------------------------------…
	PINObet_Huperzia_squarrosa	ATGATTACTGGCAATGATCTCTACAAAGTGCTGAGTGCCGTTGTGCCTCTCTATGTTGCGATGTTTCTGGCGTACGGAGCCGTGAGATGGTGGAAGATCCTCACACCAGAGCAATGCGGAGGGATCAACCGTTTTGTCGCCATCTTCGCCGTTCCGTTTCTTTCCTTCCACATCATCGCCAG-------------------------------------------------------------------------------------------------------------------------------------------------------------------------------------------------------------------------…
	PINPalp_Huperzia_squarrosa	ATGATTAGTGCTGAAGATATTTATAAAGTTATTAGTGCAGTTGTACCGCTTTACGTTGCCATGATTCTGGCTTACGGGTCAGTTAGATGGTGGAAACTTTTGACTCCAGAACAATGCGGAGGAATCAATCGCTTTGTGGCCATCTTCGCGGTCCCTTTCTTGTCGTTCCACTTTATAGCTTCCAACGATCCTTACAAAATGAACTTGAAGTTTATAGCAGCAGATTCTCTACAGAAGATTGCAATCCTTATGGCGCTGACTTTGTGGACAAGATATTCGCGTAATGGAAGCTTGGAGTGGATGATAACTCTCTTCATGCTCGCCACCCTTCCTAACACACTTGTTATGGGGATACCTCTACTAGCTGCCATGTATGGAAACGAGTCAGGAAGCCTTGTT…
	PINPbet_Huperzia_squarrosa	ATGATTAGTGGTGAGGATCTTTACAAAGTACTCAGTGCGGTTGTGCCACTTTATGTGGCCATGACTCTTGCCTACGGGTCAGTAAGATGGTGGAAATTTCTAACTCCT---------------------------GTGGCAGTCTTTGAGGTGCCGTTCCTGTCTTTCCACATTATTGCTTCAAATGATCCTTACAAAATGAATCTCAAGTTCATAGCTGCAGATACTTTGCAGAAAATCTTAATCCTTGTTATACTAGGCCTTTGGGTAAGATATTCGCGTAATGGTAGTTTGGAGTGGATGATAACGCTCTTCATGCTTGCTACGCTTCCTAACACTCTTGTTATTGGAATACCACCTTGTGCG---------------------------------…
	PINPgam_Huperzia_squarrosa	ATGATCAGTGGAGGGGATGTCTACAAGGTGCTGAGTGCAGTTGTGCCACTCTACGTGGCCATGATACTCGCGTATGGATCAGTGAGATGGTGGAAAATCCTGACGCCTGAGCAATGCGGTGGCATCAACCGCTTCGTGGCAATATTCGCCGTGCCATTTCTATCCTTCAGCATCATCGCCTCCAACGATCCTTACAAAATGAACGCGAAGTTCATAGCTGCGGATGCCCTGCAGAAGATTGCCGTCCTCTTAATGCTAGCCTTGTGGGCGAGATACTCTCGCAACGGCAGCCTGGAATGGATGATCACTCTCTTTATGCTCGCCACTCTGCCCAACACTCTCGTCATGGGCATACCTCTCCTGGCAGCCATGTACGGGGCGGAATCCGGCAGCCTGGTG…
	PINQalp_Huperzia_squarrosa	ATGATTACAGCTTCAGATTTTTATAAAGTCATTAGTGCCGTGGTTCCGCTATATGTGGCCATGATCTTGGCCTATGGATCAGTCAAGTGGTGGAAAATCTTAAGTCCTGATCAATGCTCAGGAATTAACCGTTTCGTCGCAATTTTCGCAGTTCCTTTGCTTTCATTTGAAATTATCGCCAATAACAATCCTTACGAGATGAGTCCCAAATTCATAGCCGCTGACGTTGCACAGAAGGTGCTGGTCTTAGTAGCTCTAGGTTTGTGGGCAAAACTGACAAAGAGAGGAAGTTTAGATTGGCTGATCACTATCTTCATGCTAGCTACCCTGCCAAACACGCTGGTGATGGGAATCCCTCTTCTCGATGCTATGTATAGGCCACAATACGGAGGCCTTGTT…
	PINQbet_Huperzia_squarrosa	ATGATCACAGGCTCAGATTTTTACAAAGTCATGAGTGCAGTGGTTCCACTTTATGTGGCCATGATCTTGGCCTATGGATCAGTTAAGTGGTGGAAAATCCTAAGTCCTGAGCAATGCTCAGGAATAAACCGTTTTGTGGCAATTTTTGCAGTTCCTTTGCTTTCTTTTGAAATTATAGCCAATAACAATCCTTACGAGATGAGCCCAAAGTTTATTGCAGCTGACATTGCACAAAAGGTTCTGATCCTAGTGACGCTGGGTATTTGGGCAAAAGTAGCCAAGAGAGGGAGCTTAGATTGGCTGATCACTATTTTTATGCTGGCTACTCTACCAAACACGCTAGTGATGGGAATTCCTCTTCTTAATGCTATGTATGGCCAACAATTCGGAGGTCTTGTT…
	PINR_Selaginella_apoda	-----------------TCTCTACACCGTGCTCAGCGCCGTGGTTCCGCTCTACGTCGCCATGATCCTGGCCTACGGCTCGGTCCGGTGGTGGGGGGTCCTCACCCCGGAC------GGCGGGATCAACCGCTTCGTCGCGATCTTCGCGGTGCCGCTCCTCTCCTTCGAGATCGTCAGCAGCAACGACCCCTACTCCATGAACGTCAAGTTCGTCGCCGCCGACATCGTCCAGAATGGG----------------------------TGAAGCTCTCCCGCCATGGCAGCCTCGAGTGGCTCATCACCCTGTTCATGCTCGCCACCCTTCCAAACACCCTCGTCATGGGCGTCCCGCTCCTCGCCGCCATGTACGGCGCGAAACCCGGCGGGCTGATC…
	PINR_Selaginella_moellendorffii	ATGATAAGTCTCCATGATCTCTACACCGTGCTGAGCGCCGTGGTGCCACTCTACGTCGCGATGATCCTGGCCTACGGCTCGGTGAGGTGGTGGGGGATCCTCACGCCGGAGCAGTGCGGCGGGATCAATCGCTTCGTCGCCATCTTCGCGGTGCCGCTGCTCTCGTTCGAGATCGTCAGCAGCAACAACCCCTACGCCATGAATCTCAAGTTCATCGCCGCCGACATCGTCCAGAAGCTCGCAATTCTCGCCGCGCTCGCGCTCTGGGTCAAGTTGTCGCGCCACGGCAGCCTCGAGTGGCTCATCACCTTGTTCATGCTCGCCACGCTTCCAAACACGCTGGTGATGGGAATTCCACTCCTGGCAGCCATGTATGGAGCCAAGCCCGGTGGATTGATC…
	PINS_Selaginella_apoda	ATGATCACCGCACACGACTTCTACGTCGTCATGAGCGCCGTGGTGCCTCTCTACGTCGCGATGATCCTGGCCTACGGCTCGGTCCGCTGGTGGAAGATCCTCACGCCGGACCAATGCGGCGGCATCAACCGCTTCGTCGCAATCTTCGCGTTGCCGCTGCTCTCCTTCCAGATCCTCGCC-------------------------------------------------------------------------------------------------------------------------------------------------------------------------------------------------------------------------TC…
	PINS_Selaginella_moellendorffii	ATGATCAGCGCGCACGACTTCTATGTGGTGATGAGCGCCGTGGTGCCGCTCTACGTCGCAATGATCCTGGCCTACGGCTCAGTCCGGTGGTGGAAGATCCTCACTCCGGATCAATGCGGCGGCATCAATCGCTTCGTGGCGATCTTCGCGGTCCCACTCCTCTCCTTCCAGATTCTCGCCACCAACAATCCTTACAAGATGAACGCGCAGTTCATCGCCGCCGACGTCCTCCAGAAGCTGGCCATTCTCGCGGTTCTTCTCGTCTGGTGCCGCTACTCCAGCAATGGAAGCATGGAGTGGACTATCACTCTCTTCATGCTGGCCACGCTTCCCAACACTCTGGTCATGGGGATCCCTTTGCTCGCAGCGATGTATGGGACCGAGTCTGGAAGTCTCGTC…
	PINT_Selaginella_apoda	ATGATTAGCGGGGGCGACTTCTATCAAGTCATGGCCGCGGTGGTGCCGCTCTACGTCGCCATGATCTTGGCATATGGCTCAGTCCGCTGGTGGGGAATCCTCACGCCCGAGCAGTGTTCCGGAATCAACCGCTTCGTGGCGCTCTTTGCGGTGCCTCTCCTCTCCTTCCAGATCATCTCCAAGAACAATCCATACACCATGAACCCCCAGTTCATCGCCGCCGACGCCATCCAGAAGGCCGCCGTCATGCTCGTCCTCATCATCTGGGCTCGCTACTCGTCCCGGGCCAACCTCGACTGGGTCATCACACACTTCATGGTGGCAACGCTTCCCAACACGCTGGTGATGGGAATTCCCCTGCTGGACGCCATGTACGGCGTGGTTCACGGTGGCCTCGTC…
	PINT_Selaginella_moellendorffii	ATGATTAGCGGGGGCGATTTCTACCAAGTCATGGCCGCTGTGGTGCCGCTCTACGTCGCCATGATCCTGGCCTACGGCTCCGTGCGCTGGTGGGGGATCCTCACGCCCGAGCAGTGCTCGGGCATCAATCGATTCGTGGCGCTCTTCGCAGTGCCACTGCTCTCCTTCCAGATCATCTCCAAGAACAACCCCTACCTCATGAACCCCCAGTTCATCGCCGCCGACGCCATCCAAAAGGCGGCCGTGATGCTCGTCCTCGCCATCTGGGCGCGCTACTCGTCGCGCGCCAGCTTCGAGTGGGTCATCACGCACTTCATGGTGGCGACGCTGCCCAACACGCTGGTGATGGGAATTCCCCTCCTCTACGCCATGTATGGCGAGAAGCACGGCAGCCTCGTC…
	PINUalp_Selaginella_moellendorffii	ATGATAAGTCCGGCGGAGTTCTACACGGTCATGGCGGCAATGGTTCCACTCTACGTCGCCATGCTCCTCGCCTACGCCTCCGTGAGGTGGTGGGGAATCCTCACGCCTGACCAGTGCTCCGGCATCAACCGCTTCGTCGCCATCTTCGCGGTGCCGCTCCTCTCCTTCCAGATCATCGCTCACAACAATCCTTACGACATGAGCCTCAAGTTCGTCCTCGCCGACGCTCTCCAGAAGATCATCGTCCTGGCGGTCCTGGGAGCCTGGACGAGATACTCGCGCCGCGGCAGCCTCGAGTGGATGATCACTCTCTTCATGCTGGCGACGCTTCCGAACACGCTGGTGATGGGAATCCCGCTGCTCAACGCCATGTATGGTGGCGACCCCTCCAGGCTCGTC…
	PINUbet_Selaginella_moellendorffii	ATGATAAGTCCGGCGGAGTTCTACTCGGTCATGGCGGCAATGGTTCCACTCTACGTCGCCATGCTCCTCGCCTACGCCTCCGTGAGGTGGTGGGGAATCCTCACGCCTGACCAGTGCTCCGGCATCAACCGCTTCGTCGCCATCTTCGCGGTGCCGCTCCTCTCCTTCCAGATCATCGCTCACAACAATCCTTACGACATGAGCCTCAAGTTCGTCCTCGCGGACGCTCTCCAGAAGATCATCGTCCTGGCGGTCCTGGGAGCCTGGGCGAGATACTCACGCCGCGGCAGCCTCGAGTGGATGATCACTCTCTTCATGCTGGCGACGCTTCCGAACACGCTGGTGATGGGAATCCCGCTGCTCAACGCCATGTATGGTGGCGACCCCTCCAGGCTCGTC…
	PINV_Selaginella_apoda	ATGATCACGCTGGGGGAGTTCTACACGGTGATGTCCGCCGTGGTGCCGCTCTACGTCGCGATGATCCTCGCCTACGGCTCCGTCCGGTGGTGGAAGCTCCTCACGCCCGCGCAATGCTCGGGCATAAACAGATTCGTCGCCATCTTCGCGGTGCCTCTGCTCTCCTTCCAGATCATCTCGCACAACAATCCATACGACATGAATCCCAGGTTCGTCGCCGCCGATGTCCTCCAGAAGCTCATCGTCCTCGCGGTCCTCGCGTCCTGGTCCAAGCTCAAGAGATGCAAGGACCTGGACTGGGCCATCACCTTGTTCATGGTGTCAACGCTCCCAAAC---------------------------------------------------------------…
	PINV_Selaginella_moellendorffii	ATGATCACGTTGCAAGAGTTTTACACGGTGATGTCGGCTGTGGTGCCACTCTATGTCGCAATGATCCTTGCTTATGGCTCCGTTCGATGGTGGAAGCTGCTCACACCTGCACAGTGCTCTGGGATAAATAGATTTGTGGCAATCTTTGCAGTACCTCTGCTCTCCTTTCAAATCATAGCGCACAACAATCCATACGACATGAATCCCAGGTTCGTAGCCGCTGATGTCCTCCAGAAGCTCATTGTTCTCGCAGTCCTCGCATCCTGGTCTAGGCTCAAAAAGAGTAAAGACTTGGACTGGGCCATTACCTTGTTCATGGTGTCAACGCTCCCAAACACACTGGTATTGGGGATTCCTCTCGAAGTCGCGATGTACGGAGAGAAGCCAGCTGAATTAGTC…
	PINW_Marchantia_polymorpha	ATGTTGAAGGGATCGGAGGTGATGAATCTGGTGAACGCCGTCGTGCCACTCTACATCTCCATAGGATTGGGGTACACGCTGTCGAAGCTGAAGGTGCTGTCGTACGAGGTGCATTATCAAGGAATCGTCACCTTCTGCTTCAAGGTCACCACTCCGCCGCTCGTGTTCCAGATGGTGGCCAACAACAACCCGTACCTGCTGAACCTTCGTCTGATCGGAGCTGACGTCTTGTGCAAAGCCATCGTGCTGGTCGTGCTTGGTCTGAGCTGCGTCTGGCGGCCCACGGCGCAGGTGGCTTGGGTCAGTGTCTACTTCAATCTGGCCACCATGTCCAACACCGTCCTCATTGGAATTCCTCTTCTCACTGCACTGTATCCCGGACGGAGAAGGCATCACGGC…
	PINX_Marchantia_polymorpha	ATG---ACGGGAGAAGACTTTTGGCTGCTCCTTCAGTACATCCTTCCGTTTTTCATTATTCTCTTGCCAGCATATGGCATGGCACGTACGAAAATTTTAACC---CAAGACCATGCGCTTGGACTGAACCGATGGACTTCTCTGGTCGGGGTTCCCATCTATGTAGGACATATGGTGGCAACCAATGATCCCTACCAGACGAATTTGCGGCTTGTCGGAGCCGATGCCCTTCAGAAGATTGTGGTCCTACTTATAGCCTTGGTCTGGTGGAGGTTCTCCAAGAGAGCGACGATCGATGGAGTTATTACTTTCTTCATGCTGTCCACTCTGAGCAACATGGTGTTAGTGGGGCCGGCTCTCTTCAGACCCCTGCACGGAACTGCATCGGATGTGTCCATC…
	PINY_Marchantia_polymorpha	ATGTTGACGGCGCTGGATTTCTGGCATCTGGTGGAGCACATCATCCCGGTGTACGTGCTGGTGATCGTCGGCTATGTGCTCACCAGGTTCGAGATCATCGAG---CCCGTGCACTCGCCGGGGATCAGCAAGTGGGTTTCGACTCTCGGAGTTCCCATGTACGTGTTCCATCTGCTGGCTTTTAACGACCCGTACCAGACGAGTATGCGCCTCGTGGGAGCGGACGTTCTCTCCAAAGCGCTCGTTCTGATCGGCGGCTGCTTGTGGTGGAGGTTTTGCAAGTGCGGAAGCATCGAAGGGGTGATCGGCTTCTTCATGCTGGCCACTCTCCCGAACACTGTGCTCATCGGCGACGCTCTGCTGGTGCCGCTCTACGGAGAGGGAGCGTACACGCAAGTC…
	PINZ_Marchantia_polymorpha	ATGATCAACGCGCACGATCTCTACAATGTCCTCAGCGCGGTGATACCGCTGTACGTGGCCATGATCCTGGCCTACGGGTCGGTGAAATGGTGGGGGATTCTGACGCCGGATCAATGCGGGGGCATCAATCGCTTCGTGGCCGTGTTCGCCGTGCCGCTGCTGTCGTTCAAGTTCATCGCGCTCAACGATCCCTACACCATGAACTACCAGTTCATCGCAGCAGACGCCATGTCGAAGATCGCCATCCTGATTCTGCTGGGCCTGTGGGCGCGCTACACCAAGCGCGGCAGCTTCGACTGGATGATCACCATCTTCATGCTGGCCACGCTGCCGAACACGCTGGTCATGGGCATCCCGCTGCTGCGAGCCATGTACGGGGCCGAGGCCGGGTCGCTGGTG…
	PINx_Zamia_fischerii	---------------------------------------------------------------------------------------------------------------------------------------------------------------------------------------------------------------------------------------------------------------------------------------------------------------------------------------------------------------------------------------------------------------…
;
end;
